# Supplementary material for: Exosome-targeted delivery of METTL14 regulates NFATc1 m6A methylation levels to correct osteoclast-induced bone resorption
Source: Cell Death Dis. 2023 Nov 13;14(11):738. doi: 10.1038/s41419-023-06263-4 (PMC10643436; doi:10.1038/s41419-023-06263-4)
Supplement: Supplementary file 9 — ZOL vs CON m6A seq [file 41419_2023_6263_MOESM9_ESM.xlsx]

## Sheet: Sheet1
ensembl_gene_id	chr	chromStart	chromEnd	score	strand	thickStart	thickEnd	itemRgb	blockCount	blockSizes	blockStarts	lg.p	lg.fdr	fold_enrchment	diff.lg.fdr	diff.lg.p	diff.log2.fc	class	external_gene_name	gene_biotype
ENSMUSG00000005087	2	102812414	102812414	3.2e-17	-	102812279	102812550	0	1	271,	0	-16.5	-15.7	53.8	-0.159	-0.256	-0.737	three_prime_utr	Cd44	protein_coding
ENSMUSG00000023110	14	54515431	54515431	0.0054	-	54515356	54515507	0	1	151,	0	-2.27	-1.98	3.08	-0.665	-1.27	-2.81	CDS	Prmt5	protein_coding
ENSMUSG00000048696	10	80381721	80381721	1e-143	-	80381455	80381987	0	1	532,	0	-143	-142	220	-0.175	-0.318	0.4	CDS	Mex3d	protein_coding
ENSMUSG00000038535	9	72319306	72319306	4e-66	+	72319141	72319471	0	1	330,	0	-65.4	-64.2	201	-0.134	-0.16	-0.328	three_prime_utr	Zfp280d	protein_coding
ENSMUSG00000042106	9	107985774	107985774	0.017	-	107985700	107985849	0	1	149,	0	-1.77	-1.53	7.51	-0.224	-0.497	3.17	five_prime_utr	Fam212a	protein_coding
ENSMUSG00000028345	4	48468647	48468647	1e-173	-	48468379	48468916	0	1	537,	0	-173	-171	355	-0.959	-1.64	3.09	CDS	Tex10	protein_coding
ENSMUSG00000027439	2	148684293	148684293	1e-184	+	148684084	148684502	0	1	418,	0	-184	-183	143	-0.487	-1.03	2.22	CDS	Gzf1	protein_coding
ENSMUSG00000068250	6	149185129	149185129	0.0079	-	149185054	149185205	0	1	151,	0	-2.1	-1.83	8.67	-0.229	-0.53	3.32	exon	Amn1	protein_coding
ENSMUSG00000068823	3	103057586	103057586	0.0011	+	103057496	103057677	0	1	181,	0	-2.96	-2.62	11.6	-0.248	-0.585	-3.17	three_prime_utr	Csde1	protein_coding
ENSMUSG00000042106	9	107984800	107984800	0	-	107984577	107985023	0	1	446,	0	-336	#NAME?	258	-0.719	-1.34	-2.49	CDS	Fam212a	protein_coding
ENSMUSG00000034252	9	80089894	80089894	0.0036	+	80087476	80092312	0	3	47,58,46,	0,2372,4790	-2.44	-2.14	9.83	-0.126	-0.135	-0.222	CDS	Senp6	protein_coding
ENSMUSG00000042719	5	121439404	121439404	1.8e-07	+	121438818	121439990	0	3	20,147,163,	0,516,1009	-6.75	-6.23	23.7	-0.124	-0.128	0.0671	CDS	Naa25	protein_coding
ENSMUSG00000021501	13	55624963	55624963	5e-14	+	55624844	55625083	0	1	239,	0	-13.3	-12.6	43.9	-0.216	-0.471	1.81	CDS	Caml	protein_coding
ENSMUSG00000020496	11	58932542	58932542	1.6e-18	-	58932377	58932708	0	1	331,	0	-17.8	-17	56.6	-0.219	-0.478	-1.88	three_prime_utr	Rnf187	protein_coding
ENSMUSG00000046985	5	44176525	44176525	0.00014	-	44176435	44176615	0	1	180,	0	-3.85	-3.45	14.4	-0.175	-0.318	1.58	three_prime_utr	Tapt1	protein_coding
ENSMUSG00000052512	7	49607091	49607091	1e-271	+	49606791	49607392	0	1	601,	0	-271	-270	817	-0.743	-1.37	2.67	three_prime_utr	Nav2	protein_coding
ENSMUSG00000078580	7	127392291	127392291	0.012	-	127392231	127392351	0	1	120,	0	-1.93	-1.68	8.09	-0.199	-0.423	2.81	CDS	E430018J23Rik	protein_coding
ENSMUSG00000021484	13	55345197	55345197	5e-28	-	55345032	55345363	0	1	331,	0	-27.3	-26.5	86.7	-0.167	-0.286	1.21	three_prime_utr	Lman2	protein_coding
ENSMUSG00000114117	13	62814325	62814325	0.0024	-	62814236	62814415	0	1	179,	0	-2.62	-2.3	10.4	-0.189	-0.37	-2	exon	AC156572.1	lincRNA
ENSMUSG00000044042	2	113709652	113709652	5.1e-06	+	113709547	113709758	0	1	211,	0	-5.29	-4.82	19.1	-0.143	-0.199	0.71	three_prime_utr	Fmn1	protein_coding
ENSMUSG00000035164	9	52115692	52115692	2.8e-05	-	52115557	52115827	0	1	270,	0	-4.56	-4.13	16.8	-0.174	-0.316	1.51	CDS	Zc3h12c	protein_coding
ENSMUSG00000090258	12	76775694	76775694	0.00049	+	76775619	76775770	0	1	151,	0	-3.31	-2.95	12.7	-0.274	-0.666	3.91	exon	Churc1	protein_coding
ENSMUSG00000022000	14	75330496	75330496	7.9e-11	+	75330346	75330646	0	1	300,	0	-10.1	-9.47	34.1	-1.32	-2.06	-4.58	CDS	Zc3h13	protein_coding
ENSMUSG00000027944	3	89997546	89997546	1.1e-09	-	89997412	89997680	0	1	268,	0	-8.97	-8.38	2.53	-2.12	-2.97	1.21	exon	Hax1	protein_coding
ENSMUSG00000055660	17	94748214	94748214	7.6e-08	-	94748094	94748334	0	1	240,	0	-7.12	-6.59	24.9	-0.165	-0.279	-1.24	five_prime_utr	Mettl4	protein_coding
ENSMUSG00000074994	2	104787514	104787514	0.00051	-	104787439	104787590	0	1	151,	0	-3.29	-2.93	7.51	-0.257	-0.621	-3.32	CDS	Qser1	protein_coding
ENSMUSG00000028955	4	151048594	151048594	0.00014	-	151048490	151048699	0	1	209,	0	-3.85	-3.45	14.4	-0.216	-0.472	2.5	three_prime_utr	Vamp3	protein_coding
ENSMUSG00000109429	7	90133567	90133567	5.1e-06	+	90133417	90133717	0	1	300,	0	-5.29	-4.82	19.1	-0.126	-0.138	-0.181	exon	Gm45223	TEC
ENSMUSG00000047215	5	65389186	65389186	1.3e-64	-	65389051	65389321	0	1	270,	0	-63.9	-62.7	30.6	-12.1	-13.6	3.7	three_prime_utr	Rpl9	protein_coding
ENSMUSG00000024150	17	87255873	87255873	6.3e-05	-	87255784	87255963	0	1	179,	0	-4.2	-3.79	15.6	-0.229	-0.523	-2.74	three_prime_utr	Mcfd2	protein_coding
ENSMUSG00000032741	5	120534676	120534676	2.5e-10	-	120534511	120534841	0	1	330,	0	-9.6	-9	9.68	-0.434	-0.948	1.58	three_prime_utr	Tpcn1	protein_coding
ENSMUSG00000035372	19	3716626	3716626	0.0016	+	3716536	3716717	0	1	181,	0	-2.79	-2.46	11	-0.168	-0.288	-1.46	CDS	1810055G02Rik	protein_coding
ENSMUSG00000061032	10	78400607	78400607	2.2e-06	-	78400502	78400712	0	1	210,	0	-5.65	-5.17	20.2	-0.367	-0.848	2.58	three_prime_utr	Rrp1	protein_coding
ENSMUSG00000026425	1	131292671	131292671	2e-08	-	131292551	131292792	0	1	241,	0	-7.7	-7.15	8.67	-7.46	-8.68	-4.45	CDS	Srgap2	protein_coding
ENSMUSG00000032737	7	101823065	101823065	4.3e-10	-	101822930	101823200	0	1	270,	0	-9.37	-8.77	23.1	-0.136	-0.167	-0.0589	three_prime_utr	Inppl1	protein_coding
ENSMUSG00000021366	13	42155349	42155349	0.00011	+	42155259	42155440	0	1	181,	0	-3.96	-3.55	12.7	-0.18	-0.338	-1.39	CDS	Hivep1	protein_coding
ENSMUSG00000045210	1	9747736	9747736	7.8e-06	-	9747631	9747842	0	1	211,	0	-5.11	-4.65	18.5	-0.181	-0.341	-1.65	CDS	Vcpip1	protein_coding
ENSMUSG00000035158	6	98019493	98019493	1.5e-06	+	98019373	98019613	0	1	240,	0	-5.83	-5.35	20.8	-0.192	-0.391	1.94	three_prime_utr	Mitf	protein_coding
ENSMUSG00000059248	11	117361368	117361368	1.2e-10	+	117361248	117361488	0	1	240,	0	-9.91	-9.3	5.2	-0.738	-1.36	-1.51	exon	2023-09-09	protein_coding
ENSMUSG00000020189	10	111296156	111296156	0	+	111295931	111296381	0	1	450,	0	-390	#NAME?	1170	-0.175	-0.319	1.08	three_prime_utr	Osbpl8	protein_coding
ENSMUSG00000020453	11	3291312	3291312	1e-144	+	3291132	3291493	0	1	361,	0	-144	-143	438	-1.05	-1.75	-3.21	CDS	Patz1	protein_coding
ENSMUSG00000022106	14	73182594	73182594	0.0079	+	73182504	73182685	0	1	181,	0	-2.1	-1.83	8.67	-0.249	-0.59	3.58	CDS	Rcbtb2	protein_coding
ENSMUSG00000027175	2	104681547	104681547	9.5e-05	-	104681442	104681652	0	1	210,	0	-4.02	-3.62	15	-0.332	-0.788	4.39	three_prime_utr	Tcp11l1	protein_coding
ENSMUSG00000027665	3	32465051	32465051	1.1e-09	+	32464916	32465187	0	1	271,	0	-8.97	-8.38	30.6	-0.215	-0.455	1.52	three_prime_utr	Pik3ca	protein_coding
ENSMUSG00000039740	4	47470649	47470649	1.3e-96	-	47470529	47470770	0	1	241,	0	-95.9	-94.6	260	-0.161	-0.261	-0.751	three_prime_utr	Alg2	protein_coding
ENSMUSG00000021180	12	100548873	100548873	2.5e-32	-	100548708	100549039	0	1	331,	0	-31.6	-30.6	68.8	-0.392	-0.886	2.83	three_prime_utr	Rps6ka5	protein_coding
ENSMUSG00000049672	17	69388322	69388322	1.3e-44	+	69388098	69388546	0	1	448,	0	-43.9	-42.9	134	-0.152	-0.229	0.602	CDS	Zbtb14	protein_coding
ENSMUSG00000023852	17	15735783	15735783	0.019	+	15735723	15735843	0	1	120,	0	-1.71	-1.47	6.36	-0.162	-0.262	1.17	CDS	Chd1	protein_coding
ENSMUSG00000068923	3	88762472	88762472	0.0036	-	88762397	88762547	0	1	150,	0	-2.44	-2.14	9.83	-0.156	-0.243	1.17	CDS	Syt11	protein_coding
ENSMUSG00000021712	13	104201950	104201950	0.0016	+	104201845	104202055	0	1	210,	0	-2.79	-2.46	11	-0.264	-0.642	3.81	three_prime_utr	Trim23	protein_coding
ENSMUSG00000049313	9	41966950	41966950	0.0079	-	41966875	41967026	0	1	151,	0	-2.1	-1.83	8.67	-0.171	-0.296	1.58	three_prime_utr	Sorl1	protein_coding
ENSMUSG00000010047	9	107570698	107570698	3.2e-21	+	107570533	107570864	0	1	331,	0	-20.5	-19.7	65.9	-0.135	-0.164	0.372	CDS	Hyal2	protein_coding
ENSMUSG00000021876	14	51105451	51105451	3.2e-47	+	51105020	51105883	0	1	863,	0	-46.5	-45.5	144	-0.253	-0.607	2.36	three_prime_utr	Rnase4	protein_coding
ENSMUSG00000000787	X	13292073	13292073	7.9e-88	+	13291803	13292343	0	1	540,	0	-87.1	-85.8	92.5	-0.298	-0.725	-1.22	three_prime_utr	Ddx3x	protein_coding
ENSMUSG00000042549	11	60921634	60921634	1.3e-16	-	60921502	60921767	0	1	265,	0	-15.9	-15.2	52	-0.146	-0.212	0.746	exon	Map2k3os	antisense_RNA
ENSMUSG00000040322	3	109166592	109166592	9.3e-08	+	109166428	109166757	0	1	329,	0	-7.03	-6.5	15.6	-0.178	-0.333	-0.974	three_prime_utr	Slc25a24	protein_coding
ENSMUSG00000033845	1	4783892	4783892	0.012	-	4783832	4783953	0	1	121,	0	-1.93	-1.68	8.09	-0.216	-0.462	3	exon	Mrpl15	protein_coding
ENSMUSG00000021281	12	111454122	111454122	0.00014	+	111454032	111454212	0	1	180,	0	-3.85	-3.45	14.4	-0.311	-0.751	4.25	exon	Tnfaip2	protein_coding
ENSMUSG00000046862	4	143420195	143420195	1e-15	+	143420046	143420345	0	1	299,	0	-15	-14.3	49.1	-0.163	-0.275	1.16	three_prime_utr	Pramef8	protein_coding
ENSMUSG00000028322	4	45316862	45316862	1e-105	-	45316700	45317025	0	1	325,	0	-105	-103	319	-0.601	-1.19	4.96	CDS	Exosc3	protein_coding
ENSMUSG00000079020	15	73605720	73605720	6.3e-15	-	73605555	73605885	0	1	330,	0	-14.2	-13.5	46.8	-0.221	-0.486	2.3	five_prime_utr	Slc45a4	protein_coding
ENSMUSG00000038876	10	29345760	29345760	6.3e-35	-	29345550	29345970	0	1	420,	0	-34.2	-33.3	84.4	-0.126	-0.137	0.126	three_prime_utr	Rnf146	protein_coding
ENSMUSG00000057110	2	35145124	35145124	0.00021	+	35145064	35145185	0	1	121,	0	-3.67	-3.28	13.9	-0.148	-0.219	-1	CDS	Cntrl	protein_coding
ENSMUSG00000059588	2	84332362	84332362	7.9e-11	-	84332242	84332483	0	1	241,	0	-10.1	-9.47	34.1	-0.224	-0.511	2.46	three_prime_utr	Calcrl	protein_coding
ENSMUSG00000030058	6	87912368	87912368	3.2e-12	+	87912278	87912458	0	1	180,	0	-11.5	-10.8	16.2	-0.282	-0.691	0.986	exon	Copg1	protein_coding
ENSMUSG00000029649	5	147862621	147862621	0.019	+	147862561	147862682	0	1	121,	0	-1.71	-1.47	3.66	-0.178	-0.333	-1.58	CDS	Pomp	protein_coding
ENSMUSG00000034940	11	84040954	84040954	0.012	+	84040894	84041015	0	1	121,	0	-1.93	-1.68	8.09	-0.173	-0.309	-1.81	three_prime_utr	Synrg	protein_coding
ENSMUSG00000049076	16	31092951	31092951	0.0011	-	31092861	31093041	0	1	180,	0	-2.96	-2.62	11.6	-0.145	-0.204	0.848	three_prime_utr	Acap2	protein_coding
ENSMUSG00000004591	3	142793117	142793117	0.0024	-	142793027	142793208	0	1	181,	0	-2.62	-2.3	10.4	-0.264	-0.642	-3.81	three_prime_utr	Pkn2	protein_coding
ENSMUSG00000040785	16	94468465	94468465	0.036	+	94468405	94468526	0	1	121,	0	-1.44	-1.24	6.36	-0.199	-0.423	2.81	three_prime_utr	Ttc3	protein_coding
ENSMUSG00000079509	X	94078432	94078432	0.00021	-	94078342	94078523	0	1	181,	0	-3.67	-3.28	13.9	-0.332	-0.788	-4.39	three_prime_utr	Zfx	protein_coding
ENSMUSG00000031365	X	73356052	73356052	0.017	+	73355992	73356113	0	1	121,	0	-1.77	-1.53	7.51	-0.224	-0.497	-3.17	three_prime_utr	Zfp275	protein_coding
ENSMUSG00000026095	1	53352533	53352533	5.1e-06	-	53352375	53352692	0	2	47,163,	0,154	-5.29	-4.82	19.1	-0.173	-0.31	1.46	five_prime_utr	Asnsd1	protein_coding
ENSMUSG00000023143	16	5195663	5195663	9.5e-07	-	5195558	5195769	0	1	211,	0	-6.02	-5.52	21.4	-0.19	-0.387	-1.89	three_prime_utr	Nagpa	protein_coding
ENSMUSG00000097567	17	78882453	78882453	5.6e-08	+	78882363	78882543	0	1	180,	0	-7.25	-6.71	24.3	-0.15	-0.224	0.858	exon	Gm26637	lincRNA
ENSMUSG00000001472	8	123401245	123401245	3.2e-09	+	123401110	123401380	0	1	270,	0	-8.5	-7.92	15.3	-0.229	-0.53	1.92	three_prime_utr	Tcf25	protein_coding
ENSMUSG00000026358	1	144248972	144248972	1.7e-10	-	144248852	144249092	0	1	240,	0	-9.76	-9.15	18.2	-1.27	-2	5.78	exon	Rgs1	protein_coding
ENSMUSG00000013707	3	95140494	95140494	0.0024	-	95140405	95140583	0	1	178,	0	-2.62	-2.3	10.4	-0.257	-0.617	3.7	CDS	Tnfaip8l2	protein_coding
ENSMUSG00000039782	5	43288091	43288091	0.0036	+	43288016	43288167	0	1	151,	0	-2.44	-2.14	9.83	-0.115	-0.115	0	three_prime_utr	Cpeb2	protein_coding
ENSMUSG00000045763	15	25364565	25364565	0	-	25364235	25364895	0	1	660,	0	-2070	#NAME?	32.9	-0.749	-1.38	-0.15	CDS	Basp1	protein_coding
ENSMUSG00000055805	11	103195477	103195477	1.6e-92	+	103194688	103196266	0	4	140,235,69,6,	0,570,921,1572	-91.8	-90.6	5.29	-12.6	-14.1	0.88	CDS	Fmnl1	protein_coding
ENSMUSG00000097816	6	89322915	89322915	0.012	+	89322825	89323006	0	1	181,	0	-1.93	-1.68	8.09	-0.181	-0.347	-1.87	exon	Gm26811	antisense_RNA
ENSMUSG00000020973	12	69198248	69198248	0.00032	-	69198128	69198369	0	1	241,	0	-3.49	-3.12	13.3	-0.146	-0.208	-0.807	CDS	Dnaaf2	protein_coding
ENSMUSG00000039159	6	30214350	30214350	0.0016	-	30214275	30214425	0	1	150,	0	-2.79	-2.46	11	-0.151	-0.225	-1	three_prime_utr	Ube2h	protein_coding
ENSMUSG00000034312	6	90690227	90690227	7.9e-93	-	90689747	90690707	0	1	960,	0	-92.1	-90.8	150	-0.447	-0.972	1.17	CDS	Iqsec1	protein_coding
ENSMUSG00000021796	14	34422749	34422749	2.8e-05	-	34422659	34422840	0	1	181,	0	-4.56	-4.13	16.8	-0.156	-0.249	-1.09	CDS	Bmpr1a	protein_coding
ENSMUSG00000020137	10	115370139	115370139	2.5e-23	-	115369989	115370290	0	1	301,	0	-22.6	-21.7	72.2	-0.145	-0.205	-0.69	three_prime_utr	Thap2	protein_coding
ENSMUSG00000027009	2	79329568	79329568	3.2e-43	+	79329403	79329734	0	1	331,	0	-42.5	-41.5	12.1	-11.1	-12.5	-2.07	three_prime_utr	Itga4	protein_coding
ENSMUSG00000049130	7	16248445	16248445	0	-	16248027	16248864	0	1	837,	0	-1560	#NAME?	169	-0.267	-0.654	0.236	CDS	C5ar1	protein_coding
ENSMUSG00000043683	17	56259378	56259378	7.9e-76	+	56259213	56259543	0	1	330,	0	-75.1	-73.8	217	-0.126	-0.138	0.126	three_prime_utr	Fem1a	protein_coding
ENSMUSG00000005442	7	25273226	25273226	4e-58	+	25272867	25273586	0	1	719,	0	-57.4	-56.3	152	-0.229	-0.524	-1.51	CDS	Cic	protein_coding
ENSMUSG00000060647	12	9429983	9429983	3.4e-07	+	9429866	9430100	0	1	234,	0	-6.47	-5.96	2.99	-9.73	-11.1	4.62	exon	Gm7099	processed_pseudogene
ENSMUSG00000024083	17	64281229	64281229	0.0036	-	64281154	64281305	0	1	151,	0	-2.44	-2.14	9.83	-0.206	-0.43	-2.46	three_prime_utr	Pja2	protein_coding
ENSMUSG00000048279	14	61191560	61191560	6.3e-05	+	61191455	61191666	0	1	211,	0	-4.2	-3.79	15.6	-0.23	-0.539	-2.81	CDS	Sacs	protein_coding
ENSMUSG00000057335	1	176756174	176756174	0	-	176755784	176756564	0	1	780,	0	-1140	#NAME?	1660	-2.84	-3.76	3.04	CDS	Cep170	protein_coding
ENSMUSG00000039201	X	8154753	8154753	3.2e-53	-	8154560	8154947	0	1	387,	0	-52.5	-51.4	162	-0.199	-0.416	-1.89	CDS	Tbc1d25	protein_coding
ENSMUSG00000026028	1	58946429	58946429	0.00032	-	58946339	58946520	0	1	181,	0	-3.49	-3.12	13.3	-0.146	-0.212	0.874	five_prime_utr	Trak2	protein_coding
ENSMUSG00000046722	3	95232005	95232005	0	+	95231796	95232215	0	1	419,	0	-413	#NAME?	752	-0.322	-0.772	-1.81	five_prime_utr	Cdc42se1	protein_coding
ENSMUSG00000075327	10	4368767	4368767	0.00072	-	4368692	4368843	0	1	151,	0	-3.14	-2.79	12.1	-0.162	-0.266	1.32	exon	Zbtb2	protein_coding
ENSMUSG00000020790	11	72769642	72769642	1e-59	+	72769417	72769868	0	1	451,	0	-59	-57.9	48.9	-0.332	-0.791	1.53	three_prime_utr	Ankfy1	protein_coding
ENSMUSG00000083854	7	103882814	103882814	6.3e-25	-	103882711	103882917	0	1	206,	0	-24.2	-23.4	37.3	-0.293	-0.718	1.44	exon	Dnajc19-ps	processed_pseudogene
ENSMUSG00000059486	6	56779013	56779013	2e-11	-	56778894	56779133	0	1	239,	0	-10.7	-10	35.8	-0.211	-0.447	2.14	CDS	Kbtbd2	protein_coding
ENSMUSG00000052997	7	34141046	34141046	0.00014	-	34140956	34141136	0	1	180,	0	-3.85	-3.45	14.4	-0.342	-0.805	-4.46	three_prime_utr	Uba2	protein_coding
ENSMUSG00000022336	15	43262693	43262693	1.6e-54	-	43262573	43262814	0	1	241,	0	-53.8	-52.7	121	-0.159	-0.257	0.2	exon	Eif3e	protein_coding
ENSMUSG00000083012	5	143563337	143563337	1e-285	+	143563098	143563577	0	1	479,	0	-285	-283	857	-0.163	-0.268	-0.643	CDS	Fam220a	protein_coding
ENSMUSG00000058443	9	50344274	50344274	0.027	-	50344200	50344348	0	1	148,	0	-1.57	-1.35	3.47	-0.574	-1.15	-3.58	three_prime_utr	Rpl10-ps3	protein_coding
ENSMUSG00000075419	2	30284571	30284571	1.3e-13	-	30284467	30284675	0	1	208,	0	-12.9	-12.2	42.8	-0.378	-0.864	-2.09	CDS	Dolk	protein_coding
ENSMUSG00000063410	14	121287075	121287075	0.0016	-	121287000	121287150	0	1	150,	0	-2.79	-2.46	11	-0.145	-0.204	0.848	three_prime_utr	Stk24	protein_coding
ENSMUSG00000024515	18	73639726	73639726	0.00072	-	73639636	73639817	0	1	181,	0	-3.14	-2.79	12.1	-0.189	-0.37	2	three_prime_utr	Smad4	protein_coding
ENSMUSG00000021268	12	109559471	109559471	0.0011	+	109559396	109559547	0	1	151,	0	-2.96	-2.62	11.6	-0.266	-0.654	-2.58	exon	Meg3	lincRNA
ENSMUSG00000031835	8	119508619	119508619	4e-27	-	119508275	119508964	0	1	689,	0	-26.4	-25.5	83.8	-0.199	-0.415	-1.89	exon	Mbtps1	protein_coding
ENSMUSG00000005505	2	90909874	90909874	2.5e-27	+	90909724	90910024	0	1	300,	0	-26.6	-25.8	18.5	-0.143	-0.198	-0.121	exon	Kbtbd4	protein_coding
ENSMUSG00000041135	4	16123690	16123690	0.00049	-	16123600	16123781	0	1	181,	0	-3.31	-2.95	12.7	-0.322	-0.77	-4.32	three_prime_utr	Ripk2	protein_coding
ENSMUSG00000018377	11	88073409	88073409	1.3e-10	+	88073259	88073559	0	1	300,	0	-9.9	-9.29	33.5	-0.313	-0.757	3.61	CDS	Vezf1	protein_coding
ENSMUSG00000017491	14	16432169	16432169	0.00072	-	16432094	16432245	0	1	151,	0	-3.14	-2.79	12.1	-0.132	-0.155	-0.415	CDS	Rarb	protein_coding
ENSMUSG00000061665	17	42795514	42795514	6.3e-16	-	42795349	42795680	0	1	331,	0	-15.2	-14.4	49.7	-0.322	-0.772	-3.55	three_prime_utr	Cd2ap	protein_coding
ENSMUSG00000031996	9	31150425	31150425	3.2e-16	-	31150275	31150576	0	1	301,	0	-15.5	-14.7	8.09	-0.59	-1.17	1.45	three_prime_utr	Aplp2	protein_coding
ENSMUSG00000039087	13	37931816	37931816	1.6e-97	+	37931666	37931967	0	1	301,	0	-96.8	-95.5	47.6	-6.06	-7.21	-2.06	exon	Rreb1	protein_coding
ENSMUSG00000025040	X	17557605	17557605	1.6e-09	-	17557486	17557725	0	1	239,	0	-8.79	-8.2	30.1	-0.127	-0.14	0.184	three_prime_utr	Fundc1	protein_coding
ENSMUSG00000090439	10	60403393	60403393	0.0036	+	60403318	60403469	0	1	151,	0	-2.44	-2.14	9.83	-0.24	-0.561	3.46	exon	Gm17455	protein_coding
ENSMUSG00000029840	6	35509670	35509670	1.6e-09	-	35509445	35509896	0	1	451,	0	-8.79	-8.2	30.1	-2.63	-3.54	4.01	three_prime_utr	Mtpn	protein_coding
ENSMUSG00000059775	8	107439489	107439489	1e-143	-	107439399	107439579	0	1	180,	0	-143	-142	8.68	-3.2	-4.15	0.997	exon	Rps26-ps1	transcribed_processed_pseudogene
ENSMUSG00000041959	3	93564435	93564435	4e-19	+	93564317	93564554	0	1	237,	0	-18.4	-17.6	27.7	-1.46	-2.23	-2.23	three_prime_utr	S100a10	protein_coding
ENSMUSG00000034957	7	35119876	35119876	1.6e-14	+	35119681	35120072	0	1	391,	0	-13.8	-13.1	4.82	-10.7	-12.1	1.49	CDS	Cebpa	protein_coding
ENSMUSG00000020653	12	24660320	24660320	1.5e-06	+	24660215	24660425	0	1	210,	0	-5.83	-5.35	20.8	-0.203	-0.427	-2.12	CDS	Klf11	protein_coding
ENSMUSG00000031803	8	71692956	71692956	4.2e-05	-	71692881	71693032	0	1	151,	0	-4.38	-3.96	16.2	-0.3	-0.731	4.17	CDS	B3gnt3	protein_coding
ENSMUSG00000052565	13	23555312	23555312	1e-23	+	23555207	23555417	0	1	210,	0	-23	-22.2	5.03	-0.654	-1.26	-0.674	exon	Hist1h1d	protein_coding
ENSMUSG00000038773	18	34838464	34838464	0.0054	+	34838389	34838540	0	1	151,	0	-2.27	-1.98	9.25	-0.171	-0.296	-1.58	three_prime_utr	Kdm3b	protein_coding
ENSMUSG00000029364	5	117363780	117363780	4.6e-10	+	117363645	117363915	0	1	270,	0	-9.34	-8.75	31.8	-0.14	-0.181	-0.536	exon	Wsb2	protein_coding
ENSMUSG00000024870	19	5100005	5100005	7.6e-05	-	5099946	5100065	0	1	119,	0	-4.12	-3.71	7.22	-0.535	-1.1	4	three_prime_utr	Rab1b	protein_coding
ENSMUSG00000046574	7	45048543	45048543	1.3e-82	-	45048393	45048693	0	1	300,	0	-81.9	-80.7	251	-0.143	-0.199	-0.627	CDS	Prr12	protein_coding
ENSMUSG00000018167	11	98380708	98380708	1.6e-53	+	98380513	98380903	0	1	390,	0	-52.8	-51.8	164	-0.135	-0.164	0.231	exon	Stard3	protein_coding
ENSMUSG00000089865	9	73016214	73016214	2.8e-05	+	73016109	73016319	0	1	210,	0	-4.56	-4.13	16.8	-0.229	-0.523	-2.74	three_prime_utr	Gm44503	protein_coding
ENSMUSG00000036160	2	26891973	26891973	5e-14	-	26891808	26892138	0	1	330,	0	-13.3	-12.6	43.9	-0.171	-0.296	-1.3	three_prime_utr	Surf6	protein_coding
ENSMUSG00000050017	5	111387895	111387895	3.4e-06	+	111387790	111388000	0	1	210,	0	-5.47	-5	19.7	-0.173	-0.31	1.46	three_prime_utr	Pitpnb	protein_coding
ENSMUSG00000016520	5	147018363	147018363	0.0079	-	147018273	147018453	0	1	180,	0	-2.1	-1.83	8.67	-0.176	-0.322	1.74	three_prime_utr	Lnx2	protein_coding
ENSMUSG00000034543	11	3689429	3689429	1.3e-17	+	3689309	3689550	0	1	241,	0	-16.9	-16.1	54.9	-0.206	-0.437	-2.04	three_prime_utr	Morc2a	protein_coding
ENSMUSG00000030978	7	102446691	102446691	1e-15	+	102446571	102446812	0	1	241,	0	-15	-14.3	49.1	-0.264	-0.647	-3.02	exon	Rrm1	protein_coding
ENSMUSG00000021690	13	93433018	93433018	0.012	-	93432943	93433093	0	1	150,	0	-1.93	-1.68	8.09	-0.224	-0.497	3.17	three_prime_utr	Jmy	protein_coding
ENSMUSG00000078794	7	16886490	16886490	0.017	+	16886415	16886566	0	1	151,	0	-1.77	-1.53	7.51	-0.143	-0.193	0.807	three_prime_utr	Dact3	protein_coding
ENSMUSG00000022831	16	36962629	36962629	2e-59	+	36962373	36962885	0	2	57,270,	0,242	-58.7	-57.6	63.8	-0.156	-0.249	0.458	CDS	Hcls1	protein_coding
ENSMUSG00000097692	10	86022080	86022080	1.6e-11	-	86021951	86022210	0	1	259,	0	-10.8	-10.2	36.4	-0.322	-0.772	3.67	exon	A230060F14Rik	antisense_RNA
ENSMUSG00000070407	11	63921660	63921660	0.0024	-	63921570	63921751	0	1	181,	0	-2.62	-2.3	10.4	-0.274	-0.666	-3.91	CDS	Hs3st3b1	protein_coding
ENSMUSG00000028274	4	33500369	33500369	0.0036	+	33500279	33500459	0	1	180,	0	-2.44	-2.14	9.83	-0.215	-0.456	2.58	CDS	Rngtt	protein_coding
ENSMUSG00000034342	9	44149252	44149252	1.2e-10	-	44149117	44149388	0	1	271,	0	-9.93	-9.32	17.3	-0.458	-0.988	2.39	three_prime_utr	Cbl	protein_coding
ENSMUSG00000051451	7	90443131	90443131	0.0054	+	90443056	90443206	0	1	150,	0	-2.27	-1.98	9.25	-0.181	-0.347	-1.87	CDS	Crebzf	protein_coding
ENSMUSG00000011960	15	98542458	98542458	8.5e-08	-	98542338	98542579	0	1	241,	0	-7.07	-6.54	15.6	-0.174	-0.316	1.14	three_prime_utr	Ccnt1	protein_coding
ENSMUSG00000071497	19	53588323	53588323	0.017	-	53588263	53588383	0	1	120,	0	-1.77	-1.53	7.51	-0.126	-0.138	0.322	three_prime_utr	Nutf2-ps1	protein_coding
ENSMUSG00000043866	7	105742418	105742418	0.00014	-	105742328	105742508	0	1	180,	0	-3.85	-3.45	14.4	-0.235	-0.546	3	three_prime_utr	Taf10	protein_coding
ENSMUSG00000020267	11	54870341	54870341	1e-106	+	54870181	54870501	0	1	320,	0	-106	-105	76.3	-6.64	-7.82	5.1	CDS	Hint1	protein_coding
ENSMUSG00000074364	7	15949816	15949816	1.6e-72	-	15949651	15949981	0	1	330,	0	-71.8	-70.6	146	-0.154	-0.234	0.624	three_prime_utr	Ehd2	protein_coding
ENSMUSG00000020455	11	58990682	58990682	1e-167	+	58990473	58990891	0	1	418,	0	-167	-166	506	-0.178	-0.334	-1.46	three_prime_utr	Trim11	protein_coding
ENSMUSG00000045962	6	119926127	119926127	0.0011	-	119926067	119926188	0	1	121,	0	-2.96	-2.62	11.6	-0.249	-0.59	-3.58	three_prime_utr	Wnk1	protein_coding
ENSMUSG00000037740	2	130565203	130565203	5e-33	+	130564994	130565412	0	1	418,	0	-32.3	-31.4	53.2	-0.729	-1.35	-2.81	three_prime_utr	Mrps26	protein_coding
ENSMUSG00000015340	X	9437826	9437826	1.3e-41	-	9437676	9437976	0	1	300,	0	-40.9	-39.9	29	-0.292	-0.71	1.83	three_prime_utr	Cybb	protein_coding
ENSMUSG00000053617	19	47268762	47268762	1.6e-09	-	47268627	47268898	0	1	271,	0	-8.79	-8.2	30.1	-0.361	-0.837	2.83	CDS	Sh3pxd2a	protein_coding
ENSMUSG00000022765	16	17406166	17406166	1.5e-06	+	17406032	17406301	0	1	269,	0	-5.83	-5.35	20.8	-0.15	-0.223	-0.874	CDS	Snap29	protein_coding
ENSMUSG00000031540	8	22939073	22939073	1.1e-09	+	22938878	22939269	0	1	391,	0	-8.97	-8.38	30.6	-0.608	-1.2	2.91	CDS	Kat6a	protein_coding
ENSMUSG00000064363	MT	10855	10855	0	+	10166	11544	0	1	1378,	0	-1440	#NAME?	33.5	-29.9	-31.8	-1.16	CDS	mt-Nd4	protein_coding
ENSMUSG00000049739	7	127880222	127880222	1e-109	+	127880042	127880402	0	1	360,	0	-109	-108	332	-0.181	-0.344	-1.03	CDS	Zfp646	protein_coding
ENSMUSG00000031731	8	109862799	109862799	1.3e-70	+	109862589	109863009	0	1	420,	0	-69.9	-68.7	116	-0.405	-0.906	-2.85	three_prime_utr	Ap1g1	protein_coding
ENSMUSG00000027940	3	90088514	90088514	1.3e-28	+	90088394	90088635	0	1	241,	0	-27.9	-27	3.93	-0.459	-0.99	0.42	exon	Tpm3	protein_coding
ENSMUSG00000022000	14	75323404	75323404	0.0076	+	75323344	75323465	0	1	121,	0	-2.12	-1.84	3.66	-0.621	-1.22	-3.7	CDS	Zc3h13	protein_coding
ENSMUSG00000036931	7	30428419	30428419	1.3e-20	+	30428270	30428568	0	1	298,	0	-19.9	-19.1	64.2	-0.62	-1.21	3.64	three_prime_utr	Nfkbid	protein_coding
ENSMUSG00000040565	19	37012064	37012064	0.012	+	37012004	37012124	0	1	120,	0	-1.93	-1.68	8.09	-0.216	-0.462	3	three_prime_utr	Btaf1	protein_coding
ENSMUSG00000089785	14	11180458	11180458	2.5e-05	+	11180369	11180547	0	1	178,	0	-4.61	-4.17	7.32	-1.23	-1.95	-4.58	exon	Slc25a5-ps	transcribed_processed_pseudogene
ENSMUSG00000048895	11	80477489	80477489	0.017	+	80477414	80477564	0	1	150,	0	-1.77	-1.53	7.51	-0.163	-0.269	1.42	exon	Cdk5r1	protein_coding
ENSMUSG00000098149	8	41608741	41608741	0.0047	-	41608667	41608815	0	1	148,	0	-2.33	-2.03	9.25	-0.126	-0.133	-0.17	exon	Gapdh-ps14	processed_pseudogene
ENSMUSG00000028967	4	150866773	150866773	7.9e-95	+	150866534	150867012	0	1	478,	0	-94.1	-92.9	56.1	-3.31	-4.27	-3.03	CDS	Errfi1	protein_coding
ENSMUSG00000028630	10	118859684	118859684	5e-08	-	118859519	118859849	0	1	330,	0	-7.3	-6.76	25.4	-0.223	-0.496	-2.39	CDS	Dyrk2	protein_coding
ENSMUSG00000046201	17	3197197	3197197	1e-137	+	3196883	3197511	0	1	628,	0	-137	-136	359	-0.143	-0.193	0.407	CDS	Scaf8	protein_coding
ENSMUSG00000028634	4	120133937	120133937	0.0016	+	120133847	120134028	0	1	181,	0	-2.8	-2.47	8.67	-0.398	-0.893	3.32	CDS	Hivep3	protein_coding
ENSMUSG00000033004	14	103155716	103155716	1e-25	-	103155461	103155972	0	1	511,	0	-25	-24.2	79.8	-5.33	-6.44	-4.95	CDS	Mycbp2	protein_coding
ENSMUSG00000006127	11	75647416	75647416	6.3e-35	+	75647221	75647612	0	1	391,	0	-34.2	-33.3	108	-0.235	-0.547	2.5	exon	Inpp5k	protein_coding
ENSMUSG00000000326	16	18407138	18407138	2e-33	-	18407004	18407273	0	1	269,	0	-32.7	-31.8	103	-0.146	-0.212	0.732	three_prime_utr	Comt	protein_coding
ENSMUSG00000040713	1	165774949	165774949	0.012	+	165774889	165775009	0	1	120,	0	-1.93	-1.68	8.09	-0.224	-0.497	3.17	three_prime_utr	Creg1	protein_coding
ENSMUSG00000034593	9	75222638	75222638	1.3e-17	+	75222488	75222789	0	1	301,	0	-16.9	-16.1	54.9	-0.222	-0.492	2.3	three_prime_utr	Myo5a	protein_coding
ENSMUSG00000048546	15	81850623	81850623	1e-260	-	81850355	81850892	0	1	537,	0	-260	-258	231	-2.16	-3.01	1.45	three_prime_utr	Tob2	protein_coding
ENSMUSG00000026028	1	58903902	58903902	3.6e-07	-	58903678	58904127	0	1	449,	0	-6.44	-5.93	21.4	-1.87	-2.68	-4.1	exon	Trak2	protein_coding
ENSMUSG00000048911	2	131303126	131303126	3e-10	-	131302976	131303276	0	1	300,	0	-9.53	-8.93	32.4	-0.173	-0.31	1.4	three_prime_utr	Rnf24	protein_coding
ENSMUSG00000030064	6	97295994	97295994	0.00049	-	97295904	97296085	0	1	181,	0	-3.31	-2.95	12.7	-0.166	-0.283	1.38	CDS	Frmd4b	protein_coding
ENSMUSG00000016520	5	147042246	147042246	0.0036	-	147042186	147042307	0	1	121,	0	-2.44	-2.14	9.83	-0.224	-0.497	3.17	CDS	Lnx2	protein_coding
ENSMUSG00000055204	5	90264143	90264143	1.4e-06	-	90264053	90264234	0	1	181,	0	-5.84	-5.35	11.8	-0.216	-0.471	1.42	CDS	Ankrd17	protein_coding
ENSMUSG00000028034	3	152220714	152220714	2e-45	+	152220151	152221277	0	4	86,103,101,11,	0,313,534,1115	-44.7	-43.7	26.8	-2.74	-3.65	-3.46	CDS	Fubp1	protein_coding
ENSMUSG00000039840	18	78033365	78033365	2.5e-42	+	78033170	78033560	0	1	390,	0	-41.6	-40.6	113	-1.51	-2.28	3.75	three_prime_utr	Epg5	protein_coding
ENSMUSG00000043467	1	161019652	161019652	4e-12	-	161019517	161019788	0	1	271,	0	-11.4	-10.7	34.1	-0.316	-0.761	2.58	three_prime_utr	Zbtb37	protein_coding
ENSMUSG00000074922	19	24477252	24477252	5e-18	-	24477149	24477356	0	1	207,	0	-17.3	-16.5	48.5	-0.224	-0.499	-1.62	CDS	Fam122a	protein_coding
ENSMUSG00000062234	5	108569785	108569785	6.3e-68	-	108569620	108569950	0	1	330,	0	-67.2	-66	140	-3.2	-4.15	2.33	three_prime_utr	Gak	protein_coding
ENSMUSG00000041629	11	113663371	113663371	0.0041	-	113663252	113663491	0	1	239,	0	-2.39	-2.09	6.36	-0.154	-0.234	-0.485	CDS	Fam104a	protein_coding
ENSMUSG00000100862	1	24614371	24614371	0	-	24614091	24614651	0	1	560,	0	#NAME?	#NAME?	61.2	-0.645	-1.24	-0.556	exon	Gm10925	unprocessed_pseudogene
ENSMUSG00000024335	17	34118818	34118818	6.3e-12	-	34118668	34118969	0	1	301,	0	-11.2	-10.6	20.5	-2.76	-3.67	4.34	five_prime_utr	Brd2	protein_coding
ENSMUSG00000043683	17	56257270	56257270	1e-27	+	56257061	56257480	0	1	419,	0	-27	-26.1	32.9	-4.19	-5.23	4.53	exon	Fem1a	protein_coding
ENSMUSG00000034889	10	81325808	81325808	2.7e-07	+	81325584	81326033	0	1	449,	0	-6.57	-6.05	23.1	-0.135	-0.163	-0.374	CDS	Cactin	protein_coding
ENSMUSG00000002968	7	44880415	44880415	7.6e-07	-	44880325	44880506	0	1	181,	0	-6.12	-5.62	3.69	-0.217	-0.474	1.36	CDS	Med25	protein_coding
ENSMUSG00000028121	3	122512750	122512750	6.3e-18	+	122512585	122512916	0	1	331,	0	-17.2	-16.5	56.1	-0.148	-0.218	0.788	CDS	Bcar3	protein_coding
ENSMUSG00000033799	13	3574441	3574441	6.3e-22	-	3574291	3574592	0	1	301,	0	-21.2	-20.4	68.2	-0.19	-0.387	-1.78	CDS	Fam208b	protein_coding
ENSMUSG00000074748	10	112928331	112928331	6.3e-12	-	112928197	112928465	0	1	268,	0	-11.2	-10.6	37.6	-0.55	-1.12	3.5	three_prime_utr	Atxn7l3b	protein_coding
ENSMUSG00000027522	2	174097150	174097150	7.2e-09	+	174097060	174097240	0	1	180,	0	-8.14	-7.58	15.6	-0.716	-1.34	-4.1	three_prime_utr	Stx16	protein_coding
ENSMUSG00000104559	5	111387901	111387901	3.4e-06	-	111387812	111387991	0	1	179,	0	-5.47	-5	19.7	-0.177	-0.329	1.58	exon	Gm43118	antisense_RNA
ENSMUSG00000035105	12	54179967	54179967	0.00072	-	54179877	54180057	0	1	180,	0	-3.14	-2.79	12.1	-0.192	-0.392	2.12	three_prime_utr	Egln3	protein_coding
ENSMUSG00000052673	12	69372235	69372235	0.0032	-	69372160	69372310	0	1	150,	0	-2.49	-2.17	6.36	-0.156	-0.245	-1.14	CDS	Gm9887	protein_coding
ENSMUSG00000018199	1	143753645	143753645	1.3e-24	-	143753421	143753870	0	1	449,	0	-23.9	-23.1	76.3	-0.16	-0.259	1.04	three_prime_utr	Trove2	protein_coding
ENSMUSG00000037876	10	67226370	67226370	0.0016	+	67226280	67226461	0	1	181,	0	-2.79	-2.46	11	-0.206	-0.434	-2.32	CDS	Jmjd1c	protein_coding
ENSMUSG00000022151	15	5217358	5217358	4e-22	+	5217210	5217507	0	1	297,	0	-21.4	-20.6	68.8	-0.188	-0.367	-1.67	CDS	Ttc33	protein_coding
ENSMUSG00000071054	17	56599123	56599123	9.5e-08	+	56598943	56599303	0	1	360,	0	-7.02	-6.49	9.25	-0.581	-1.16	-1.32	exon	Safb	protein_coding
ENSMUSG00000000579	17	6607630	6607630	0.014	+	6607555	6607706	0	1	151,	0	-1.86	-1.61	7.51	-0.194	-0.398	1.68	exon	Dynlt1c	protein_coding
ENSMUSG00000050103	12	37402178	37402178	9.5e-05	+	37402088	37402268	0	1	180,	0	-4.02	-3.62	15	-0.322	-0.77	4.32	exon	Agmo	protein_coding
ENSMUSG00000070900	4	94556664	94556664	0.0024	+	94556575	94556753	0	1	178,	0	-2.62	-2.3	10.4	-0.189	-0.37	-2	CDS	Gm10306	protein_coding
ENSMUSG00000050912	9	7793391	7793391	1.6e-80	+	7793107	7793676	0	1	569,	0	-79.8	-78.6	244	-4.55	-5.61	-4.68	three_prime_utr	Tmem123	protein_coding
ENSMUSG00000028797	4	129618595	129618595	2.8e-05	+	129618520	129618670	0	1	150,	0	-4.56	-4.13	16.8	-0.224	-0.508	-2.58	three_prime_utr	Tmem234	protein_coding
ENSMUSG00000004562	14	51989186	51989186	4e-16	+	51989006	51989366	0	1	360,	0	-15.4	-14.7	44.5	-0.298	-0.725	-2.18	CDS	Arhgef40	protein_coding
ENSMUSG00000035021	12	54898551	54898551	1e-212	-	54898341	54898761	0	1	420,	0	-212	-211	641	-0.181	-0.34	-0.483	CDS	Baz1a	protein_coding
ENSMUSG00000030882	7	105651921	105651921	9.5e-05	+	105651816	105652026	0	1	210,	0	-4.02	-3.62	15	-0.23	-0.539	-2.81	CDS	Dnhd1	protein_coding
ENSMUSG00000034786	17	34591365	34591365	3.2e-28	+	34591186	34591545	0	1	359,	0	-27.5	-26.6	28.3	-0.173	-0.308	0.249	three_prime_utr	Gpsm3	protein_coding
ENSMUSG00000033059	2	150831295	150831295	0.00021	+	150831190	150831400	0	1	210,	0	-3.67	-3.28	13.9	-0.292	-0.711	4.09	three_prime_utr	Pygb	protein_coding
ENSMUSG00000032012	9	43806847	43806847	0.00072	+	43806772	43806923	0	1	151,	0	-3.14	-2.79	12.1	-0.138	-0.174	0.585	three_prime_utr	Nectin1	protein_coding
ENSMUSG00000046897	15	102204864	102204864	9.5e-05	+	102204744	102204985	0	1	241,	0	-4.02	-3.62	15	-0.224	-0.506	2.66	five_prime_utr	Zfp740	protein_coding
ENSMUSG00000020143	11	34227489	34227489	3.2e-82	-	34227354	34227625	0	1	271,	0	-81.5	-80.2	91.3	-0.222	-0.493	1.35	three_prime_utr	Dock2	protein_coding
ENSMUSG00000021271	12	110868391	110868391	0.00032	+	110868286	110868497	0	1	211,	0	-3.49	-3.12	13.3	-0.154	-0.233	-1	CDS	Zfp839	protein_coding
ENSMUSG00000034235	14	20561968	20561968	0.0011	-	20561893	20562043	0	1	150,	0	-2.96	-2.62	11.6	-0.264	-0.642	3.81	CDS	Usp54	protein_coding
ENSMUSG00000020524	11	57329451	57329451	0.0016	+	57329376	57329526	0	1	150,	0	-2.79	-2.46	11	-0.32	-0.766	-3	exon	Gria1	protein_coding
ENSMUSG00000043259	10	70542790	70542790	9.5e-05	+	70542685	70542895	0	1	210,	0	-4.02	-3.62	15	-0.253	-0.604	2.32	exon	Fam13c	protein_coding
ENSMUSG00000032727	13	111715268	111715268	0.00021	+	111715148	111715389	0	1	241,	0	-3.67	-3.28	13.9	-0.216	-0.472	2.5	three_prime_utr	Mier3	protein_coding
ENSMUSG00000020189	10	111164946	111164946	2e-13	+	111164811	111165081	0	1	270,	0	-12.7	-12.1	22.3	-0.168	-0.288	-0.83	five_prime_utr	Osbpl8	protein_coding
ENSMUSG00000011837	8	4255875	4255875	1.3e-38	+	4255560	4256190	0	1	630,	0	-37.9	-36.9	118	-0.134	-0.161	0.335	three_prime_utr	Snapc2	protein_coding
ENSMUSG00000028607	4	107904145	107904145	0.00014	-	107904010	107904280	0	1	270,	0	-3.85	-3.45	14.4	-0.143	-0.199	-0.553	three_prime_utr	Cpt2	protein_coding
ENSMUSG00000037126	19	46314716	46314716	0.0024	-	46314641	46314791	0	1	150,	0	-2.62	-2.3	10.4	-0.257	-0.617	-3.7	CDS	Psd	protein_coding
ENSMUSG00000019883	10	29344570	29344570	1.6e-15	+	29344450	29344690	0	1	240,	0	-14.8	-14.1	48.5	-0.176	-0.325	1.46	CDS	Echdc1	protein_coding
ENSMUSG00000029840	6	35512024	35512024	5.1e-06	-	35511934	35512115	0	1	181,	0	-5.29	-4.82	19.1	-0.213	-0.45	-2.26	three_prime_utr	Mtpn	protein_coding
ENSMUSG00000068267	2	131179242	131179242	0.00019	-	131179167	131179318	0	1	151,	0	-3.71	-3.31	5.2	-1.7	-2.49	-4	CDS	Cenpb	protein_coding
ENSMUSG00000040028	8	4287762	4287762	1.5e-06	-	4287627	4287898	0	1	271,	0	-5.83	-5.35	20.8	-0.264	-0.649	3.27	three_prime_utr	Elavl1	protein_coding
ENSMUSG00000026389	1	120244067	120244067	0.00014	-	120243947	120244188	0	1	241,	0	-3.85	-3.45	14.4	-0.264	-0.638	-3.39	CDS	Steap3	protein_coding
ENSMUSG00000047123	17	56270290	56270290	0	-	56269677	56270904	0	1	1227,	0	#NAME?	#NAME?	383	-0.909	-1.57	-0.504	CDS	Ticam1	protein_coding
ENSMUSG00000078578	3	135455291	135455291	1e-34	+	135455186	135455397	0	1	211,	0	-34	-33.1	107	-0.7	-1.32	5.73	exon	Ube2d3	protein_coding
ENSMUSG00000081600	11	63312383	63312383	0.025	-	63312309	63312457	0	1	148,	0	-1.6	-1.38	6.94	-0.126	-0.138	-0.322	exon	Gm12286	processed_pseudogene
ENSMUSG00000025151	X	94540026	94540026	1.5e-06	-	94539936	94540116	0	1	180,	0	-5.83	-5.35	20.8	-0.257	-0.625	2.32	exon	Maged1	protein_coding
ENSMUSG00000072704	6	133107320	133107320	1e-103	+	133106963	133107678	0	1	715,	0	-103	-102	314	-0.183	-0.357	1.58	three_prime_utr	Smim10l1	protein_coding
ENSMUSG00000039501	2	167056001	167056001	1e-05	-	167055911	167056092	0	1	181,	0	-4.98	-4.53	6.21	-3.13	-4.07	5.87	CDS	Znfx1	protein_coding
ENSMUSG00000028238	4	19878138	19878138	7.9e-42	-	19877914	19878363	0	1	449,	0	-41.1	-40.1	128	-0.247	-0.582	1.61	three_prime_utr	Atp6v0d2	protein_coding
ENSMUSG00000048154	15	98853361	98853361	2.5e-66	-	98853211	98853512	0	1	301,	0	-65.6	-64.4	29.2	-2.09	-2.93	-2.66	CDS	Kmt2d	protein_coding
ENSMUSG00000020741	11	74669708	74669708	1.3e-66	+	74669528	74669888	0	1	360,	0	-65.9	-64.7	154	-11.9	-13.4	-6.06	exon	Cluh	protein_coding
ENSMUSG00000038664	9	66416323	66416323	2.5e-15	+	66414172	66418475	0	4	17,121,172,80,	0,106,2011,4223	-14.6	-13.9	48	-0.136	-0.167	-0.397	CDS	Herc1	protein_coding
ENSMUSG00000021038	12	87239597	87239597	1.3e-10	-	87239493	87239702	0	1	209,	0	-9.9	-9.29	33.5	-0.181	-0.351	-1.32	three_prime_utr	Vipas39	protein_coding
ENSMUSG00000046873	X	157549609	157549609	5e-11	-	157549459	157549760	0	1	301,	0	-10.3	-9.63	14.4	-0.248	-0.588	-2.34	three_prime_utr	Mbtps2	protein_coding
ENSMUSG00000113258	13	13891821	13891821	0.0019	-	13891732	13891911	0	1	179,	0	-2.72	-2.39	8.09	-0.21	-0.445	-1.42	exon	Gm7446	processed_pseudogene
ENSMUSG00000002997	12	31958685	31958685	0.00032	-	31958595	31958775	0	1	180,	0	-3.49	-3.12	13.3	-0.206	-0.434	2.32	three_prime_utr	Prkar2b	protein_coding
ENSMUSG00000025314	2	90458264	90458264	0.0023	-	90458189	90458340	0	1	151,	0	-2.64	-2.32	8.67	-0.173	-0.31	-1.58	CDS	Ptprj	protein_coding
ENSMUSG00000055296	4	56878600	56878600	2.8e-05	-	56878495	56878705	0	1	210,	0	-4.56	-4.13	16.8	-0.168	-0.29	-1.36	three_prime_utr	Tmem245	protein_coding
ENSMUSG00000024294	18	10812770	10812770	6.3e-26	+	10812590	10812951	0	1	361,	0	-25.2	-24.3	39.3	-0.163	-0.271	-0.807	three_prime_utr	Mib1	protein_coding
ENSMUSG00000040177	7	131350769	131350769	0.0036	-	131350694	131350845	0	1	151,	0	-2.44	-2.14	9.83	-0.257	-0.617	-3.7	CDS	2310057M21Rik	protein_coding
ENSMUSG00000034801	12	69585410	69585410	2.8e-05	-	69585350	69585471	0	1	121,	0	-4.56	-4.13	16.8	-0.282	-0.689	-4	CDS	Sos2	protein_coding
ENSMUSG00000042331	11	62118065	62118065	2e-89	+	62117765	62118365	0	1	600,	0	-88.7	-87.4	270	-1.28	-2.01	2.46	CDS	Specc1	protein_coding
ENSMUSG00000021978	14	65075673	65075673	0.0079	-	65075613	65075734	0	1	121,	0	-2.1	-1.83	8.67	-0.156	-0.24	1.22	CDS	Extl3	protein_coding
ENSMUSG00000029475	5	122880779	122880779	1.3e-56	-	122880531	122881028	0	2	321,9,	0,488	-55.9	-54.8	37.8	-0.506	-1.06	1.8	CDS	Kdm2b	protein_coding
ENSMUSG00000010609	1	180229914	180229914	0.025	-	180229854	180229974	0	1	120,	0	-1.6	-1.38	6.94	-0.161	-0.273	1.58	CDS	Psen2	protein_coding
ENSMUSG00000027763	3	60529119	60529119	5.9e-09	+	60528804	60529435	0	1	631,	0	-8.23	-7.66	28.3	-0.156	-0.247	-0.0475	five_prime_utr	Mbnl1	protein_coding
ENSMUSG00000005804	2	122738637	122738637	0.0036	+	122738562	122738713	0	1	151,	0	-2.44	-2.14	9.83	-0.197	-0.403	2.32	CDS	Bloc1s6	protein_coding
ENSMUSG00000032386	9	65831207	65831207	0.025	-	65831147	65831268	0	1	121,	0	-1.6	-1.38	6.94	-0.199	-0.423	2.81	three_prime_utr	Trip4	protein_coding
ENSMUSG00000071649	19	8926755	8926755	1e-177	+	8926366	8927145	0	2	6,410,	0,369	-177	-176	319	-0.48	-1.02	2.25	CDS	B3gat3	protein_coding
ENSMUSG00000022231	15	32689982	32689982	0.0016	+	32689892	32690073	0	1	181,	0	-2.79	-2.46	11	-0.199	-0.413	-2.22	three_prime_utr	Sema5a	protein_coding
ENSMUSG00000019297	14	55753854	55753854	6.3e-15	+	55753734	55753974	0	1	240,	0	-14.2	-13.5	46.8	-0.216	-0.47	-1.35	three_prime_utr	Nop9	protein_coding
ENSMUSG00000034342	9	44144833	44144833	9.5e-07	-	44144623	44145043	0	1	420,	0	-6.02	-5.52	12.1	-0.4	-0.898	1.88	three_prime_utr	Cbl	protein_coding
ENSMUSG00000010461	10	23105886	23105886	1.2e-07	-	23105751	23106022	0	1	271,	0	-6.93	-6.41	24.3	-0.253	-0.604	3	three_prime_utr	Eya4	protein_coding
ENSMUSG00000041231	11	44454944	44454944	5.1e-06	-	44454839	44455049	0	1	210,	0	-5.29	-4.82	19.1	-0.171	-0.303	1.44	three_prime_utr	Ublcp1	protein_coding
ENSMUSG00000030019	6	119480909	119480909	4e-22	+	119480624	119481194	0	1	570,	0	-21.4	-20.6	68.8	-0.177	-0.331	1.47	CDS	Fbxl14	protein_coding
ENSMUSG00000067851	1	10138843	10138843	2e-11	-	10138708	10138978	0	1	270,	0	-10.7	-10	35.8	-0.235	-0.547	1.77	CDS	Arfgef1	protein_coding
ENSMUSG00000048264	13	9665948	9665948	1e-05	+	9665843	9666054	0	1	211,	0	-4.98	-4.52	10.4	-0.907	-1.57	-3.15	exon	Dip2c	protein_coding
ENSMUSG00000001280	15	102408921	102408921	2.5e-33	+	102408606	102409236	0	1	630,	0	-32.6	-31.7	82.1	-0.211	-0.446	0.833	CDS	Sp1	protein_coding
ENSMUSG00000027035	2	69108900	69108900	2.5e-45	+	69108705	69109096	0	1	391,	0	-44.6	-43.5	112	-5.47	-6.59	-5.05	three_prime_utr	Cers6	protein_coding
ENSMUSG00000038902	3	94879542	94879542	0	+	94879243	94879842	0	1	599,	0	-330	#NAME?	992	-0.673	-1.28	-3.16	CDS	Pogz	protein_coding
ENSMUSG00000053581	5	139473391	139473391	0.0016	-	139473301	139473482	0	1	181,	0	-2.79	-2.46	11	-0.146	-0.212	-0.874	three_prime_utr	Zfand2a	protein_coding
ENSMUSG00000092274	19	5836711	5836711	0.017	-	5836636	5836786	0	1	150,	0	-1.77	-1.53	7.51	-0.224	-0.497	3.17	exon	Neat1	lincRNA
ENSMUSG00000028136	3	94497992	94497992	5.1e-06	-	94497902	94498083	0	1	181,	0	-5.29	-4.82	19.1	-0.178	-0.332	-1.58	three_prime_utr	Snx27	protein_coding
ENSMUSG00000020700	11	106154611	106154611	0.0054	+	106154521	106154701	0	1	180,	0	-2.27	-1.98	9.25	-0.14	-0.182	0.678	three_prime_utr	Map3k3	protein_coding
ENSMUSG00000015357	9	65322738	65322738	0.0036	+	65322663	65322813	0	1	150,	0	-2.44	-2.14	9.83	-0.178	-0.333	1.58	CDS	Clpx	protein_coding
ENSMUSG00000031838	8	70762980	70762980	0	-	70762832	70763128	0	2	208,1,	0,295	-591	#NAME?	2.72	-229	-232	-1.62	exon	Ifi30	processed_transcript
ENSMUSG00000045128	8	70895440	70895440	1e-40	-	70895350	70895531	0	1	181,	0	-40	-39	7.61	-0.3	-0.731	0.0864	CDS	Rpl18a	protein_coding
ENSMUSG00000037902	2	129630087	129630087	3.9e-09	+	129629952	129630222	0	1	270,	0	-8.41	-7.84	28.9	-0.229	-0.522	1.54	exon	Sirpa	protein_coding
ENSMUSG00000036275	11	52408503	52408503	2e-13	+	52408368	52408638	0	1	270,	0	-12.7	-12	42.2	-0.216	-0.466	1.32	three_prime_utr	9530068E07Rik	protein_coding
ENSMUSG00000031393	X	74032192	74032192	0.0079	-	74032132	74032253	0	1	121,	0	-2.1	-1.83	8.67	-0.156	-0.24	1.22	three_prime_utr	Mecp2	protein_coding
ENSMUSG00000042390	3	90359752	90359752	4.2e-07	+	90359602	90359903	0	1	301,	0	-6.38	-5.87	22.5	-0.179	-0.336	-1.28	three_prime_utr	Gatad2b	protein_coding
ENSMUSG00000035778	2	35401123	35401123	5e-18	-	35400988	35401259	0	1	271,	0	-17.3	-16.6	45.7	-0.143	-0.194	0.379	three_prime_utr	Ggta1	protein_coding
ENSMUSG00000034867	7	35638296	35638296	1.6e-21	+	35638086	35638506	0	1	420,	0	-20.8	-20	66.5	-0.264	-0.65	-1.81	three_prime_utr	Ankrd27	protein_coding
ENSMUSG00000082274	2	129169116	129169116	2e-11	+	129168997	129169236	0	1	239,	0	-10.7	-10	28.9	-0.391	-0.885	-2.38	exon	Gm14026	processed_pseudogene
ENSMUSG00000028717	4	115068890	115068890	0.0036	+	115068815	115068966	0	1	151,	0	-2.44	-2.14	9.83	-0.224	-0.503	-2.81	three_prime_utr	Tal1	protein_coding
ENSMUSG00000019790	10	9760775	9760775	7.9e-14	-	9760640	9760911	0	1	271,	0	-13.1	-12.4	43.3	-0.223	-0.495	2.35	three_prime_utr	Stxbp5	protein_coding
ENSMUSG00000035311	10	88433344	88433344	0	+	88433120	88433568	0	1	448,	0	-355	#NAME?	1070	-0.215	-0.455	1.3	CDS	Gnptab	protein_coding
ENSMUSG00000022604	16	55905576	55905576	5e-08	-	55905456	55905697	0	1	241,	0	-7.3	-6.76	25.4	-0.181	-0.346	-1.63	exon	Cep97	protein_coding
ENSMUSG00000015305	10	8722967	8722967	1e-120	-	8722787	8723148	0	1	361,	0	-120	-119	114	-0.257	-0.623	-1.52	three_prime_utr	Sash1	protein_coding
ENSMUSG00000044813	4	45529851	45529851	2e-30	-	45529716	45529986	0	1	270,	0	-29.7	-28.8	54.3	-1.05	-1.75	-3.25	CDS	Shb	protein_coding
ENSMUSG00000037408	1	36472804	36472804	1.3e-51	+	36472639	36472969	0	1	330,	0	-50.9	-49.8	158	-0.136	-0.166	-0.379	CDS	Cnnm4	protein_coding
ENSMUSG00000024561	18	74276695	74276695	1.4e-08	+	74276532	74276858	0	2	183,57,	0,269	-7.86	-7.3	27.2	-0.162	-0.267	1.16	CDS	Mbd1	protein_coding
ENSMUSG00000022265	15	27593745	27593745	0	+	27593268	27594223	0	1	955,	0	-3660	#NAME?	35.8	-0.449	-0.976	-0.141	three_prime_utr	Ank	protein_coding
ENSMUSG00000113690	13	62151705	62151705	5e-08	+	62151586	62151825	0	1	239,	0	-7.3	-6.76	25.4	-0.167	-0.285	-1.27	exon	Gm36501	processed_pseudogene
ENSMUSG00000027628	2	156567209	156567209	1.3e-75	+	156567059	156567359	0	1	300,	0	-74.9	-73.7	55.5	-0.806	-1.44	-2.89	three_prime_utr	Aar2	protein_coding
ENSMUSG00000025025	19	53372134	53372134	9.88131291682493e-324	+	53371745	53372523	0	1	778,	0	-323	-322	538	-0.221	-0.486	-0.839	three_prime_utr	Mxi1	protein_coding
ENSMUSG00000091562	16	59559327	59559327	1e-11	-	59559058	59559597	0	1	539,	0	-11	-10.4	37	-4.35	-5.39	4.56	exon	Crybg3	processed_transcript
ENSMUSG00000056917	19	5660510	5660510	1.3e-16	-	5660330	5660691	0	1	361,	0	-15.9	-15.2	52	-0.293	-0.717	2.43	CDS	Sipa1	protein_coding
ENSMUSG00000042506	11	61158310	61158310	1.3e-07	-	61157377	61159243	0	3	15,127,39,	0,914,1827	-6.9	-6.37	21.4	-0.126	-0.136	-0.152	CDS	Usp22	protein_coding
ENSMUSG00000027589	2	181856579	181856579	4e-31	+	181856385	181856774	0	1	389,	0	-30.4	-29.5	95.9	-0.451	-0.978	4.29	three_prime_utr	Pcmtd2	protein_coding
ENSMUSG00000020220	4	145155105	145155105	1.3e-36	-	145154895	145155316	0	1	421,	0	-35.9	-34.9	57.2	-0.92	-1.59	-1.51	CDS	Vps13d	protein_coding
ENSMUSG00000037169	12	12936676	12936676	3.2e-38	-	12936511	12936842	0	1	331,	0	-37.5	-36.5	117	-0.201	-0.422	1.93	three_prime_utr	Mycn	protein_coding
ENSMUSG00000040225	1	162723175	162723175	4.2e-05	-	162723085	162723266	0	1	181,	0	-4.38	-3.96	16.2	-0.24	-0.569	-2.94	CDS	Prrc2c	protein_coding
ENSMUSG00000021910	14	31171424	31171424	2.1e-08	-	31171319	31171530	0	1	211,	0	-7.67	-7.12	26.6	-0.163	-0.269	-0.874	three_prime_utr	Nisch	protein_coding
ENSMUSG00000029177	5	30667105	30667105	1e-13	+	30667045	30667166	0	1	121,	0	-13	-12.3	4.51	-0.259	-0.629	-0.497	exon	Cenpa	protein_coding
ENSMUSG00000028106	3	95766146	95766146	0.00014	-	95766056	95766237	0	1	181,	0	-3.85	-3.45	14.4	-0.361	-0.838	-4.58	CDS	Rprd2	protein_coding
ENSMUSG00000062127	3	105005325	105005325	3.2e-23	-	105005205	105005445	0	1	240,	0	-22.5	-21.6	4.07	-11.6	-13	3.52	CDS	Cttnbp2nl	protein_coding
ENSMUSG00000021978	14	65077450	65077450	5e-16	-	65077286	65077615	0	1	329,	0	-15.3	-14.6	12.7	-0.707	-1.32	-1.17	CDS	Extl3	protein_coding
ENSMUSG00000048612	19	37936176	37936176	7.9e-24	-	37935877	37936476	0	3	68,159,163,	0,183,436	-23.1	-22.3	7.44	-9.87	-11.2	-4.02	CDS	Myof	protein_coding
ENSMUSG00000021392	13	49678610	49678610	7.9e-18	+	49678445	49678776	0	1	331,	0	-17.1	-16.3	55.5	-0.139	-0.179	-0.496	three_prime_utr	Nol8	protein_coding
ENSMUSG00000022884	16	23108840	23108840	3.1e-08	+	23108720	23108961	0	1	241,	0	-7.51	-6.96	10.4	-0.257	-0.616	-1.04	CDS	Eif4a2	protein_coding
ENSMUSG00000042380	4	127247152	127247152	1.6e-58	+	127246962	127247342	0	1	380,	0	-57.8	-56.7	179	-0.174	-0.317	-0.988	CDS	Smim12	protein_coding
ENSMUSG00000061897	2	179177780	179177780	1.3e-16	+	179177680	179177880	0	1	200,	0	-15.9	-15.2	52	-0.12	-0.123	0	exon	Gm14292	processed_pseudogene
ENSMUSG00000032498	9	111228542	111228542	4.6e-10	-	111228467	111228617	0	1	150,	0	-9.34	-8.75	31.8	-0.48	-1.02	-2.88	three_prime_utr	Mlh1	protein_coding
ENSMUSG00000071661	19	8804374	8804374	0.00032	+	8804284	8804465	0	1	181,	0	-3.49	-3.12	13.3	-0.215	-0.453	2.42	CDS	Zbtb3	protein_coding
ENSMUSG00000020198	10	80707135	80707135	5e-24	-	80706985	80707285	0	1	300,	0	-23.3	-22.5	74.6	-0.127	-0.141	-0.167	three_prime_utr	Ap3d1	protein_coding
ENSMUSG00000028459	4	43454345	43454345	0.0036	-	43454270	43454420	0	1	150,	0	-2.44	-2.14	9.83	-0.197	-0.403	2.32	CDS	Cd72	protein_coding
ENSMUSG00000075703	5	30267388	30267388	0.019	+	30267328	30267449	0	1	121,	0	-1.72	-1.49	3.66	-0.141	-0.189	-0.415	three_prime_utr	Selenoi	protein_coding
ENSMUSG00000031988	9	27029494	27029494	0.00056	-	27029434	27029555	0	1	121,	0	-3.25	-2.88	1.8	-3.95	-4.97	2.75	CDS	Vps26b	protein_coding
ENSMUSG00000024661	19	9984883	9984883	2.5e-31	+	9984823	9984943	0	1	120,	0	-30.6	-29.7	1.34	-3.48	-4.46	0.2	CDS	Fth1	protein_coding
ENSMUSG00000048874	1	30805263	30805263	3.2e-08	-	30805158	30805369	0	1	211,	0	-7.49	-6.94	26	-0.227	-0.52	-2.54	CDS	Phf3	protein_coding
ENSMUSG00000030067	6	98929786	98929786	1e-136	-	98929591	98929981	0	1	390,	0	-136	-135	200	-0.418	-0.924	2.04	three_prime_utr	Foxp1	protein_coding
ENSMUSG00000066640	5	142868684	142868684	0.017	-	142868624	142868745	0	1	121,	0	-1.77	-1.53	7.51	-0.126	-0.138	0.322	three_prime_utr	Fbxl18	protein_coding
ENSMUSG00000005621	7	81025249	81025249	3e-10	+	81025114	81025384	0	1	270,	0	-9.53	-8.93	32.4	-0.207	-0.44	2.12	CDS	Zfp592	protein_coding
ENSMUSG00000007035	17	35046399	35046399	9.5e-05	-	35046279	35046519	0	1	240,	0	-4.02	-3.62	15	-0.149	-0.222	0.907	five_prime_utr	Msh5	protein_coding
ENSMUSG00000019433	8	83661152	83661152	0.0036	+	83661077	83661227	0	1	150,	0	-2.44	-2.14	9.83	-0.176	-0.322	1.74	CDS	Gipc1	protein_coding
ENSMUSG00000003166	16	17842665	17842665	5.1e-05	-	17842590	17842741	0	1	151,	0	-4.29	-3.87	9.25	-0.257	-0.623	-2	CDS	Dgcr2	protein_coding
ENSMUSG00000074811	19	46004750	46004750	0	+	46004495	46005005	0	1	510,	0	-453	#NAME?	1310	-0.457	-0.987	2.65	CDS	Hps6	protein_coding
ENSMUSG00000012535	6	29609466	29609466	2.2e-06	-	29609376	29609557	0	1	181,	0	-5.65	-5.17	20.2	-4.91	-5.99	4.38	CDS	Tnpo3	protein_coding
ENSMUSG00000021140	12	81996293	81996293	0.0024	+	81996188	81996399	0	1	211,	0	-2.62	-2.3	10.4	-0.199	-0.413	-2.22	three_prime_utr	Pcnx	protein_coding
ENSMUSG00000020272	11	32623282	32623282	7.9e-47	+	32623147	32623418	0	1	271,	0	-46.1	-45.1	9.83	-9.54	-10.9	2.58	three_prime_utr	Stk10	protein_coding
ENSMUSG00000005312	13	58215472	58215472	0	-	58215322	58215623	0	1	301,	0	-449	#NAME?	17.7	-0.213	-0.45	-0.127	five_prime_utr	Ubqln1	protein_coding
ENSMUSG00000063334	10	111985453	111985453	6.3e-27	+	111985258	111985648	0	1	390,	0	-26.2	-25.4	69.4	-1.3	-2.03	3.94	exon	Krr1	protein_coding
ENSMUSG00000074903	7	39589338	39589338	6.3e-24	+	39589077	39589599	0	2	288,7,	0,515	-23.2	-22.3	54.3	-0.2	-0.419	-1.23	exon	Gm2058	processed_pseudogene
ENSMUSG00000018415	11	60442324	60442324	9.1e-09	+	60442190	60442459	0	1	269,	0	-8.04	-7.48	27.7	-0.171	-0.302	1.37	three_prime_utr	Gid4	protein_coding
ENSMUSG00000059237	9	66805549	66805549	6.3e-15	-	66805391	66805708	0	1	317,	0	-14.2	-13.5	6.36	-6.4	-7.57	-2.41	exon	Ppp1r2-ps4	processed_pseudogene
ENSMUSG00000079184	14	56676601	56676601	1.9e-10	+	56674618	56678585	0	3	121,97,22,	0,1903,3945	-9.72	-9.11	32.9	-0.206	-0.43	1.58	CDS	Mphosph8	protein_coding
ENSMUSG00000036333	12	25058093	25058093	0.0011	+	25058018	25058168	0	1	150,	0	-2.96	-2.62	11.6	-0.192	-0.392	-2.12	three_prime_utr	Kidins220	protein_coding
ENSMUSG00000063229	7	46855552	46855552	6.3e-18	+	46855477	46855627	0	1	150,	0	-17.2	-16.4	7.63	-1.65	-2.44	0.765	three_prime_utr	Ldha	protein_coding
ENSMUSG00000020091	10	61428940	61428940	7.9e-18	-	61428820	61429060	0	1	240,	0	-17.1	-16.4	16.6	-1.06	-1.76	-3.22	three_prime_utr	Eif4ebp2	protein_coding
ENSMUSG00000070953	2	34779432	34779432	0.0036	-	34779342	34779522	0	1	180,	0	-2.44	-2.14	9.83	-0.151	-0.225	-1	CDS	Rabepk	protein_coding
ENSMUSG00000035047	9	21273770	21273770	1.8e-05	-	21273695	21273845	0	1	150,	0	-4.74	-4.3	17.3	-0.162	-0.262	-1.19	three_prime_utr	Kri1	protein_coding
ENSMUSG00000001419	3	88171382	88171382	0.00014	+	88171307	88171458	0	1	151,	0	-3.85	-3.45	14.4	-0.134	-0.16	-0.3	three_prime_utr	Mef2d	protein_coding
ENSMUSG00000020211	10	80798406	80798406	6.3e-83	+	80798227	80798586	0	1	359,	0	-82.2	-81	46.2	-0.239	-0.56	-0.563	five_prime_utr	Sf3a2	protein_coding
ENSMUSG00000037902	2	129609094	129609094	3.2e-69	+	129608959	129609230	0	1	271,	0	-68.5	-67.4	56.4	-0.581	-1.16	1.6	CDS	Sirpa	protein_coding
ENSMUSG00000043157	14	61310904	61310904	0.0036	+	61310829	61310979	0	1	150,	0	-2.44	-2.14	9.83	-0.126	-0.135	-0.222	CDS	Arl11	protein_coding
ENSMUSG00000033885	14	8164727	8164727	1e-05	+	8164607	8164848	0	1	241,	0	-4.98	-4.52	14.4	-0.257	-0.622	2.29	three_prime_utr	Pxk	protein_coding
ENSMUSG00000051439	18	36726023	36726023	0	-	36725310	36726736	0	2	1087,248,	0,1178	-653	#NAME?	101	-71.5	-73.9	1.62	CDS	Cd14	protein_coding
ENSMUSG00000052707	7	123169704	123169704	9.5e-05	+	123169599	123169810	0	1	211,	0	-4.02	-3.62	15	-0.229	-0.523	-2.74	CDS	Tnrc6a	protein_coding
ENSMUSG00000034663	5	97087507	97087507	0.00024	+	97087432	97087583	0	1	151,	0	-3.62	-3.24	8.09	-2.8	-3.71	3.17	exon	Bmp2k	protein_coding
ENSMUSG00000025314	2	90435728	90435728	2.8e-05	-	90435638	90435818	0	1	180,	0	-4.56	-4.13	16.8	-0.224	-0.506	2.66	three_prime_utr	Ptprj	protein_coding
ENSMUSG00000049502	16	35932350	35932350	0.0011	-	35932260	35932441	0	1	181,	0	-2.97	-2.62	10.4	-0.19	-0.386	-2	CDS	Dtx3l	protein_coding
ENSMUSG00000103009	2	129198999	129198999	2e-14	-	129198864	129199134	0	1	270,	0	-13.7	-13	45.1	-0.12	-0.123	0	exon	Gm4430	TEC
ENSMUSG00000024109	17	90036926	90036926	0.012	-	90036836	90037016	0	1	180,	0	-1.93	-1.68	8.09	-0.24	-0.561	3.46	three_prime_utr	Nrxn1	protein_coding
ENSMUSG00000055675	8	15029884	15029884	1.3e-07	+	15029794	15029975	0	1	181,	0	-6.9	-6.37	23.1	-0.482	-1.02	3.43	three_prime_utr	Kbtbd11	protein_coding
ENSMUSG00000042487	9	75445481	75445481	5.4e-07	+	75445361	75445602	0	1	241,	0	-6.27	-5.76	10.7	-0.174	-0.317	1.14	exon	Leo1	protein_coding
ENSMUSG00000054545	1	88138909	88138909	6.3e-13	+	88138789	88139029	0	1	240,	0	-12.2	-11.5	40.5	-0.165	-0.281	-1.21	CDS	Ugt1a6a	protein_coding
ENSMUSG00000047710	8	13879155	13879155	4e-48	+	13878497	13879814	0	1	1317,	0	-47.4	-46.4	79.8	-12.8	-14.3	-3.27	CDS	Champ1	protein_coding
ENSMUSG00000023939	17	45698316	45698316	2.5e-56	+	45698168	45698465	0	1	297,	0	-55.6	-54.5	54	-0.46	-0.992	0.339	CDS	Mrpl14	protein_coding
ENSMUSG00000002396	8	71371747	71371747	4.8e-06	+	71371687	71371807	0	1	120,	0	-5.32	-4.85	11	-0.216	-0.472	2.5	CDS	Ocel1	protein_coding
ENSMUSG00000023988	17	47611208	47611208	0.025	-	47611133	47611283	0	1	150,	0	-1.6	-1.38	6.94	-0.146	-0.209	1	five_prime_utr	Bysl	protein_coding
ENSMUSG00000023977	17	46928624	46928624	2.5e-44	-	46928444	46928804	0	1	360,	0	-43.6	-42.6	136	-0.148	-0.219	0.776	three_prime_utr	Ubr2	protein_coding
ENSMUSG00000008690	15	89371866	89371866	7.8e-06	+	89371746	89371987	0	1	241,	0	-5.11	-4.65	18.5	-0.213	-0.45	2.26	three_prime_utr	Ncaph2	protein_coding
ENSMUSG00000035158	6	98019912	98019912	1.6e-09	+	98019762	98020062	0	1	300,	0	-8.79	-8.2	30.1	-0.141	-0.187	0.438	three_prime_utr	Mitf	protein_coding
ENSMUSG00000076036	7	45458142	45458142	1e-17	-	45458088	45458197	0	1	109,	0	-17	-16.2	5.09	-0.249	-0.592	0.517	CDS	Gm22133	miRNA
ENSMUSG00000028164	3	135570820	135570820	0.00032	+	135570745	135570895	0	1	150,	0	-3.49	-3.12	13.3	-0.17	-0.293	-1.22	three_prime_utr	Manba	protein_coding
ENSMUSG00000042275	13	115089800	115089800	0.00072	-	115089711	115089890	0	1	179,	0	-3.14	-2.79	12.1	-0.215	-0.453	-2.42	CDS	Pelo	protein_coding
ENSMUSG00000021792	14	40994171	40994171	6.3e-05	-	40994096	40994246	0	1	150,	0	-4.2	-3.79	15.6	-0.128	-0.144	0.0704	three_prime_utr	Fam213a	protein_coding
ENSMUSG00000020220	4	145155555	145155555	6e-08	-	145155405	145155706	0	1	301,	0	-7.22	-6.68	24.9	-4.94	-6.03	6.2	CDS	Vps13d	protein_coding
ENSMUSG00000029638	6	8597203	8597203	2e-16	+	8597038	8597368	0	1	330,	0	-15.7	-15	51.4	-0.33	-0.784	3.62	three_prime_utr	Glcci1	protein_coding
ENSMUSG00000026039	1	58017862	58017862	0.00021	+	58017757	58017968	0	1	211,	0	-3.67	-3.28	13.9	-0.19	-0.386	2	CDS	Sgo2a	protein_coding
ENSMUSG00000050605	7	24292324	24292324	0.0036	-	24292234	24292414	0	1	180,	0	-2.44	-2.14	9.83	-0.126	-0.134	-0.193	CDS	Zfp61	protein_coding
ENSMUSG00000046806	6	34874307	34874307	1.1e-09	-	34874158	34874457	0	1	299,	0	-8.97	-8.38	30.6	-0.171	-0.301	1.06	three_prime_utr	3110062M04Rik	protein_coding
ENSMUSG00000034243	16	36889403	36889403	3.2e-24	+	36887393	36891413	0	4	10,150,123,47,	0,163,1978,3973	-23.5	-22.6	39.6	-7.63	-8.87	7.51	CDS	Golgb1	protein_coding
ENSMUSG00000071652	19	8897725	8897725	0.00049	+	8897620	8897830	0	1	210,	0	-3.31	-2.95	12.7	-0.264	-0.638	-3.39	CDS	Ints5	protein_coding
ENSMUSG00000066735	5	129982955	129982955	4e-17	+	129982775	129983135	0	1	360,	0	-16.4	-15.6	45.1	-0.305	-0.742	-2.49	three_prime_utr	Vkorc1l1	protein_coding
ENSMUSG00000098557	14	102981227	102981227	2e-36	-	102980987	102981468	0	1	481,	0	-35.7	-34.7	27.7	-1.5	-2.26	-0.678	three_prime_utr	Kctd12	protein_coding
ENSMUSG00000040760	14	26923751	26923751	0.0054	-	26923691	26923811	0	1	120,	0	-2.27	-1.98	9.25	-0.146	-0.209	1	CDS	Appl1	protein_coding
ENSMUSG00000026029	1	58844668	58844668	2.1e-08	+	58844563	58844773	0	1	210,	0	-7.67	-7.12	26.6	-0.162	-0.267	-1.15	CDS	Casp8	protein_coding
ENSMUSG00000000149	5	140760834	140760834	1.6e-30	-	140760594	140761074	0	1	480,	0	-29.8	-28.9	94.2	-0.502	-1.05	2.5	CDS	Gna12	protein_coding
ENSMUSG00000003200	17	56017897	56017897	0.0016	-	56017728	56018066	0	3	8,57,84,	0,115,254	-2.79	-2.46	11	-0.181	-0.347	-1.87	CDS	Sh3gl1	protein_coding
ENSMUSG00000021699	13	109951170	109951170	7.9e-18	+	109950975	109951365	0	1	390,	0	-17.1	-16.3	55.5	-0.126	-0.132	-0.0841	exon	Pde4d	protein_coding
ENSMUSG00000053012	6	71284945	71284945	1.9e-10	+	71284810	71285080	0	1	270,	0	-9.72	-9.11	32.9	-0.229	-0.526	-2.52	three_prime_utr	Krcc1	protein_coding
ENSMUSG00000066357	9	108576378	108576378	5.8e-10	-	108576258	108576499	0	1	241,	0	-9.24	-8.64	13.6	-0.142	-0.192	-0.196	CDS	Wdr6	protein_coding
ENSMUSG00000029726	5	137784587	137784587	0.0036	-	137784468	137784707	0	1	239,	0	-2.44	-2.14	9.83	-0.131	-0.151	-0.363	CDS	Mepce	protein_coding
ENSMUSG00000027580	2	181235027	181235027	1.6e-34	-	181234877	181235177	0	1	300,	0	-33.8	-32.9	106	-0.193	-0.396	1.81	CDS	Helz2	protein_coding
ENSMUSG00000047388	8	116957558	116957558	1e-168	+	116957034	116958082	0	1	1048,	0	-168	-166	158	-1.36	-2.11	-1.31	CDS	Atmin	protein_coding
ENSMUSG00000000538	11	60230003	60230003	2e-14	-	60229853	60230153	0	1	300,	0	-13.7	-13	45.1	-2.67	-3.58	5.1	three_prime_utr	Tom1l2	protein_coding
ENSMUSG00000024350	18	35673343	35673343	0.0011	-	35673253	35673433	0	1	180,	0	-2.96	-2.62	11.6	-0.274	-0.666	3.91	three_prime_utr	Dnajc18	protein_coding
ENSMUSG00000031821	8	120580396	120580396	0.0011	-	120580336	120580457	0	1	121,	0	-2.97	-2.62	11	-0.126	-0.134	0.193	three_prime_utr	Gins2	protein_coding
ENSMUSG00000021911	14	32208811	32208811	0.012	+	32208736	32208886	0	1	150,	0	-1.93	-1.68	8.09	-0.136	-0.166	-0.585	CDS	Parg	protein_coding
ENSMUSG00000069539	10	89639889	89639889	4e-65	-	89639739	89640039	0	1	300,	0	-64.4	-63.2	198	-0.171	-0.296	-1.26	three_prime_utr	Scyl2	protein_coding
ENSMUSG00000049106	12	80339071	80339071	1.3e-19	-	80338623	80339520	0	1	897,	0	-18.9	-18.1	48.5	-1.62	-2.4	1.76	CDS	Dcaf5	protein_coding
ENSMUSG00000037857	11	77692327	77692327	4.8e-09	+	77692163	77692492	0	1	329,	0	-8.32	-7.75	26	-0.56	-1.13	-3.53	CDS	Nufip2	protein_coding
ENSMUSG00000104195	5	134176464	134176464	1.5e-06	+	134176375	134176553	0	1	178,	0	-5.83	-5.35	20.8	-0.144	-0.202	-0.363	exon	B230377A18Rik	TEC
ENSMUSG00000066232	7	110056099	110056099	4.2e-07	+	110055919	110056280	0	1	361,	0	-6.38	-5.87	22.5	-0.859	-1.51	-3.77	three_prime_utr	Ipo7	protein_coding
ENSMUSG00000018377	11	88082608	88082608	3e-10	+	88082488	88082728	0	1	240,	0	-9.53	-8.93	32.4	-0.215	-0.455	2.19	three_prime_utr	Vezf1	protein_coding
ENSMUSG00000034254	17	34610939	34610939	0.00019	+	34610879	34610999	0	1	120,	0	-3.71	-3.31	5.2	-0.216	-0.466	2.39	CDS	Agpat1	protein_coding
ENSMUSG00000097479	5	92054258	92054258	1e-183	+	92054079	92054438	0	1	359,	0	-183	-182	27.5	-9.84	-11.2	-2.33	exon	Gm26582	lincRNA
ENSMUSG00000038866	1	105991244	105991244	2.7e-07	+	105991094	105991395	0	1	301,	0	-6.57	-6.05	23.1	-0.141	-0.19	-0.613	CDS	Zcchc2	protein_coding
ENSMUSG00000040667	11	70944077	70944077	0.012	-	70944002	70944153	0	1	151,	0	-1.93	-1.68	8.09	-0.163	-0.269	-1.42	exon	Nup88	protein_coding
ENSMUSG00000061689	2	156746125	156746125	6.3e-97	+	156745885	156746365	0	1	480,	0	-96.2	-94.9	146	-14.4	-15.9	-3.14	CDS	Dlgap4	protein_coding
ENSMUSG00000020392	11	51976266	51976266	6.9e-05	+	51976058	51976474	0	1	416,	0	-4.16	-3.75	13.3	-0.164	-0.278	-0.322	three_prime_utr	Cdkn2aipnl	protein_coding
ENSMUSG00000069769	11	88342934	88342934	6.3e-40	-	88342619	88343250	0	1	631,	0	-39.2	-38.2	123	-0.157	-0.252	0.987	three_prime_utr	Msi2	protein_coding
ENSMUSG00000028403	4	82802931	82802931	0.00072	-	82802811	82803052	0	1	241,	0	-3.14	-2.79	12.1	-0.154	-0.233	-1	three_prime_utr	Zdhhc21	protein_coding
ENSMUSG00000010205	9	21079658	21079658	0.00032	-	21079510	21079806	0	2	4,206,	0,90	-3.49	-3.12	13.3	-0.24	-0.566	-3.09	CDS	Raver1	protein_coding
ENSMUSG00000049751	12	69183083	69183083	0	-	69182877	69183289	0	1	412,	0	-395	#NAME?	58.4	-1.55	-2.32	-0.304	CDS	Rpl36al	protein_coding
ENSMUSG00000047945	4	129515806	129515806	1.6e-62	+	129515628	129515985	0	1	357,	0	-61.8	-60.6	20	-10.7	-12.1	3.87	three_prime_utr	Marcksl1	protein_coding
ENSMUSG00000018217	11	63158772	63158772	1e-111	+	63158563	63158981	0	1	418,	0	-111	-110	299	-0.652	-1.26	3.61	three_prime_utr	Pmp22	protein_coding
ENSMUSG00000055991	5	145220766	145220766	0.0054	+	145220706	145220826	0	1	120,	0	-2.27	-1.98	9.25	-0.146	-0.209	1	CDS	Zkscan5	protein_coding
ENSMUSG00000021822	14	20842770	20842770	0.0036	+	20842695	20842846	0	1	151,	0	-2.44	-2.14	9.83	-0.249	-0.59	3.58	three_prime_utr	Plau	protein_coding
ENSMUSG00000043909	2	121236008	121236008	5e-89	-	121235708	121236308	0	1	600,	0	-88.3	-87	195	-0.314	-0.758	-0.658	CDS	Trp53bp1	protein_coding
ENSMUSG00000021504	13	55609816	55609816	0.00021	+	55609726	55609906	0	1	180,	0	-3.67	-3.28	13.9	-0.149	-0.222	0.585	three_prime_utr	B4galt7	protein_coding
ENSMUSG00000013076	9	14546787	14546787	6.3e-05	-	14546697	14546878	0	1	181,	0	-4.2	-3.79	15.6	-0.133	-0.157	0.379	three_prime_utr	Amotl1	protein_coding
ENSMUSG00000037486	12	3500619	3500619	2e-33	+	3500349	3500889	0	1	540,	0	-32.7	-31.8	103	-0.241	-0.573	1.99	three_prime_utr	Asxl2	protein_coding
ENSMUSG00000026924	2	26440493	26440493	0.0079	-	26440433	26440553	0	1	120,	0	-2.1	-1.83	8.67	-0.173	-0.309	1.81	CDS	Sec16a	protein_coding
ENSMUSG00000025255	3	5243430	5243430	5e-100	+	5243130	5243731	0	1	601,	0	-99.3	-98	19.7	-14.6	-16.1	4.05	CDS	Zfhx4	protein_coding
ENSMUSG00000047414	12	95779828	95779828	0.00049	+	95779768	95779889	0	1	121,	0	-3.31	-2.95	12.7	-0.294	-0.719	-2.87	CDS	Flrt2	protein_coding
ENSMUSG00000024831	19	3265305	3265305	0.00072	-	3265215	3265395	0	1	180,	0	-3.14	-2.79	12.1	-0.116	-0.117	0	CDS	Ighmbp2	protein_coding
ENSMUSG00000032300	9	57258745	57258745	0	-	57258416	57259075	0	1	659,	0	-498	#NAME?	714	-0.495	-1.04	-1.94	CDS	1700017B05Rik	protein_coding
ENSMUSG00000038608	1	80531262	80531262	4e-45	-	80530108	80532416	0	3	185,111,95,	0,1065,2213	-44.4	-43.4	138	-0.162	-0.267	-0.852	CDS	Dock10	protein_coding
ENSMUSG00000072812	12	112774793	112774793	9.5e-05	-	112774689	112774898	0	1	209,	0	-4.02	-3.62	15	-0.332	-0.788	4.39	CDS	Ahnak2	protein_coding
ENSMUSG00000050107	11	73135694	73135694	1e-15	-	73135544	73135844	0	1	300,	0	-15	-14.3	49.1	-0.214	-0.451	2.12	exon	Haspin	protein_coding
ENSMUSG00000042148	11	63963727	63963727	2.8e-05	-	63963578	63963877	0	1	299,	0	-4.56	-4.13	16.8	-0.603	-1.19	2.87	three_prime_utr	Cox10	protein_coding
ENSMUSG00000040599	11	71025245	71025245	1.8e-07	+	71025111	71025380	0	1	269,	0	-6.75	-6.23	23.7	-0.119	-0.122	0	CDS	Mis12	protein_coding
ENSMUSG00000008348	5	125387246	125387246	3.6e-07	-	125387186	125387307	0	1	121,	0	-6.44	-5.93	9.44	-0.687	-1.3	-4.22	CDS	Ubc	protein_coding
ENSMUSG00000036639	5	140338004	140338004	1.3e-17	+	140337871	140338137	0	1	266,	0	-16.9	-16.1	54.9	-0.139	-0.18	-0.503	three_prime_utr	Nudt1	protein_coding
ENSMUSG00000061410	8	121601963	121601963	0.00072	-	121601873	121602054	0	1	181,	0	-3.14	-2.79	12.1	-0.145	-0.204	0.848	three_prime_utr	Zcchc14	protein_coding
ENSMUSG00000023025	15	100013120	100013120	2.7e-07	+	100012970	100013270	0	1	300,	0	-6.57	-6.05	23.1	-0.249	-0.59	-2.89	three_prime_utr	Larp4	protein_coding
ENSMUSG00000023991	17	47868177	47868177	1.6e-84	-	47867789	47868566	0	1	777,	0	-83.8	-82.6	67	-0.839	-1.49	-0.812	three_prime_utr	Foxp4	protein_coding
ENSMUSG00000031921	8	107070205	107070205	5e-50	-	107069936	107070474	0	1	538,	0	-49.3	-48.2	113	-0.171	-0.306	-0.899	three_prime_utr	Terf2	protein_coding
ENSMUSG00000027799	3	55968101	55968101	0.00011	-	55967996	55968207	0	1	211,	0	-3.96	-3.56	13.3	-0.58	-1.16	-3.81	CDS	Nbea	protein_coding
ENSMUSG00000092341	19	5800184	5800184	1e-161	-	5800064	5800305	0	1	241,	0	-161	-159	2.96	-11.8	-13.2	0.777	exon	Malat1	lincRNA
ENSMUSG00000084319	6	99878046	99878046	4e-24	-	99877844	99878248	0	1	404,	0	-23.4	-22.6	7.51	-0.889	-1.55	0.667	exon	Tpt1-ps3	processed_pseudogene
ENSMUSG00000030725	7	100159528	100159528	0.0054	+	100159454	100159603	0	1	149,	0	-2.27	-1.98	9.25	-0.176	-0.322	-1.74	CDS	Lipt2	protein_coding
ENSMUSG00000071350	14	59409414	59409414	0.0011	-	59409339	59409490	0	1	151,	0	-2.96	-2.62	11.6	-0.151	-0.225	-1	CDS	Setdb2	protein_coding
ENSMUSG00000032536	9	121472997	121472997	4.2e-05	+	121472907	121473088	0	1	181,	0	-4.38	-3.96	16.2	-0.214	-0.451	-2.32	three_prime_utr	Trak1	protein_coding
ENSMUSG00000106200	13	51202779	51202779	0.01	+	51202724	51202835	0	1	111,	0	-1.98	-1.71	2.53	-0.151	-0.228	0.363	exon	Gm44341	miRNA
ENSMUSG00000034667	10	121589768	121589768	1.6e-49	-	121589559	121589978	0	1	419,	0	-48.8	-47.7	151	-0.327	-0.781	3.47	three_prime_utr	Xpot	protein_coding
ENSMUSG00000043909	2	121197856	121197856	1.6e-19	-	121197736	121197976	0	1	240,	0	-18.8	-18	32.4	-0.4	-0.897	1.51	three_prime_utr	Trp53bp1	protein_coding
ENSMUSG00000044042	2	113709907	113709907	0.017	+	113709847	113709968	0	1	121,	0	-1.77	-1.53	7.51	-0.109	-0.109	0	three_prime_utr	Fmn1	protein_coding
ENSMUSG00000068040	2	153208877	153208877	0.0079	+	153208817	153208938	0	1	121,	0	-2.1	-1.83	8.67	-0.156	-0.24	-1.22	three_prime_utr	Tm9sf4	protein_coding
ENSMUSG00000044791	9	110550660	110550660	1.2e-05	+	110550540	110550781	0	1	241,	0	-4.92	-4.48	17.9	-0.188	-0.365	1.81	CDS	Setd2	protein_coding
ENSMUSG00000004558	14	51906075	51906075	3.1e-08	-	51905985	51906165	0	1	180,	0	-7.51	-6.96	9.83	-6.86	-8.05	7.52	three_prime_utr	Ndrg2	protein_coding
ENSMUSG00000021326	13	21192751	21192751	4.5e-10	+	21192631	21192871	0	1	240,	0	-9.35	-8.75	6.44	-0.173	-0.311	-0.257	three_prime_utr	Trim27	protein_coding
ENSMUSG00000054702	1	79608583	79608583	6.3e-56	-	79608373	79608794	0	1	421,	0	-55.2	-54.1	140	-0.215	-0.458	-0.564	three_prime_utr	Ap1s3	protein_coding
ENSMUSG00000032783	15	99075364	99075364	7.8e-06	+	99075061	99075667	0	3	31,149,60,	0,288,546	-5.11	-4.65	18.5	-0.145	-0.205	0.766	CDS	Troap	protein_coding
ENSMUSG00000067547	15	6654653	6654653	0.014	+	6654594	6654712	0	1	118,	0	-1.86	-1.61	6.36	-0.163	-0.269	-1.42	exon	Gm7666	transcribed_processed_pseudogene
ENSMUSG00000063870	6	125120344	125120344	5.1e-05	+	125120254	125120434	0	1	180,	0	-4.29	-3.87	9.25	-0.447	-0.971	3.39	CDS	Chd4	protein_coding
ENSMUSG00000022255	15	34143150	34143150	1.3e-29	+	34142955	34143346	0	1	391,	0	-28.9	-28	11	-6.16	-7.32	5.2	three_prime_utr	Mtdh	protein_coding
ENSMUSG00000020886	11	70044741	70044741	3.2e-08	+	70044636	70044846	0	1	210,	0	-7.49	-6.94	26	-0.319	-0.765	-1.1	three_prime_utr	Dlg4	protein_coding
ENSMUSG00000031399	X	74392912	74392912	5e-53	-	74392702	74393122	0	1	420,	0	-52.3	-51.2	76.3	-1.01	-1.69	-2.1	five_prime_utr	Fam3a	protein_coding
ENSMUSG00000026223	1	85894680	85894680	1e-35	+	85894576	85894785	0	1	209,	0	-35	-34	9.62	-4.44	-5.5	3.14	CDS	Itm2c	protein_coding
ENSMUSG00000020484	11	5525043	5525043	0	+	5524671	5525416	0	1	745,	0	#NAME?	#NAME?	74.6	-8.3	-9.56	1.92	three_prime_utr	Xbp1	protein_coding
ENSMUSG00000018008	15	78621885	78621885	3.2e-39	+	78621751	78622019	0	1	268,	0	-38.5	-37.5	57.8	-0.308	-0.747	-2.07	three_prime_utr	Cyth4	protein_coding
ENSMUSG00000039087	13	37932296	37932296	4e-76	+	37932026	37932566	0	1	540,	0	-75.4	-74.2	118	-0.382	-0.871	2.19	exon	Rreb1	protein_coding
ENSMUSG00000031796	8	95434704	95434704	7.9e-18	-	95434599	95434809	0	1	210,	0	-17.1	-16.3	12	-4.87	-5.96	6.95	exon	Cfap20	protein_coding
ENSMUSG00000041268	9	54416361	54416361	2.5e-08	-	54416241	54416482	0	1	241,	0	-7.6	-7.06	19.7	-0.298	-0.725	-3.49	CDS	Dmxl2	protein_coding
ENSMUSG00000048154	15	98839646	98839646	0.0079	-	98839556	98839737	0	1	181,	0	-2.1	-1.83	8.67	-0.171	-0.296	-1.58	CDS	Kmt2d	protein_coding
ENSMUSG00000030007	6	85452188	85452188	0.00072	+	85452113	85452264	0	1	151,	0	-3.14	-2.79	12.1	-0.168	-0.288	1.46	exon	Cct7	protein_coding
ENSMUSG00000040945	4	140722592	140722592	5e-08	+	140722502	140722682	0	1	180,	0	-7.3	-6.76	4.47	-1.43	-2.18	-2.75	three_prime_utr	Rcc2	protein_coding
ENSMUSG00000022897	16	94692049	94692049	0.0011	+	94691959	94692139	0	1	180,	0	-2.96	-2.62	11.6	-0.126	-0.133	-0.17	CDS	Dyrk1a	protein_coding
ENSMUSG00000107068	7	127016716	127016716	1.5e-05	-	127016626	127016807	0	1	181,	0	-4.83	-4.38	5.43	-0.995	-1.68	-2.82	CDS	Gm42742	protein_coding
ENSMUSG00000005442	7	25288451	25288451	4.2e-05	+	25288346	25288556	0	1	210,	0	-4.38	-3.96	16.2	-0.125	-0.13	0.115	CDS	Cic	protein_coding
ENSMUSG00000112474	10	7458675	7458675	0.017	+	7458616	7458734	0	1	118,	0	-1.77	-1.53	7.51	-0.109	-0.109	0	exon	Gm46209	processed_pseudogene
ENSMUSG00000003814	8	84842374	84842374	2.5e-37	-	84842149	84842600	0	1	451,	0	-36.6	-35.6	7.4	-62.3	-64.7	-3.09	three_prime_utr	Calr	protein_coding
ENSMUSG00000001089	4	136545615	136545615	3.2e-16	+	136545315	136545915	0	1	600,	0	-15.5	-14.8	50.9	-0.143	-0.197	-0.626	three_prime_utr	Luzp1	protein_coding
ENSMUSG00000004609	7	43532173	43532173	2.2e-06	-	43532038	43532308	0	1	270,	0	-5.65	-5.17	20.2	-0.442	-0.96	5.04	CDS	Cd33	protein_coding
ENSMUSG00000026360	1	144001709	144001709	5e-29	-	144001435	144001983	0	2	439,101,	0,447	-28.3	-27.4	89.6	-0.126	-0.136	0.109	CDS	Rgs2	protein_coding
ENSMUSG00000065954	8	25155615	25155615	7.6e-08	-	25155360	25155870	0	1	510,	0	-7.12	-6.59	23.1	-0.282	-0.692	2	three_prime_utr	Tacc1	protein_coding
ENSMUSG00000108126	6	145865067	145865067	0.012	+	145864992	145865142	0	1	150,	0	-1.93	-1.68	8.09	-0.126	-0.136	-0.263	exon	Gm43909	TEC
ENSMUSG00000070327	11	119443126	119443126	0	+	119442751	119443502	0	1	751,	0	-379	#NAME?	1040	-0.598	-1.18	0.878	CDS	Rnf213	protein_coding
ENSMUSG00000003032	4	55530468	55530468	1e-43	-	55530319	55530618	0	1	299,	0	-43	-42	134	-0.295	-0.72	3.23	CDS	Klf4	protein_coding
ENSMUSG00000114117	13	62814593	62814593	7.9e-14	-	62814474	62814713	0	1	239,	0	-13.1	-12.4	43.3	-0.14	-0.182	-0.531	exon	AC156572.1	lincRNA
ENSMUSG00000031931	9	14779917	14779917	1.8e-05	-	14779827	14780007	0	1	180,	0	-4.74	-4.3	17.3	-0.133	-0.157	-0.379	three_prime_utr	Ankrd49	protein_coding
ENSMUSG00000040918	1	164265009	164265009	0.0054	+	164264934	164265085	0	1	151,	0	-2.27	-1.98	9.25	-0.114	-0.114	0	three_prime_utr	Slc19a2	protein_coding
ENSMUSG00000099703	18	35572106	35572106	3.6e-07	+	35572047	35572165	0	1	118,	0	-6.44	-5.93	15	-0.292	-0.714	-3.7	CDS	Gm28285	protein_coding
ENSMUSG00000022102	14	70777702	70777702	2.5e-14	+	70777597	70777807	0	1	210,	0	-13.6	-12.9	34.1	-1.53	-2.3	-3.58	CDS	Dok2	protein_coding
ENSMUSG00000038274	19	6059465	6059465	6.3e-17	+	6059407	6059524	0	1	117,	0	-16.2	-15.5	27.2	-1.85	-2.66	4.88	CDS	Fau	protein_coding
ENSMUSG00000071533	16	56016435	56016435	6.3e-19	-	56016225	56016645	0	1	420,	0	-18.2	-17.4	31.5	-1.07	-1.77	2.45	three_prime_utr	Pcnp	protein_coding
ENSMUSG00000020841	11	76779952	76779952	2e-46	-	76779712	76780192	0	1	480,	0	-45.7	-44.7	142	-0.146	-0.21	-0.707	three_prime_utr	Cpd	protein_coding
ENSMUSG00000027654	2	158785311	158785311	0.0016	+	158785237	158785386	0	1	149,	0	-2.79	-2.46	11	-0.264	-0.642	-3.81	exon	Fam83d	protein_coding
ENSMUSG00000048264	13	9667715	9667715	1e-110	+	9667520	9667910	0	1	390,	0	-110	-109	335	-0.144	-0.201	-0.64	three_prime_utr	Dip2c	protein_coding
ENSMUSG00000053716	9	106374959	106374959	0.00032	+	106374884	106375035	0	1	151,	0	-3.49	-3.12	13.3	-0.199	-0.413	-2.22	three_prime_utr	Dusp7	protein_coding
ENSMUSG00000061607	17	35859430	35859430	1e-28	+	35859280	35859580	0	1	300,	0	-28	-27.1	86.7	-0.167	-0.285	-0.886	three_prime_utr	Mdc1	protein_coding
ENSMUSG00000102725	5	124006031	124006031	6.9e-10	+	124005912	124006151	0	1	239,	0	-9.16	-8.56	31.2	-0.157	-0.252	-1.04	exon	Gm37939	TEC
ENSMUSG00000040385	19	4193105	4193105	7.9e-06	+	4193045	4193165	0	1	120,	0	-5.1	-4.65	8.67	-0.131	-0.152	0.0995	CDS	Ppp1ca	protein_coding
ENSMUSG00000015597	17	46399325	46399325	6e-10	+	46399190	46399461	0	1	271,	0	-9.22	-8.62	26	-0.311	-0.751	2.58	CDS	Zfp318	protein_coding
ENSMUSG00000051510	11	120628594	120628594	0.0024	-	120628519	120628669	0	1	150,	0	-2.62	-2.3	10.4	-0.257	-0.617	3.7	three_prime_utr	Mafg	protein_coding
ENSMUSG00000044447	14	67756105	67756105	1.3e-40	-	67755940	67756271	0	1	331,	0	-39.9	-38.9	112	-0.156	-0.244	-0.942	three_prime_utr	Dock5	protein_coding
ENSMUSG00000031059	X	20617516	20617516	2.8e-07	-	20617413	20617619	0	1	206,	0	-6.55	-6.03	11	-1.14	-1.85	4.54	five_prime_utr	Ndufb11	protein_coding
ENSMUSG00000022136	14	118980008	118980008	3.2e-20	+	118979843	118980173	0	1	330,	0	-19.5	-18.7	21.2	-1.82	-2.64	4.17	three_prime_utr	Dnajc3	protein_coding
ENSMUSG00000022964	16	91575546	91575546	5.1e-06	-	91575397	91575696	0	1	299,	0	-5.29	-4.82	19.1	-0.408	-0.91	4.86	three_prime_utr	Tmem50b	protein_coding
ENSMUSG00000021470	13	63819805	63819805	3.2e-100	+	63819655	63819955	0	1	300,	0	-99.5	-98.2	303	-0.146	-0.209	-0.697	three_prime_utr	Ercc6l2	protein_coding
ENSMUSG00000040712	11	70670207	70670207	3.2e-16	-	70670030	70670384	0	2	232,39,	0,315	-15.5	-14.8	50.9	-0.129	-0.146	-0.222	CDS	Camta2	protein_coding
ENSMUSG00000021275	12	110933063	110933063	2e-66	+	110932883	110933243	0	1	360,	0	-65.7	-64.6	176	-0.182	-0.355	-1.23	CDS	Tecpr2	protein_coding
ENSMUSG00000097216	5	57718454	57718454	9.5e-05	-	57718349	57718559	0	1	210,	0	-4.02	-3.62	15	-0.322	-0.77	4.32	exon	4932441J04Rik	processed_transcript
ENSMUSG00000105609	5	143314985	143314985	0.036	+	143314926	143315044	0	1	118,	0	-1.44	-1.24	6.36	-0.199	-0.423	2.81	exon	Gm42501	TEC
ENSMUSG00000002031	9	44773126	44773126	4.2e-05	+	44773006	44773246	0	1	240,	0	-4.38	-3.96	16.2	-0.796	-1.43	4.7	five_prime_utr	Ift46	protein_coding
ENSMUSG00000023191	6	124841388	124841388	0.0054	-	124841298	124841479	0	1	181,	0	-2.27	-1.98	9.25	-0.189	-0.37	-2	three_prime_utr	P3h3	protein_coding
ENSMUSG00000025473	7	139979506	139979506	1.3e-88	-	139978991	139980022	0	2	536,63,	0,968	-87.9	-86.7	149	-1.51	-2.28	3.71	exon	Adam8	protein_coding
ENSMUSG00000052310	3	90252445	90252445	3.2e-13	+	90252325	90252565	0	1	240,	0	-12.5	-11.8	31.8	-0.427	-0.937	-2.22	three_prime_utr	Slc39a1	protein_coding
ENSMUSG00000020056	10	88201316	88201316	1.1e-09	+	88201182	88201451	0	1	269,	0	-8.95	-8.36	20.2	-0.664	-1.27	3.37	exon	Washc3	protein_coding
ENSMUSG00000011752	19	41918471	41918471	4.8e-10	+	41918279	41918664	0	1	385,	0	-9.32	-8.72	9.68	-0.335	-0.796	-0.817	three_prime_utr	Pgam1	protein_coding
ENSMUSG00000031232	X	105968922	105968922	2.8e-05	-	105968802	105969042	0	1	240,	0	-4.56	-4.13	16.8	-0.254	-0.611	-3.12	three_prime_utr	Magt1	protein_coding
ENSMUSG00000029447	5	129845980	129845980	0	+	129845650	129846311	0	2	5,564,	0,97	#NAME?	#NAME?	1180	-2.08	-2.92	2.1	exon	Cct6a	processed_transcript
ENSMUSG00000020664	12	31331725	31331725	3.2e-41	-	31331575	31331876	0	1	301,	0	-40.5	-39.5	116	-0.152	-0.228	0.841	three_prime_utr	Dld	protein_coding
ENSMUSG00000071708	X	157445215	157445215	2.2e-06	-	157445110	157445320	0	1	210,	0	-5.65	-5.17	20.2	-0.194	-0.398	-1.95	three_prime_utr	Sms	protein_coding
ENSMUSG00000037242	4	135215790	135215790	0	-	135215611	135215970	0	1	359,	0	-619	#NAME?	408	-26.3	-28.1	3.47	exon	Clic4	protein_coding
ENSMUSG00000075415	2	31032387	31032387	2.5e-12	-	31032282	31032493	0	1	211,	0	-11.6	-10.9	38.7	-0.333	-0.793	3.75	three_prime_utr	Fnbp1	protein_coding
ENSMUSG00000026116	1	36793059	36793059	2.5e-11	-	36792969	36793150	0	1	181,	0	-10.6	-9.97	14.1	-0.433	-0.947	1.86	CDS	Tmem131	protein_coding
ENSMUSG00000028468	4	43583025	43583025	1.3e-24	+	43582875	43583175	0	1	300,	0	-23.9	-23	68.8	-0.197	-0.406	-1.31	CDS	Rgp1	protein_coding
ENSMUSG00000020832	11	78073569	78073569	6.9e-10	-	78073464	78073674	0	1	210,	0	-9.16	-8.56	31.2	-0.136	-0.167	0.263	exon	Eral1	protein_coding
ENSMUSG00000038014	13	48880979	48880979	0.00021	-	48880889	48881070	0	1	181,	0	-3.67	-3.28	13.9	-0.143	-0.194	-0.7	CDS	Fam120a	protein_coding
ENSMUSG00000033355	16	23613245	23613245	3.2e-68	+	23613067	23613423	0	1	356,	0	-67.5	-66.3	207	-0.237	-0.553	-2.51	CDS	Rtp4	protein_coding
ENSMUSG00000026596	1	156641228	156641228	5.1e-05	+	156641138	156641319	0	1	181,	0	-4.29	-3.87	13.3	-0.176	-0.325	1.22	CDS	Abl2	protein_coding
ENSMUSG00000020205	10	111507134	111507134	1e-180	+	111506881	111507388	0	1	507,	0	-180	-178	539	-1.73	-2.53	1.69	CDS	Phlda1	protein_coding
ENSMUSG00000024758	19	7427442	7427442	0	-	7427217	7427667	0	1	450,	0	-456	#NAME?	111	-5.07	-6.17	-2.25	three_prime_utr	Rtn3	protein_coding
ENSMUSG00000028458	4	43447389	43447389	1e-272	+	43446985	43447794	0	1	809,	0	-272	-270	818	-0.264	-0.644	-0.999	CDS	Tesk1	protein_coding
ENSMUSG00000031229	X	105874770	105874770	1.6e-22	-	105874620	105874921	0	1	301,	0	-21.8	-20.9	37	-0.13	-0.148	0.0181	CDS	Atrx	protein_coding
ENSMUSG00000051339	5	113184357	113184357	6.9e-10	-	113184207	113184507	0	1	300,	0	-9.16	-8.56	31.2	-0.216	-0.463	2.22	CDS	2900026A02Rik	protein_coding
ENSMUSG00000031669	8	95644360	95644360	0.0016	+	95644285	95644435	0	1	150,	0	-2.79	-2.46	11	-0.192	-0.394	-1.91	three_prime_utr	Gins3	protein_coding
ENSMUSG00000015597	17	46405994	46405994	0.0024	+	46405904	46406084	0	1	180,	0	-2.62	-2.3	10.4	-0.132	-0.155	-0.415	CDS	Zfp318	protein_coding
ENSMUSG00000002812	11	60717229	60717229	4.3e-10	-	60717139	60717320	0	1	181,	0	-9.37	-8.77	13.9	-0.141	-0.191	0.344	CDS	Flii	protein_coding
ENSMUSG00000018882	11	97329606	97329606	6.3e-05	+	97329501	97329711	0	1	210,	0	-4.2	-3.79	15.6	-0.22	-0.481	-2.46	three_prime_utr	Mrpl45	protein_coding
ENSMUSG00000040596	1	166397083	166397083	1.6e-14	-	166396858	166397308	0	1	450,	0	-13.8	-13.1	42.8	-9.28	-10.6	4.08	three_prime_utr	Pogk	protein_coding
ENSMUSG00000089929	9	89199398	89199398	1.9e-10	+	89199266	89199530	0	1	264,	0	-9.72	-9.11	32.9	-0.249	-0.596	2.87	CDS	Bcl2a1b	protein_coding
ENSMUSG00000036295	12	41454243	41454243	6.3e-05	-	41454153	41454334	0	1	181,	0	-4.2	-3.79	15.6	-0.332	-0.788	4.39	CDS	Lrrn3	protein_coding
ENSMUSG00000104574	3	122426631	122426631	5e-11	-	122426529	122426734	0	1	205,	0	-10.3	-9.68	19.1	-0.672	-1.28	-2.55	exon	Gm42836	antisense_RNA
ENSMUSG00000057342	7	45709870	45709870	1e-05	-	45709765	45709976	0	1	211,	0	-4.98	-4.52	10.4	-0.647	-1.25	4.12	exon	Sphk2	protein_coding
ENSMUSG00000043962	4	126178383	126178383	0.012	-	126178323	126178444	0	1	121,	0	-1.93	-1.68	8.09	-0.156	-0.24	-1.22	CDS	Thrap3	protein_coding
ENSMUSG00000024764	19	7227393	7227393	7.6e-08	-	7227244	7227543	0	1	299,	0	-7.12	-6.59	24.9	-0.138	-0.173	-0.474	three_prime_utr	Naa40	protein_coding
ENSMUSG00000036197	15	93243153	93243153	0.00072	-	93243033	93243273	0	1	240,	0	-3.14	-2.79	12.1	-0.138	-0.174	-0.531	three_prime_utr	Gxylt1	protein_coding
ENSMUSG00000038256	3	97215202	97215202	0.00032	-	97215112	97215292	0	1	180,	0	-3.49	-3.12	13.3	-0.175	-0.318	1.58	CDS	Bcl9	protein_coding
ENSMUSG00000063286	7	106505849	106505849	0.0036	-	106505759	106505939	0	1	180,	0	-2.44	-2.14	9.83	-0.264	-0.642	3.81	exon	Gm8995	transcribed_unprocessed_pseudogene
ENSMUSG00000078794	7	16886804	16886804	0.0011	+	16886714	16886894	0	1	180,	0	-2.96	-2.62	11.6	-0.166	-0.283	-1.38	three_prime_utr	Dact3	protein_coding
ENSMUSG00000020091	10	61431277	61431277	6.3e-30	-	61431127	61431427	0	1	300,	0	-29.2	-28.3	17.1	-1.14	-1.85	-1.99	three_prime_utr	Eif4ebp2	protein_coding
ENSMUSG00000041552	X	155623203	155623203	3.4e-06	-	155623099	155623308	0	1	209,	0	-5.47	-5	19.7	-0.224	-0.508	2.58	CDS	Ptchd1	protein_coding
ENSMUSG00000019528	3	20122484	20122484	0.017	-	20122409	20122559	0	1	150,	0	-1.77	-1.53	7.51	-0.249	-0.59	-3.58	three_prime_utr	Gyg	protein_coding
ENSMUSG00000038056	5	25352276	25352276	0.0054	-	25351217	25353336	0	3	47,66,38,	0,1009,2081	-2.27	-1.98	9.25	-0.163	-0.269	-1.42	CDS	Kmt2c	protein_coding
ENSMUSG00000020272	11	32598687	32598687	1e-26	+	32598492	32598883	0	1	391,	0	-26	-25.1	21	-0.166	-0.284	0.222	CDS	Stk10	protein_coding
ENSMUSG00000037519	7	144552403	144552403	0.0047	-	144552328	144552478	0	1	150,	0	-2.33	-2.03	7.51	-0.171	-0.301	1.19	CDS	Ppfia1	protein_coding
ENSMUSG00000034210	4	115775935	115775935	0.036	+	115775860	115776010	0	1	150,	0	-1.44	-1.24	6.36	-0.224	-0.497	-3.17	three_prime_utr	Efcab14	protein_coding
ENSMUSG00000066324	4	4765605	4765605	0.0011	-	4765470	4765740	0	1	270,	0	-2.96	-2.62	11.6	-0.156	-0.248	-1.1	exon	Impad1	protein_coding
ENSMUSG00000036698	15	73102800	73102800	1e-134	-	73102590	73103011	0	1	421,	0	-134	-132	199	-0.817	-1.46	-1.16	three_prime_utr	Ago2	protein_coding
ENSMUSG00000055485	2	157040501	157040501	7.9e-14	-	157040381	157040621	0	1	240,	0	-13.1	-12.4	22	-0.144	-0.203	0.186	CDS	Soga1	protein_coding
ENSMUSG00000021189	12	101920797	101920797	0.017	-	101920722	101920872	0	1	150,	0	-1.77	-1.53	7.51	-0.156	-0.24	-1.22	three_prime_utr	Atxn3	protein_coding
ENSMUSG00000051224	X	166502722	166502722	1.3e-13	-	166502527	166502917	0	1	390,	0	-12.9	-12.2	42.8	-0.216	-0.469	-2.2	CDS	Tceanc	protein_coding
ENSMUSG00000028542	4	117868116	117868116	5e-11	+	117867922	117868310	0	2	7,263,	0,125	-10.3	-9.66	34.7	-0.3	-0.735	-3.22	CDS	Slc6a9	protein_coding
ENSMUSG00000085664	12	33358836	33358836	5e-50	-	33358657	33359015	0	1	358,	0	-49.3	-48.3	23.1	-3.84	-4.85	2.2	exon	Atxn7l1os2	antisense_RNA
ENSMUSG00000036620	11	50234878	50234878	1e-05	+	50234773	50234984	0	1	211,	0	-4.98	-4.52	16.8	-0.156	-0.244	-0.807	three_prime_utr	Mgat4b	protein_coding
ENSMUSG00000067787	2	157556645	157556645	0.0036	-	157556570	157556720	0	1	150,	0	-2.44	-2.14	9.83	-0.148	-0.219	-1	three_prime_utr	Blcap	protein_coding
ENSMUSG00000040760	14	26921848	26921848	0.00021	-	26921743	26921954	0	1	211,	0	-3.67	-3.28	13.9	-0.188	-0.368	1.91	three_prime_utr	Appl1	protein_coding
ENSMUSG00000031158	X	7906579	7906579	7.9e-29	+	7906352	7906806	0	2	39,319,	0,135	-28.1	-27.2	29.5	-0.149	-0.221	-0.124	three_prime_utr	Timm17b	protein_coding
ENSMUSG00000020392	11	51976889	51976889	7.2e-09	+	51976770	51977008	0	1	238,	0	-8.14	-7.58	27.2	-0.215	-0.461	-1.91	three_prime_utr	Cdkn2aipnl	protein_coding
ENSMUSG00000047417	10	80549715	80549715	1e-21	-	80549565	80549865	0	1	300,	0	-21	-20.2	67.6	-0.133	-0.159	-0.328	CDS	Rexo1	protein_coding
ENSMUSG00000081272	2	49308526	49308526	2.5e-15	+	49308362	49308690	0	1	328,	0	-14.6	-13.9	5.53	-0.962	-1.64	1.81	exon	Gm13509	processed_pseudogene
ENSMUSG00000047810	19	6844831	6844831	4.2e-05	-	6844622	6845041	0	1	419,	0	-4.38	-3.96	16.2	-0.151	-0.227	0.637	three_prime_utr	Ccdc88b	protein_coding
ENSMUSG00000020368	11	50295499	50295499	2.5e-09	-	50295424	50295575	0	1	151,	0	-8.6	-8.02	29.5	-0.293	-0.716	-3.54	three_prime_utr	Canx	protein_coding
ENSMUSG00000055065	15	79529323	79529323	0.00032	-	79529233	79529413	0	1	180,	0	-3.49	-3.12	13.3	-0.135	-0.164	0.459	three_prime_utr	Ddx17	protein_coding
ENSMUSG00000034248	14	69243195	69243195	0.00014	-	69243105	69243286	0	1	181,	0	-3.85	-3.45	14.4	-0.165	-0.279	-1.32	exon	Slc25a37	protein_coding
ENSMUSG00000115219	16	20618664	20618664	2e-24	+	20618470	20618858	0	1	388,	0	-23.7	-22.9	59.5	-0.177	-0.331	1.02	three_prime_utr	Eef1akmt4	protein_coding
ENSMUSG00000027162	2	109899550	109899550	0.0011	+	109899475	109899626	0	1	151,	0	-2.96	-2.62	11.6	-0.115	-0.115	0	three_prime_utr	Lin7c	protein_coding
ENSMUSG00000115767	14	54464562	54464562	0.0052	-	54464502	54464623	0	1	121,	0	-2.28	-1.98	4.43	-0.159	-0.257	1	exon	AC164433.2	antisense_RNA
ENSMUSG00000037111	3	51520919	51520919	1e-13	-	51520799	51521039	0	1	240,	0	-13	-12.4	30.1	-0.687	-1.3	2.56	three_prime_utr	Setd7	protein_coding
ENSMUSG00000070565	1	157136381	157136381	2.5e-08	-	157136231	157136532	0	1	301,	0	-7.6	-7.06	19.7	-0.146	-0.213	0.601	three_prime_utr	Rasal2	protein_coding
ENSMUSG00000085492	17	71598277	71598277	0.0011	-	71598187	71598367	0	1	180,	0	-2.96	-2.62	11.6	-0.224	-0.503	2.81	exon	Trmt61b	processed_transcript
ENSMUSG00000042548	2	153402407	153402407	1.9e-10	+	153402272	153402542	0	1	270,	0	-9.72	-9.11	32.9	-0.418	-0.926	-2.66	three_prime_utr	Asxl1	protein_coding
ENSMUSG00000053436	17	28747388	28747388	1e-105	+	28747179	28747598	0	1	419,	0	-105	-104	164	-0.506	-1.06	-2.4	three_prime_utr	Mapk14	protein_coding
ENSMUSG00000035623	7	97662356	97662356	1.5e-05	+	97662191	97662522	0	1	331,	0	-4.81	-4.36	15	-0.171	-0.303	1.1	CDS	Rsf1	protein_coding
ENSMUSG00000021481	13	55132573	55132573	0.0016	+	55132498	55132648	0	1	150,	0	-2.79	-2.46	11	-0.229	-0.53	3.32	three_prime_utr	Zfp346	protein_coding
ENSMUSG00000026288	1	87719623	87719623	0.00021	+	87719518	87719729	0	1	211,	0	-3.67	-3.28	13.9	-0.2	-0.42	2.17	three_prime_utr	Inpp5d	protein_coding
ENSMUSG00000048874	1	30829918	30829918	0.00049	-	30829798	30830039	0	1	241,	0	-3.31	-2.95	12.7	-0.165	-0.279	-1.32	CDS	Phf3	protein_coding
ENSMUSG00000037628	14	46767402	46767402	0.00021	+	46767327	46767477	0	1	150,	0	-3.67	-3.28	13.9	-0.177	-0.33	1.7	CDS	Cdkn3	protein_coding
ENSMUSG00000053040	9	66819136	66819136	2.5e-12	-	66818971	66819301	0	1	330,	0	-11.6	-10.9	38.7	-0.163	-0.269	-1.14	three_prime_utr	Aph1c	protein_coding
ENSMUSG00000022828	16	37536015	37536015	1e-11	-	37535880	37536150	0	1	270,	0	-11	-10.4	37	-0.156	-0.247	-1	exon	Gtf2e1	protein_coding
ENSMUSG00000040028	8	4288990	4288990	5e-53	-	4288675	4289305	0	1	630,	0	-52.3	-51.2	55.5	-5.77	-6.91	3.49	three_prime_utr	Elavl1	protein_coding
ENSMUSG00000022841	16	20542255	20542255	1e-109	+	20542068	20542442	0	2	23,246,	0,128	-109	-107	10.4	-58.2	-60.5	2.51	CDS	Ap2m1	protein_coding
ENSMUSG00000055024	15	81650412	81650412	0	+	81650157	81650668	0	1	511,	0	-337	#NAME?	103	-12.2	-13.6	-2.34	CDS	Ep300	protein_coding
ENSMUSG00000003031	6	134924839	134924839	1.3e-13	+	134924704	134924974	0	1	270,	0	-12.9	-12.2	42.8	-0.147	-0.216	0.782	three_prime_utr	Cdkn1b	protein_coding
ENSMUSG00000005204	11	69680341	69680341	1e-31	-	69680177	69680505	0	1	328,	0	-31	-30	97.7	-0.136	-0.167	0.0202	CDS	Senp3	protein_coding
ENSMUSG00000031314	X	101599499	101599499	0.0016	+	101599424	101599575	0	1	151,	0	-2.79	-2.46	11	-0.22	-0.48	2.7	CDS	Taf1	protein_coding
ENSMUSG00000070047	8	45040845	45040845	5.1e-06	+	45040740	45040951	0	1	211,	0	-5.29	-4.82	19.1	-0.139	-0.177	0.541	CDS	Fat1	protein_coding
ENSMUSG00000030045	6	81965837	81965837	7.9e-25	-	81965747	81965928	0	1	181,	0	-24.1	-23.2	76.9	-0.139	-0.177	0.0671	CDS	Mrpl19	protein_coding
ENSMUSG00000041837	9	65359018	65359018	4.8e-06	+	65358929	65359108	0	1	179,	0	-5.32	-4.85	17.9	-1.08	-1.78	5.86	three_prime_utr	Pdcd7	protein_coding
ENSMUSG00000048271	5	28394534	28394534	1.8e-07	+	28394444	28394624	0	1	180,	0	-6.75	-6.23	23.7	-0.282	-0.695	-3.46	CDS	Rbm33	protein_coding
ENSMUSG00000031832	8	119598705	119598705	0.00032	-	119598616	119598795	0	1	179,	0	-3.49	-3.12	13.3	-0.229	-0.525	2.91	exon	Taf1c	protein_coding
ENSMUSG00000024081	17	78935753	78935753	6.3e-19	-	78935573	78935934	0	1	361,	0	-18.2	-17.4	59	-0.124	-0.129	0.0544	CDS	Cebpz	protein_coding
ENSMUSG00000004263	6	124746267	124746267	5.4e-10	-	124746147	124746387	0	1	240,	0	-9.27	-8.67	3.08	-7.93	-9.18	-3.19	CDS	Atn1	protein_coding
ENSMUSG00000025316	8	122028615	122028615	0.0054	+	122028540	122028690	0	1	150,	0	-2.27	-1.98	9.25	-0.163	-0.269	-1.42	three_prime_utr	Banp	protein_coding
ENSMUSG00000101970	7	73541611	73541611	1e-16	-	73541476	73541747	0	1	271,	0	-16	-15.3	28.3	-0.216	-0.474	1.77	five_prime_utr	1810026B05Rik	processed_transcript
ENSMUSG00000016528	1	131055055	131055055	1e-196	-	131054891	131055220	0	1	329,	0	-196	-194	19.1	-11.8	-13.2	-1.37	three_prime_utr	Mapkapk2	protein_coding
ENSMUSG00000028207	4	9450175	9450175	4e-66	-	9450010	9450341	0	1	331,	0	-65.4	-64.2	123	-0.779	-1.41	-2.54	three_prime_utr	Asph	protein_coding
ENSMUSG00000069272	13	23571029	23571029	2.5e-41	-	23570838	23571220	0	1	382,	0	-40.6	-39.6	11	-6.57	-7.75	1.25	CDS	Hist1h2ae	protein_coding
ENSMUSG00000031176	X	9655194	9655194	1.8e-05	-	9655074	9655315	0	1	241,	0	-4.74	-4.3	17.3	-0.188	-0.365	1.81	three_prime_utr	Dynlt3	protein_coding
ENSMUSG00000049717	8	9973622	9973622	0.0054	-	9973562	9973682	0	1	120,	0	-2.27	-1.98	9.25	-0.156	-0.24	-1.22	CDS	Lig4	protein_coding
ENSMUSG00000028901	4	132225957	132225957	1e-126	-	132225792	132226122	0	1	330,	0	-126	-124	194	-0.136	-0.17	0.301	CDS	Gmeb1	protein_coding
ENSMUSG00000039967	4	34809364	34809364	2e-88	-	34809169	34809560	0	1	391,	0	-87.7	-86.4	265	-0.241	-0.574	1.78	CDS	Zfp292	protein_coding
ENSMUSG00000054874	19	5686138	5686138	1e-186	-	5685637	5686639	0	3	582,96,13,	0,793,989	-186	-185	563	-0.568	-1.14	2.72	CDS	Pcnx3	protein_coding
ENSMUSG00000017404	11	98030389	98030389	1e-107	+	98030316	98030463	0	1	147,	0	-107	-106	7.51	-6.59	-7.78	-0.436	CDS	Rpl19	protein_coding
ENSMUSG00000026797	2	32788559	32788559	3.2e-75	-	32788409	32788709	0	1	300,	0	-74.5	-73.3	34.5	-1.89	-2.72	-3.05	three_prime_utr	Stxbp1	protein_coding
ENSMUSG00000064345	MT	4432	4432	0	+	3913	4951	0	1	1038,	0	-580	#NAME?	40.7	-1.83	-2.64	-0.364	CDS	mt-Nd2	protein_coding
ENSMUSG00000003363	7	27541159	27541159	3.4e-06	-	27541084	27541234	0	1	150,	0	-5.47	-5	19.7	-0.17	-0.295	1	CDS	Pld3	protein_coding
ENSMUSG00000033294	5	110653267	110653267	0.00049	-	110653177	110653357	0	1	180,	0	-3.31	-2.95	12.7	-0.229	-0.536	2.12	CDS	Noc4l	protein_coding
ENSMUSG00000024048	17	70994523	70994523	3.2e-32	-	70994343	70994703	0	1	360,	0	-31.5	-30.6	49.1	-0.808	-1.45	1.47	three_prime_utr	Myl12a	protein_coding
ENSMUSG00000051339	5	113191922	113191922	2.8e-05	-	113191832	113192013	0	1	181,	0	-4.56	-4.13	16.8	-0.129	-0.145	0.17	CDS	2900026A02Rik	protein_coding
ENSMUSG00000004609	7	43527518	43527518	0.00016	-	43527413	43527623	0	1	210,	0	-3.79	-3.4	12.7	-0.907	-1.57	5.46	three_prime_utr	Cd33	protein_coding
ENSMUSG00000039263	2	174122560	174122560	4e-12	+	174122410	174122710	0	1	300,	0	-11.4	-10.8	38.1	-0.173	-0.313	1.4	three_prime_utr	Npepl1	protein_coding
ENSMUSG00000027087	2	83803399	83803399	2.2e-06	+	83803324	83803475	0	1	151,	0	-5.65	-5.17	20.2	-0.14	-0.182	-0.585	three_prime_utr	Itgav	protein_coding
ENSMUSG00000024696	19	12833104	12833104	2e-53	+	12832731	12833478	0	2	25,394,	0,353	-52.7	-51.6	87.9	-0.233	-0.544	1.7	CDS	Lpxn	protein_coding
ENSMUSG00000101645	2	84601887	84601887	0.0095	-	84601827	84601948	0	1	121,	0	-2.02	-1.75	8.09	-0.143	-0.193	0.807	three_prime_utr	Gm28635	protein_coding
ENSMUSG00000053819	3	126842966	126842966	0.012	+	126842906	126843027	0	1	121,	0	-1.93	-1.68	8.09	-0.216	-0.462	3	three_prime_utr	Camk2d	protein_coding
ENSMUSG00000040339	3	108974742	108974742	4.2e-05	-	108974637	108974847	0	1	210,	0	-4.38	-3.96	16.2	-0.185	-0.36	1.58	three_prime_utr	Fam102b	protein_coding
ENSMUSG00000053453	14	13954621	13954621	1.5e-05	-	13954516	13954727	0	1	211,	0	-4.81	-4.36	10.1	-0.19	-0.384	1.22	exon	Thoc7	protein_coding
ENSMUSG00000058454	7	143847360	143847360	0.00021	+	143847270	143847451	0	1	181,	0	-3.67	-3.28	13.9	-0.222	-0.489	2.58	CDS	Dhcr7	protein_coding
ENSMUSG00000053641	9	64896590	64896590	2.5e-12	+	64896470	64896711	0	1	241,	0	-11.6	-10.9	38.7	-0.136	-0.169	0.314	CDS	Dennd4a	protein_coding
ENSMUSG00000018160	11	98156139	98156139	0.00032	-	98156049	98156230	0	1	181,	0	-3.49	-3.12	13.3	-0.144	-0.202	-0.778	CDS	Med1	protein_coding
ENSMUSG00000021270	12	110691259	110691259	1.2e-05	-	110691170	110691349	0	1	179,	0	-4.92	-4.48	17.9	-0.143	-0.194	-0.678	three_prime_utr	Hsp90aa1	protein_coding
ENSMUSG00000038916	10	29197112	29197112	0.00049	+	29197022	29197202	0	1	180,	0	-3.31	-2.95	12.7	-0.3	-0.731	4.17	CDS	Soga3	protein_coding
ENSMUSG00000035569	8	122892085	122892085	4.2e-07	-	122891965	122892206	0	1	241,	0	-6.38	-5.87	22.5	-0.215	-0.46	2.27	three_prime_utr	Ankrd11	protein_coding
ENSMUSG00000034333	15	88780783	88780783	0.012	+	88780723	88780843	0	1	120,	0	-1.93	-1.68	8.09	-0.146	-0.209	-1	CDS	Zbed4	protein_coding
ENSMUSG00000054280	5	32829602	32829602	3.5e-05	-	32829482	32829722	0	1	240,	0	-4.46	-4.03	13.3	-0.224	-0.515	-2.32	CDS	Prr14l	protein_coding
ENSMUSG00000038836	6	34780985	34780985	0.0054	+	34780910	34781061	0	1	151,	0	-2.27	-1.98	9.25	-0.171	-0.296	-1.58	five_prime_utr	Agbl3	protein_coding
ENSMUSG00000040771	17	48416835	48416835	0.00032	+	48416731	48416940	0	1	209,	0	-3.49	-3.12	13.3	-0.129	-0.146	0.29	three_prime_utr	Oard1	protein_coding
ENSMUSG00000092341	19	5796199	5796199	2e-15	-	5796109	5796289	0	1	180,	0	-14.7	-14	4	-7.94	-9.19	3.77	exon	Malat1	lincRNA
ENSMUSG00000092274	19	5826520	5826520	2.9e-07	-	5826415	5826626	0	1	211,	0	-6.54	-6.03	13	-0.85	-1.5	4.62	exon	Neat1	lincRNA
ENSMUSG00000092417	17	35123195	35123195	1e-61	+	35123001	35123390	0	1	389,	0	-61	-59.9	20.2	-1.85	-2.67	-1.8	CDS	Gpank1	protein_coding
ENSMUSG00000038615	11	96827538	96827538	3.2e-11	-	96827358	96827718	0	1	360,	0	-10.5	-9.84	35.3	-0.189	-0.374	-1.26	CDS	Nfe2l1	protein_coding
ENSMUSG00000051335	13	43196112	43196112	5e-20	-	43195932	43196292	0	1	360,	0	-19.3	-18.5	21.4	-0.429	-0.942	-2.34	three_prime_utr	Gfod1	protein_coding
ENSMUSG00000026842	2	31801440	31801440	4e-17	+	31801230	31801650	0	1	420,	0	-16.4	-15.6	50.3	-0.779	-1.41	-2.98	CDS	Abl1	protein_coding
ENSMUSG00000040128	4	33245961	33245961	0	-	33245422	33246500	0	1	1078,	0	-6210	#NAME?	121	-2.25	-3.12	-0.349	three_prime_utr	Pnrc1	protein_coding
ENSMUSG00000028842	4	126337340	126337340	4e-15	-	126337190	126337491	0	1	301,	0	-14.4	-13.7	47.4	-0.128	-0.143	-0.193	three_prime_utr	Ago3	protein_coding
ENSMUSG00000020260	10	77269005	77269005	1e-204	+	77268586	77269425	0	1	839,	0	-204	-203	121	-1.05	-1.74	1.83	exon	Pofut2	protein_coding
ENSMUSG00000022365	15	57870970	57870970	1.3e-12	-	57870850	57871091	0	1	241,	0	-11.9	-11.2	10.4	-2.81	-3.72	4.37	three_prime_utr	Derl1	protein_coding
ENSMUSG00000021276	12	110873934	110873934	1.9e-10	-	110873800	110874069	0	1	269,	0	-9.72	-9.11	32.9	-0.292	-0.711	-3.38	CDS	Cinp	protein_coding
ENSMUSG00000054823	8	25673425	25673425	0.0068	+	25673365	25673486	0	1	121,	0	-2.17	-1.89	5.49	-0.189	-0.374	2.17	CDS	Nsd3	protein_coding
ENSMUSG00000029202	5	65609992	65609992	2.5e-18	-	65609707	65610277	0	1	570,	0	-17.6	-16.8	26	-1.45	-2.2	-2.01	three_prime_utr	Pds5a	protein_coding
ENSMUSG00000011960	15	98543371	98543371	1e-11	-	98543266	98543476	0	1	210,	0	-11	-10.4	37	-0.119	-0.122	0	CDS	Ccnt1	protein_coding
ENSMUSG00000020697	11	82783611	82783611	0.00032	+	82783506	82783716	0	1	210,	0	-3.49	-3.12	13.3	-0.125	-0.131	0.138	CDS	Lig3	protein_coding
ENSMUSG00000001755	11	101083609	101083609	0.012	+	101083549	101083670	0	1	121,	0	-1.93	-1.68	8.09	-0.109	-0.109	0	CDS	Coasy	protein_coding
ENSMUSG00000031256	X	134086188	134086188	1.6e-14	+	134086038	134086339	0	1	301,	0	-13.8	-13.1	45.7	-0.146	-0.207	-0.716	exon	Cstf2	protein_coding
ENSMUSG00000073700	4	152015687	152015687	2e-74	+	152015492	152015882	0	1	390,	0	-73.7	-72.5	118	-0.44	-0.959	-2.61	three_prime_utr	Klhl21	protein_coding
ENSMUSG00000109901	18	67205687	67205687	1e-221	+	67205404	67205970	0	1	566,	0	-221	-220	205	-0.288	-0.704	-0.4	exon	Chmp1b	protein_coding
ENSMUSG00000057176	7	127582978	127582978	2.1e-09	-	127582859	127583098	0	1	239,	0	-8.67	-8.09	18.5	-3.7	-4.69	6.29	three_prime_utr	Ccdc189	protein_coding
ENSMUSG00000029836	6	51478587	51478587	0.036	+	51478527	51478648	0	1	121,	0	-1.44	-1.24	6.36	-0.199	-0.423	2.81	exon	Cbx3	protein_coding
ENSMUSG00000049411	18	11983450	11983450	5.9e-09	-	11983360	11983540	0	1	180,	0	-8.23	-7.66	28.3	-0.189	-0.373	1.78	three_prime_utr	Tmem241	protein_coding
ENSMUSG00000034867	7	35638730	35638730	6.3e-23	+	35638565	35638896	0	1	331,	0	-22.2	-21.4	71.1	-0.196	-0.402	-1.85	three_prime_utr	Ankrd27	protein_coding
ENSMUSG00000044469	17	56172721	56172721	4e-64	+	56172527	56172915	0	1	388,	0	-63.4	-62.3	195	-0.172	-0.308	-1.32	three_prime_utr	Tnfaip8l1	protein_coding
ENSMUSG00000020307	10	79688175	79688175	1e-67	+	79687952	79688398	0	1	446,	0	-67	-65.9	150	-0.224	-0.506	1.41	three_prime_utr	Cdc34	protein_coding
ENSMUSG00000064354	MT	7339	7339	5e-31	+	7071	7607	0	1	536,	0	-30.3	-29.4	6.94	-0.199	-0.413	0.0853	CDS	mt-Co2	protein_coding
ENSMUSG00000046574	7	45028385	45028385	1.4e-08	-	45028280	45028491	0	1	211,	0	-7.86	-7.3	27.2	-0.163	-0.273	0.933	three_prime_utr	Prr12	protein_coding
ENSMUSG00000037685	5	67621408	67621408	0.0054	-	67621318	67621499	0	1	181,	0	-2.27	-1.98	9.25	-0.171	-0.296	-1.58	three_prime_utr	Atp8a1	protein_coding
ENSMUSG00000018559	11	69990227	69990227	1e-68	+	69990032	69990422	0	1	390,	0	-68	-66.8	125	-0.364	-0.843	2.24	three_prime_utr	Ctdnep1	protein_coding
ENSMUSG00000037419	9	14354214	14354214	2.5e-14	-	14354079	14354350	0	1	271,	0	-13.6	-12.9	38.7	-0.148	-0.217	-0.786	three_prime_utr	Endod1	protein_coding
ENSMUSG00000059518	5	136982373	136982373	0.0024	-	136982313	136982434	0	1	121,	0	-2.62	-2.3	10.4	-0.126	-0.136	-0.263	three_prime_utr	Znhit1	protein_coding
ENSMUSG00000040225	1	162705771	162705771	1e-58	-	162705621	162705922	0	1	301,	0	-58	-56.9	82.6	-4.15	-5.18	-5.03	CDS	Prrc2c	protein_coding
ENSMUSG00000030123	6	115955499	115955499	1e-122	-	115955349	115955649	0	1	300,	0	-122	-121	372	-0.13	-0.147	0.0422	three_prime_utr	Plxnd1	protein_coding
ENSMUSG00000020893	11	69109376	69109376	2.5e-47	+	69109091	69109661	0	1	570,	0	-46.6	-45.5	140	-0.216	-0.468	-1.65	three_prime_utr	Per1	protein_coding
ENSMUSG00000095253	17	32819463	32819463	7.9e-12	-	32819343	32819583	0	1	240,	0	-11.1	-10.5	31.8	-0.214	-0.451	1.64	exon	Zfp799	protein_coding
ENSMUSG00000046157	12	78962708	78962708	1.3e-17	-	78962513	78962903	0	1	390,	0	-16.9	-16.2	13	-1.12	-1.83	-1.87	three_prime_utr	Tmem229b	protein_coding
ENSMUSG00000074355	7	18991417	18991417	0.025	-	18991342	18991492	0	1	150,	0	-1.6	-1.38	6.94	-0.189	-0.374	-2.17	exon	Gm10676	TEC
ENSMUSG00000019173	11	100715601	100715601	0.0011	-	100715512	100715691	0	1	179,	0	-2.96	-2.62	11.6	-0.206	-0.434	2.32	three_prime_utr	Rab5c	protein_coding
ENSMUSG00000034216	2	119293114	119293114	7.9e-45	+	119292949	119293279	0	1	330,	0	-44.1	-43.1	105	-1.85	-2.67	2.55	CDS	Vps18	protein_coding
ENSMUSG00000024014	17	29494911	29494911	0.00032	+	29494821	29495002	0	1	181,	0	-3.49	-3.12	13.3	-0.148	-0.217	0.893	three_prime_utr	Pim1	protein_coding
ENSMUSG00000064210	15	95972965	95972965	1e-285	+	95972740	95973191	0	1	451,	0	-285	-283	383	-0.302	-0.738	-2.15	three_prime_utr	Ano6	protein_coding
ENSMUSG00000033943	2	119964637	119964637	2.8e-05	+	119964517	119964758	0	1	241,	0	-4.56	-4.13	16.8	-0.4	-0.897	-4.81	CDS	Mga	protein_coding
ENSMUSG00000025651	9	108948679	108948679	1.6e-23	+	108948544	108948814	0	1	270,	0	-22.8	-22	27.5	-1.13	-1.84	3.51	exon	Uqcrc1	protein_coding
ENSMUSG00000061136	2	53136875	53136875	0.012	-	53136800	53136951	0	1	151,	0	-1.93	-1.68	8.09	-0.24	-0.561	3.46	three_prime_utr	Prpf40a	protein_coding
ENSMUSG00000031668	6	70892560	70892560	9.1e-09	+	70892410	70892711	0	1	301,	0	-8.04	-7.48	27.7	-0.162	-0.266	1.14	CDS	Eif2ak3	protein_coding
ENSMUSG00000025967	1	63179256	63179256	0	+	63178861	63179652	0	3	37,126,195,	0,386,596	#NAME?	#NAME?	38.1	-21.7	-23.5	2.46	CDS	Eef1b2	protein_coding
ENSMUSG00000032412	9	96333401	96333401	6.3e-31	-	96333281	96333521	0	1	240,	0	-30.2	-29.2	19.9	-0.91	-1.57	0.891	three_prime_utr	Atp1b3	protein_coding
ENSMUSG00000051343	6	85374514	85374514	0.019	-	85374454	85374574	0	1	120,	0	-1.71	-1.48	4.62	-0.224	-0.497	3.17	CDS	Rab11fip5	protein_coding
ENSMUSG00000004069	16	4706754	4706754	3.9e-09	+	4706649	4706859	0	1	210,	0	-8.41	-7.84	28.9	-0.136	-0.165	-0.158	three_prime_utr	Dnaja3	protein_coding
ENSMUSG00000075470	15	90227930	90227930	0.0024	+	90227870	90227991	0	1	121,	0	-2.62	-2.3	10.4	-0.257	-0.617	-3.7	CDS	Alg10b	protein_coding
ENSMUSG00000067336	1	59764058	59764058	1.6e-14	+	59763938	59764179	0	1	241,	0	-13.8	-13.1	24.6	-2.04	-2.88	2.69	five_prime_utr	Bmpr2	protein_coding
ENSMUSG00000079036	12	87443734	87443734	7.8e-06	-	87443660	87443809	0	1	149,	0	-5.11	-4.65	18.5	-0.18	-0.338	1.66	CDS	Alkbh1	protein_coding
ENSMUSG00000078521	4	134523082	134523082	0.0016	+	134523008	134523157	0	1	149,	0	-2.79	-2.46	11	-0.189	-0.37	-2	CDS	Aunip	protein_coding
ENSMUSG00000018209	2	164155195	164155195	0.017	+	164155105	164155285	0	1	180,	0	-1.77	-1.53	7.51	-0.264	-0.642	-3.81	three_prime_utr	Stk4	protein_coding
ENSMUSG00000032407	9	95461164	95461164	5e-29	-	95460909	95461419	0	1	510,	0	-28.3	-27.4	89.6	-0.197	-0.404	-1.85	three_prime_utr	U2surp	protein_coding
ENSMUSG00000043991	18	36287731	36287731	1.3e-07	+	36287506	36287956	0	1	450,	0	-6.89	-6.36	15.6	-0.511	-1.06	-2.57	CDS	Pura	protein_coding
ENSMUSG00000032932	16	75757313	75757313	9.5e-05	-	75757223	75757404	0	1	181,	0	-4.02	-3.62	15	-0.214	-0.451	-2.32	three_prime_utr	Hspa13	protein_coding
ENSMUSG00000069729	17	5342075	5342075	2e-13	+	5341865	5342286	0	1	421,	0	-12.7	-12	42.2	-0.163	-0.272	0.822	CDS	Arid1b	protein_coding
ENSMUSG00000048874	1	30802728	30802728	1.3e-20	-	30802578	30802879	0	1	301,	0	-19.9	-19.1	64.2	-0.292	-0.711	3.27	three_prime_utr	Phf3	protein_coding
ENSMUSG00000050555	9	35565007	35565007	2.9e-07	-	35564887	35565128	0	1	241,	0	-6.54	-6.03	13	-0.146	-0.211	-0.495	exon	Hyls1	protein_coding
ENSMUSG00000054452	10	81565736	81565736	1e-126	+	81565617	81565856	0	1	239,	0	-126	-125	4.18	-1.14	-1.85	-0.209	exon	Aes	protein_coding
ENSMUSG00000001065	8	123268100	123268100	1.3e-10	+	123267891	123268310	0	1	419,	0	-9.9	-9.29	33.5	-0.146	-0.215	-0.485	exon	Zfp276	protein_coding
ENSMUSG00000031824	8	120161753	120161753	5e-44	+	120161558	120161949	0	1	391,	0	-43.3	-42.2	75.1	-0.359	-0.835	1.22	three_prime_utr	6430548M08Rik	protein_coding
ENSMUSG00000107478	6	124746268	124746268	5.2e-09	-	124746148	124746388	0	1	240,	0	-8.28	-7.71	2.54	-8.9	-10.2	-3.32	CDS	Gm45234	protein_coding
ENSMUSG00000028293	4	34664120	34664120	2.8e-05	-	34664030	34664210	0	1	180,	0	-4.56	-4.13	16.8	-0.164	-0.276	-1.28	CDS	Slc35a1	protein_coding
ENSMUSG00000039367	14	20693832	20693832	7.9e-11	+	20693682	20693983	0	1	301,	0	-10.1	-9.46	30.1	-0.808	-1.45	-3.58	three_prime_utr	Sec24c	protein_coding
ENSMUSG00000068856	3	96173925	96173925	1e-09	+	96173806	96174044	0	1	238,	0	-8.99	-8.4	24.9	-0.235	-0.549	1.56	CDS	Sf3b4	protein_coding
ENSMUSG00000038406	7	45008025	45008025	6.3e-19	-	45007875	45008176	0	1	301,	0	-18.2	-17.4	59	-0.173	-0.31	0.231	CDS	Scaf1	protein_coding
ENSMUSG00000026021	1	59639760	59639760	1e-258	-	59639449	59640072	0	1	623,	0	-258	-256	270	-2.94	-3.87	4.02	three_prime_utr	Sumo1	protein_coding
ENSMUSG00000028420	4	53860400	53860400	0.00014	+	53860310	53860491	0	1	181,	0	-3.85	-3.45	14.4	-0.216	-0.472	2.5	three_prime_utr	Tmem38b	protein_coding
ENSMUSG00000030557	7	67232900	67232900	1.2e-07	-	67232720	67233080	0	1	360,	0	-6.93	-6.41	24.3	-0.131	-0.153	0.0473	three_prime_utr	Mef2a	protein_coding
ENSMUSG00000079283	1	138856718	138856718	0.025	-	138856643	138856793	0	1	150,	0	-1.6	-1.38	6.94	-0.274	-0.669	2.74	CDS	2310009B15Rik	protein_coding
ENSMUSG00000068141	17	3044627	3044627	5e-12	-	3044522	3044733	0	1	211,	0	-11.3	-10.6	4.4	-8.44	-9.72	-4.76	exon	Gm10232	processed_pseudogene
ENSMUSG00000052609	12	76576505	76576505	0.00078	+	76576370	76576641	0	1	271,	0	-3.11	-2.76	9.25	-0.612	-1.2	3.39	exon	Plekhg3	protein_coding
ENSMUSG00000081451	11	77542769	77542769	0.00016	+	77542665	77542873	0	1	208,	0	-3.79	-3.4	8.38	-0.168	-0.288	1.07	exon	Gm12734	processed_pseudogene
ENSMUSG00000052040	7	63889383	63889383	0.0032	-	63889308	63889459	0	1	151,	0	-2.49	-2.17	6.07	-0.72	-1.34	5	three_prime_utr	Klf13	protein_coding
ENSMUSG00000026867	2	34677768	34677768	3.2e-14	-	34677618	34677918	0	1	300,	0	-13.5	-12.8	44.5	-0.173	-0.312	1.39	three_prime_utr	Gapvd1	protein_coding
ENSMUSG00000068739	3	108426598	108426598	0.0068	-	108426538	108426658	0	1	120,	0	-2.17	-1.89	8.67	-0.136	-0.166	-0.585	three_prime_utr	Sars	protein_coding
ENSMUSG00000023909	17	23736871	23736871	9.5e-07	-	23736752	23736991	0	1	239,	0	-6.02	-5.52	21.4	-0.181	-0.343	1.64	three_prime_utr	Paqr4	protein_coding
ENSMUSG00000014767	17	15517138	15517138	6.3e-07	+	15517018	15517259	0	1	241,	0	-6.2	-5.7	22	-0.224	-0.501	-2.46	three_prime_utr	Tbp	protein_coding
ENSMUSG00000008348	5	125386203	125386203	1e-133	-	125386053	125386353	0	1	300,	0	-133	-131	102	-0.964	-1.64	1.77	CDS	Ubc	protein_coding
ENSMUSG00000032562	9	107614754	107614754	5e-51	-	107614484	107615025	0	1	541,	0	-50.3	-49.2	4.82	-1.03	-1.72	-0.432	three_prime_utr	Gnai2	protein_coding
ENSMUSG00000031060	X	20647945	20647945	1.3e-16	+	20647720	20648170	0	3	30,121,89,	0,145,361	-15.9	-15.2	52	-1.61	-2.39	-3.79	CDS	Rbm10	protein_coding
ENSMUSG00000097078	4	88722352	88722352	6e-10	+	88722248	88722457	0	1	209,	0	-9.22	-8.62	17.3	-0.595	-1.18	3.68	CDS	Gm26566	protein_coding
ENSMUSG00000037361	12	4820711	4820711	6.3e-07	+	4820607	4820816	0	1	209,	0	-6.2	-5.7	22	-0.221	-0.487	2.43	exon	Sf3b6	protein_coding
ENSMUSG00000024393	17	35155753	35155753	0	-	35155558	35155948	0	1	390,	0	#NAME?	#NAME?	96.5	-39.5	-41.6	-3.46	CDS	Prrc2a	protein_coding
ENSMUSG00000056608	8	90932638	90932638	1.4e-08	+	90932533	90932744	0	1	211,	0	-7.86	-7.3	27.2	-0.257	-0.625	3.09	CDS	Chd9	protein_coding
ENSMUSG00000040711	11	32424187	32424187	2.2e-09	+	32424127	32424248	0	1	121,	0	-8.66	-8.08	11.6	-0.17	-0.295	-0.443	three_prime_utr	Sh3pxd2b	protein_coding
ENSMUSG00000021500	13	55679746	55679746	3.2e-11	+	55679551	55679941	0	1	390,	0	-10.5	-9.84	35.3	-0.206	-0.436	1.43	three_prime_utr	Ddx46	protein_coding
ENSMUSG00000052688	1	131712366	131712366	4e-47	+	131711919	131712814	0	1	895,	0	-46.4	-45.4	135	-11.9	-13.3	5.68	three_prime_utr	Rab7b	protein_coding
ENSMUSG00000040061	2	118719158	118719158	0	-	118718805	118719511	0	3	146,147,157,	0,308,549	-523	#NAME?	1570	-0.126	-0.135	-0.0995	CDS	Plcb2	protein_coding
ENSMUSG00000067931	17	21586842	21586842	0.0011	+	21586767	21586917	0	1	150,	0	-2.96	-2.62	11.6	-0.224	-0.503	-2.81	CDS	Zfp948	protein_coding
ENSMUSG00000028041	3	89345353	89345353	4e-10	-	89344716	89345991	0	5	138,85,170,69,49,	0,562,776,1052,1226	-9.4	-8.8	17.6	-0.619	-1.21	2.21	CDS	Adam15	protein_coding
ENSMUSG00000042121	5	113942377	113942377	5e-20	-	113942242	113942512	0	1	270,	0	-19.3	-18.5	62.4	-0.223	-0.494	-2.3	CDS	Ssh1	protein_coding
ENSMUSG00000051510	11	120629620	120629620	2e-48	-	120629385	120629855	0	2	351,38,	0,432	-47.7	-46.6	124	-1.17	-1.88	3.18	CDS	Mafg	protein_coding
ENSMUSG00000103591	1	87897898	87897898	2.2e-06	+	87897778	87898019	0	1	241,	0	-5.65	-5.17	20.2	-0.125	-0.129	-0.0931	exon	Gm38365	TEC
ENSMUSG00000078584	4	119225564	119225564	2.2e-06	-	119225474	119225655	0	1	181,	0	-5.65	-5.17	20.2	-0.264	-0.649	-3.27	exon	AU022252	protein_coding
ENSMUSG00000035890	10	79758858	79758858	1.6e-24	-	79758693	79759023	0	1	330,	0	-23.8	-23	16.6	-0.262	-0.634	-0.599	three_prime_utr	Rnf126	protein_coding
ENSMUSG00000028420	4	53861089	53861089	0.0036	+	53861029	53861150	0	1	121,	0	-2.44	-2.14	9.83	-0.189	-0.374	-2.17	three_prime_utr	Tmem38b	protein_coding
ENSMUSG00000037331	11	58059712	58059712	2e-89	+	58059487	58059938	0	1	451,	0	-88.7	-87.4	84.7	-0.79	-1.42	2.64	three_prime_utr	Larp1	protein_coding
ENSMUSG00000111497	9	21079801	21079801	0.00032	-	21079503	21080099	0	3	11,212,16,	0,97,580	-3.49	-3.12	13.3	-0.253	-0.604	-3.25	CDS	Raver1	protein_coding
ENSMUSG00000034858	9	75009266	75009266	2.5e-23	+	75009131	75009401	0	1	270,	0	-22.6	-21.7	72.2	-0.156	-0.242	-0.742	CDS	Fam214a	protein_coding
ENSMUSG00000021816	14	20501191	20501191	1.3e-20	-	20500771	20501611	0	1	840,	0	-19.9	-19.1	64.2	-0.228	-0.522	-0.797	three_prime_utr	Ppp3cb	protein_coding
ENSMUSG00000000711	10	128678738	128678738	3.2e-06	-	128678604	128678873	0	1	269,	0	-5.5	-5.02	14.4	-0.215	-0.458	-1.72	three_prime_utr	Rab5b	protein_coding
ENSMUSG00000074406	7	4919106	4919106	3.4e-06	+	4918957	4919256	0	1	299,	0	-5.47	-5	19.7	-0.14	-0.185	0.585	CDS	Zfp628	protein_coding
ENSMUSG00000026938	2	25625056	25625056	1.1e-09	-	25624844	25625268	0	2	244,56,	0,368	-8.97	-8.38	30.6	-0.53	-1.09	5.52	CDS	Fcna	protein_coding
ENSMUSG00000036918	17	87283199	87283199	0.0016	+	87283124	87283275	0	1	151,	0	-2.8	-2.47	10.4	-0.257	-0.617	3.7	five_prime_utr	Ttc7	protein_coding
ENSMUSG00000045216	1	36068923	36068923	1.1e-07	+	36068818	36069029	0	1	211,	0	-6.95	-6.42	10	-6.34	-7.51	8.64	CDS	Hs6st1	protein_coding
ENSMUSG00000037355	5	33419213	33419213	0.025	+	33419153	33419274	0	1	121,	0	-1.6	-1.38	6.94	-0.137	-0.176	-0.737	three_prime_utr	Uvssa	protein_coding
ENSMUSG00000079043	2	130616428	130616428	2.5e-08	-	130616338	130616518	0	1	180,	0	-7.6	-7.06	14.7	-0.168	-0.29	0.392	CDS	Fastkd5	protein_coding
ENSMUSG00000001151	10	76389287	76389287	9.1e-09	-	76389152	76389422	0	1	270,	0	-8.04	-7.48	27.7	-0.197	-0.403	-1.93	CDS	Pcnt	protein_coding
ENSMUSG00000068039	17	12919475	12919475	6.3e-54	+	12919340	12919610	0	1	270,	0	-53.2	-52.1	12.4	-1.45	-2.2	-1.62	exon	Tcp1	protein_coding
ENSMUSG00000008730	3	103743772	103743772	4e-25	-	103743652	103743892	0	1	240,	0	-24.4	-23.6	36.1	-0.199	-0.418	0.869	three_prime_utr	Hipk1	protein_coding
ENSMUSG00000044881	7	100539592	100539592	2e-11	+	100539353	100539832	0	1	479,	0	-10.7	-10	35.8	-0.189	-0.378	-1.74	three_prime_utr	Coa4	protein_coding
ENSMUSG00000063268	15	76233213	76233213	9.5e-07	-	76233093	76233333	0	1	240,	0	-6.02	-5.52	21.4	-0.19	-0.384	-1.86	exon	Parp10	protein_coding
ENSMUSG00000028948	4	152058865	152058865	1.6e-12	+	152058731	152059000	0	1	269,	0	-11.8	-11.2	23.7	-0.224	-0.512	1.67	three_prime_utr	Nol9	protein_coding
ENSMUSG00000000134	X	7772594	7772594	5.1e-08	+	7772504	7772685	0	1	181,	0	-7.29	-6.75	17.3	-0.278	-0.683	2.42	exon	Tfe3	protein_coding
ENSMUSG00000031304	X	101267438	101267438	1.3e-50	-	101267289	101267588	0	1	299,	0	-49.9	-48.8	53.2	-2.6	-3.5	4.18	CDS	Il2rg	protein_coding
ENSMUSG00000021916	14	31011619	31011619	2.5e-31	+	31011485	31011753	0	1	268,	0	-30.6	-29.7	96.5	-0.308	-0.746	3.37	CDS	Glt8d1	protein_coding
ENSMUSG00000025374	10	128409285	128409285	1.2e-05	-	128409147	128409423	0	2	33,177,	0,99	-4.92	-4.48	17.9	-0.39	-0.883	4.75	CDS	Nabp2	protein_coding
ENSMUSG00000021457	13	52610998	52610998	0.00072	+	52610908	52611088	0	1	180,	0	-3.14	-2.79	12.1	-0.177	-0.33	1.7	CDS	Syk	protein_coding
ENSMUSG00000022016	14	78495373	78495373	1.2e-07	-	78495238	78495508	0	1	270,	0	-6.93	-6.41	24.3	-0.256	-0.615	3.04	three_prime_utr	Akap11	protein_coding
ENSMUSG00000053477	18	69684490	69684490	0.0079	+	69684430	69684550	0	1	120,	0	-2.1	-1.83	8.67	-0.146	-0.209	-1	three_prime_utr	Tcf4	protein_coding
ENSMUSG00000059291	4	136051261	136051261	5.6e-10	-	136051126	136051396	0	1	270,	0	-9.25	-8.66	23.7	-0.248	-0.586	2.42	exon	Rpl11	protein_coding
ENSMUSG00000048895	11	80478684	80478684	0.017	+	80478609	80478759	0	1	150,	0	-1.77	-1.53	7.51	-0.229	-0.53	-3.32	exon	Cdk5r1	protein_coding
ENSMUSG00000022602	15	74671161	74671161	6.3e-07	-	74671071	74671252	0	1	181,	0	-6.2	-5.7	22	-0.229	-0.534	2.7	three_prime_utr	Arc	protein_coding
ENSMUSG00000097640	5	64803700	64803700	3.4e-06	-	64803610	64803790	0	1	180,	0	-5.47	-5	19.7	-0.131	-0.154	-0.234	exon	Gm20033	processed_transcript
ENSMUSG00000050567	11	50256321	50256321	0.0016	-	50256201	50256441	0	1	240,	0	-2.79	-2.46	11	-0.177	-0.33	-1.7	three_prime_utr	Maml1	protein_coding
ENSMUSG00000093752	2	168183076	168183076	1.5e-06	-	168182986	168183167	0	1	181,	0	-5.83	-5.35	20.8	-0.143	-0.199	0.71	three_prime_utr	Gm20716	protein_coding
ENSMUSG00000036097	19	44983173	44983173	0.0011	+	44983068	44983279	0	1	211,	0	-2.96	-2.62	11.6	-0.126	-0.133	0.17	three_prime_utr	Slf2	protein_coding
ENSMUSG00000040560	18	63777654	63777654	0.0016	+	63777549	63777760	0	1	211,	0	-2.79	-2.46	11	-0.215	-0.453	-2.42	CDS	Wdr7	protein_coding
ENSMUSG00000077450	17	33747244	33747244	3.2e-11	-	33747184	33747305	0	1	121,	0	-10.5	-9.84	35.3	-2.46	-3.34	-5.06	three_prime_utr	Rab11b	protein_coding
ENSMUSG00000010051	9	107579567	107579567	6.3e-86	+	107579222	107579912	0	1	690,	0	-85.2	-84	261	-0.308	-0.747	-1.26	five_prime_utr	Hyal1	protein_coding
ENSMUSG00000020897	11	69048626	69048626	2.5e-100	+	69048285	69048967	0	2	359,237,	0,445	-99.6	-98.3	184	-0.373	-0.858	2.06	CDS	Aurkb	protein_coding
ENSMUSG00000060860	7	4808498	4808498	5.1e-05	-	4808393	4808604	0	1	211,	0	-4.29	-3.87	9.25	-3.34	-4.31	4.12	exon	Ube2s	protein_coding
ENSMUSG00000039976	11	119143762	119143762	0	-	119143582	119143942	0	1	360,	0	-448	#NAME?	1340	-0.199	-0.415	-1.86	three_prime_utr	Tbc1d16	protein_coding
ENSMUSG00000062075	10	80902011	80902011	0.0016	-	80901921	80902102	0	1	181,	0	-2.79	-2.46	11	-0.274	-0.666	3.91	three_prime_utr	Lmnb2	protein_coding
ENSMUSG00000002395	8	71367026	71367026	0.0016	+	71366936	71367116	0	1	180,	0	-2.79	-2.46	11	-0.206	-0.434	-2.32	five_prime_utr	Use1	protein_coding
ENSMUSG00000025949	1	65246517	65246517	4e-28	+	65246322	65246712	0	1	390,	0	-27.4	-26.5	86.7	-0.189	-0.378	-1.34	CDS	Pikfyve	protein_coding
ENSMUSG00000070348	7	144934059	144934059	0.0011	-	144933984	144934135	0	1	151,	0	-2.97	-2.62	8.67	-0.145	-0.205	-0.637	CDS	Ccnd1	protein_coding
ENSMUSG00000015889	10	93461448	93461448	4e-45	+	93461328	93461568	0	1	240,	0	-44.4	-43.4	138	-0.162	-0.265	-0.775	exon	Lta4h	protein_coding
ENSMUSG00000038712	3	95283346	95283346	4e-23	+	95283092	95283601	0	1	509,	0	-22.4	-21.6	71.7	-0.619	-1.21	5.37	exon	Mindy1	protein_coding
ENSMUSG00000094410	1	133658142	133658142	0.025	-	133658082	133658203	0	1	121,	0	-1.6	-1.38	6.94	-0.181	-0.342	-2	exon	Gm38394	protein_coding
ENSMUSG00000031781	8	94822764	94822764	1.7e-07	-	94822644	94822884	0	1	240,	0	-6.78	-6.25	19.1	-0.181	-0.344	1.14	three_prime_utr	Ciapin1	protein_coding
ENSMUSG00000022354	15	58933932	58933932	4e-19	+	58933814	58934050	0	1	236,	0	-18.4	-17.6	31.8	-0.249	-0.593	-1.07	CDS	Ndufb9	protein_coding
ENSMUSG00000047412	9	31070301	31070301	2e-14	+	31070136	31070467	0	1	331,	0	-13.7	-13	45.1	-0.273	-0.665	3.11	three_prime_utr	Zbtb44	protein_coding
ENSMUSG00000023009	15	99426950	99426950	3.2e-29	-	99426680	99427220	0	1	540,	0	-28.5	-27.6	90.2	-0.692	-1.31	-3.76	CDS	Nckap5l	protein_coding
ENSMUSG00000064337	MT	457	457	8.7e-08	+	367	547	0	1	180,	0	-7.06	-6.53	3.24	-0.177	-0.332	-0.186	exon	mt-Rnr1	Mt_rRNA
ENSMUSG00000111497	9	21067662	21067662	1.6e-36	-	21067513	21067812	0	1	299,	0	-35.8	-34.9	31.4	-0.297	-0.723	1.3	three_prime_utr	Raver1	protein_coding
ENSMUSG00000031568	8	47551007	47551007	1.3e-16	+	47550873	47551142	0	1	269,	0	-15.9	-15.2	52	-0.189	-0.383	-1.77	three_prime_utr	Rwdd4a	protein_coding
ENSMUSG00000024835	19	4153738	4153738	1e-274	+	4153471	4154005	0	1	534,	0	-274	-272	18.2	-1.5	-2.27	-0.514	three_prime_utr	Coro1b	protein_coding
ENSMUSG00000020346	11	49261427	49261427	0	+	49261022	49261832	0	1	810,	0	#NAME?	#NAME?	70.1	-0.899	-1.56	-0.798	CDS	Mgat1	protein_coding
ENSMUSG00000042772	1	152848814	152848814	3.2e-06	-	152848709	152848920	0	1	211,	0	-5.5	-5.02	16.2	-0.166	-0.283	1	CDS	Smg7	protein_coding
ENSMUSG00000081855	5	22612758	22612758	4e-58	-	22612627	22612890	0	1	263,	0	-57.4	-56.3	17.9	-0.188	-0.369	-0.185	exon	Rpl17-ps5	processed_pseudogene
ENSMUSG00000027582	2	181365897	181365897	1e-22	+	181365673	181366122	0	1	449,	0	-22	-21.2	70.5	-0.188	-0.365	-1.18	exon	Zgpat	protein_coding
ENSMUSG00000089774	16	92079633	92079633	7.9e-28	+	92079468	92079799	0	1	331,	0	-27.1	-26.3	86.1	-0.13	-0.147	-0.222	exon	Slc5a3	protein_coding
ENSMUSG00000034216	2	119297092	119297092	5e-39	+	119296957	119297227	0	1	270,	0	-38.3	-37.3	27.4	-0.295	-0.721	1.21	CDS	Vps18	protein_coding
ENSMUSG00000021754	13	111755859	111755859	0	-	111755410	111756308	0	1	898,	0	-330	#NAME?	438	-3.43	-4.4	-1.66	CDS	Map3k1	protein_coding
ENSMUSG00000004609	7	43526322	43526322	0.0079	-	43526247	43526398	0	1	151,	0	-2.1	-1.83	8.67	-0.24	-0.561	3.46	three_prime_utr	Cd33	protein_coding
ENSMUSG00000027580	2	181240655	181240655	2.1e-06	-	181240535	181240776	0	1	241,	0	-5.67	-5.18	16.8	-0.199	-0.414	-1.55	CDS	Helz2	protein_coding
ENSMUSG00000041147	5	150536334	150536334	9.5e-05	+	150536244	150536425	0	1	181,	0	-4.02	-3.62	15	-0.224	-0.506	-2.66	CDS	Brca2	protein_coding
ENSMUSG00000027508	3	9691520	9691520	2e-11	-	9691250	9691790	0	1	540,	0	-10.7	-10	35.8	-0.131	-0.154	-0.29	three_prime_utr	Pag1	protein_coding
ENSMUSG00000022436	15	78918392	78918392	7.9e-33	+	78918167	78918617	0	1	450,	0	-32.1	-31.2	41.6	-1.23	-1.96	-1.98	exon	Sh3bp1	protein_coding
ENSMUSG00000060032	6	136809852	136809852	6.3e-46	+	136809660	136810044	0	1	384,	0	-45.2	-44.2	19.7	-1.89	-2.71	-2.65	three_prime_utr	H2afj	protein_coding
ENSMUSG00000047371	7	127344829	127344829	3.2e-41	-	127344455	127345203	0	2	420,55,	0,693	-40.5	-39.4	31.8	-0.99	-1.67	-2.96	CDS	Zfp768	protein_coding
ENSMUSG00000056917	19	5652557	5652557	9.1e-09	-	5652335	5652779	0	3	34,112,125,	0,119,319	-8.04	-7.48	27.7	-0.181	-0.351	-1.32	CDS	Sipa1	protein_coding
ENSMUSG00000030213	6	136606857	136606857	3.2e-23	+	136606722	136606993	0	1	271,	0	-22.5	-21.7	71.1	-0.191	-0.39	-1.03	exon	Atf7ip	protein_coding
ENSMUSG00000048874	1	30804873	30804873	3.2e-15	-	30804738	30805009	0	1	271,	0	-14.5	-13.8	20.8	-0.141	-0.188	-0.166	CDS	Phf3	protein_coding
ENSMUSG00000005413	8	75100232	75100232	0	+	75099965	75100500	0	1	535,	0	-651	#NAME?	29	-2.73	-3.64	-0.591	three_prime_utr	Hmox1	protein_coding
ENSMUSG00000038495	3	96155641	96155641	1e-140	+	96155357	96155926	0	1	569,	0	-140	-138	193	-0.195	-0.4	-0.629	exon	Otud7b	protein_coding
ENSMUSG00000035620	10	85015641	85015641	0.0079	+	85015581	85015701	0	1	120,	0	-2.1	-1.83	8.67	-0.171	-0.296	-1.58	exon	Ric8b	protein_coding
ENSMUSG00000075232	10	40302007	40302007	2e-73	-	40301828	40302186	0	1	358,	0	-72.7	-71.5	93.6	-0.553	-1.12	-0.956	five_prime_utr	Amd1	protein_coding
ENSMUSG00000073968	7	102685742	102685742	1.9e-10	-	102684307	102687177	0	2	204,37,	0,2833	-9.72	-9.11	32.9	-0.511	-1.07	5.43	exon	Trim68	protein_coding
ENSMUSG00000026466	1	156026265	156026265	0.025	-	156022299	156030232	0	3	81,39,60,	0,849,7873	-1.6	-1.38	6.94	-0.274	-0.669	2.74	exon	Tor1aip1	protein_coding
ENSMUSG00000087370	13	41635463	41635463	2.8e-05	+	41635343	41635584	0	1	241,	0	-4.56	-4.13	16.8	-0.247	-0.583	3	three_prime_utr	Tmem170b	protein_coding
ENSMUSG00000046761	15	76002883	76002883	2e-05	-	76002793	76002973	0	1	180,	0	-4.7	-4.26	4.33	-14.3	-15.8	7.61	CDS	Fam83h	protein_coding
ENSMUSG00000055452	7	3111216	3111216	0.0036	-	3111156	3111276	0	1	120,	0	-2.44	-2.14	9.83	-0.163	-0.269	-1.42	exon	Gm7353	processed_pseudogene
ENSMUSG00000040151	3	144432641	144432641	0.00021	-	144432551	144432732	0	1	181,	0	-3.67	-3.28	13.9	-0.19	-0.386	-2	three_prime_utr	Hs2st1	protein_coding
ENSMUSG00000030208	6	135381674	135381674	9.5e-05	+	135381584	135381764	0	1	180,	0	-4.02	-3.62	15	-2.13	-2.98	5.08	exon	Emp1	protein_coding
ENSMUSG00000020149	11	20225644	20225644	1.6e-14	+	20225509	20225779	0	1	270,	0	-13.8	-13.1	17.5	-1.15	-1.86	3.82	three_prime_utr	Rab1a	protein_coding
ENSMUSG00000033411	2	122012773	122012773	0.00049	+	122012683	122012864	0	1	181,	0	-3.31	-2.95	12.7	-0.14	-0.185	0.652	three_prime_utr	Ctdspl2	protein_coding
ENSMUSG00000031993	9	30428064	30428064	1.5e-06	+	30427974	30428154	0	1	180,	0	-5.83	-5.35	20.8	-0.176	-0.321	-1.52	CDS	Snx19	protein_coding
ENSMUSG00000085566	2	130881606	130881606	2.3e-05	-	130881546	130881666	0	1	120,	0	-4.63	-4.2	9.83	-1.17	-1.88	3.98	exon	A730017L22Rik	processed_transcript
ENSMUSG00000034247	11	103377134	103377134	4e-71	-	103376849	103377420	0	1	571,	0	-70.4	-69.3	151	-3.79	-4.79	-3.62	CDS	Plekhm1	protein_coding
ENSMUSG00000048537	9	44697932	44697932	0.0095	-	44697832	44698033	0	2	13,108,	0,93	-2.02	-1.75	7.51	-0.143	-0.193	-0.807	CDS	Phldb1	protein_coding
ENSMUSG00000026288	1	87719968	87719968	2.5e-12	+	87719818	87720118	0	1	300,	0	-11.6	-10.9	38.7	-2.14	-2.99	4.56	three_prime_utr	Inpp5d	protein_coding
ENSMUSG00000037458	15	38490060	38490060	1.3e-13	-	38489940	38490180	0	1	240,	0	-12.9	-12.2	42.8	-0.126	-0.135	-0.126	three_prime_utr	Azin1	protein_coding
ENSMUSG00000030410	7	19080539	19080539	1.9e-10	+	19080420	19080659	0	1	239,	0	-9.72	-9.11	32.9	-0.135	-0.163	-0.383	CDS	Dmwd	protein_coding
ENSMUSG00000026003	1	66831167	66831167	7.8e-06	-	66831017	66831318	0	1	301,	0	-5.11	-4.65	18.5	-0.216	-0.466	2.39	three_prime_utr	Acadl	protein_coding
ENSMUSG00000024640	19	15904947	15904947	0.0079	-	15904887	15905007	0	1	120,	0	-2.1	-1.83	8.67	-0.156	-0.24	-1.22	three_prime_utr	Psat1	protein_coding
ENSMUSG00000049562	19	5569254	5569254	0.017	+	5569180	5569329	0	1	149,	0	-1.77	-1.53	7.51	-0.156	-0.24	1.22	CDS	Ap5b1	protein_coding
ENSMUSG00000006494	2	71901689	71901689	3.2e-23	+	71901524	71901854	0	1	330,	0	-22.5	-21.6	36.4	-1.8	-2.61	4.08	three_prime_utr	Pdk1	protein_coding
ENSMUSG00000066902	8	3583913	3583913	0.0095	-	3583855	3583971	0	1	116,	0	-2.02	-1.75	5.2	-0.159	-0.257	1	exon	Rps23-ps2	processed_pseudogene
ENSMUSG00000020109	10	59898511	59898511	0.0024	+	59898407	59898616	0	1	209,	0	-2.62	-2.3	10.4	-0.156	-0.245	-1.14	three_prime_utr	Dnajb12	protein_coding
ENSMUSG00000018160	11	98152528	98152528	0.0024	-	98152453	98152604	0	1	151,	0	-2.62	-2.3	10.4	-0.114	-0.114	0	exon	Med1	protein_coding
ENSMUSG00000029108	5	57718790	57718790	5e-14	+	57718655	57718925	0	1	270,	0	-13.3	-12.6	43.9	-0.135	-0.164	0.379	exon	Pcdh7	protein_coding
ENSMUSG00000049225	4	11960630	11960630	1.9e-10	-	11960511	11960750	0	1	239,	0	-9.72	-9.11	32.9	-0.126	-0.139	-0.17	exon	Pdp1	protein_coding
ENSMUSG00000025453	13	119335956	119335956	0.0079	-	119335896	119336017	0	1	121,	0	-2.1	-1.83	8.67	-0.189	-0.374	2.17	three_prime_utr	Nnt	protein_coding
ENSMUSG00000025786	9	123077984	123077984	1.6e-28	-	123077789	123078179	0	1	390,	0	-27.8	-26.9	70.5	-18.1	-19.8	-7.16	three_prime_utr	Zdhhc3	protein_coding
ENSMUSG00000049339	1	75146758	75146758	1e-101	+	75146563	75146954	0	1	391,	0	-101	-99.6	117	-3.02	-3.96	-2.96	CDS	Retreg2	protein_coding
ENSMUSG00000042772	1	152839133	152839133	0.00051	-	152839028	152839238	0	1	210,	0	-3.29	-2.93	12.1	-0.229	-0.523	-2.74	three_prime_utr	Smg7	protein_coding
ENSMUSG00000029338	5	97886289	97886289	0.0079	-	97886169	97886410	0	1	241,	0	-2.1	-1.83	8.67	-0.115	-0.117	0	three_prime_utr	Antxr2	protein_coding
ENSMUSG00000031393	X	74029167	74029167	0.0054	-	74029077	74029258	0	1	181,	0	-2.27	-1.98	9.25	-0.282	-0.689	-4	three_prime_utr	Mecp2	protein_coding
ENSMUSG00000027806	3	58416228	58416228	8.5e-08	+	58416003	58416454	0	1	451,	0	-7.07	-6.54	24.3	-0.282	-0.694	0.959	CDS	Tsc22d2	protein_coding
ENSMUSG00000038416	8	13781550	13781550	0.0024	+	13781460	13781640	0	1	180,	0	-2.62	-2.3	10.4	-0.156	-0.243	1.17	CDS	Cdc16	protein_coding
ENSMUSG00000074890	2	121139095	121139095	1.3e-25	-	121138945	121139245	0	1	300,	0	-24.9	-24	79.2	-0.155	-0.236	-0.9	CDS	Lcmt2	protein_coding
ENSMUSG00000018401	11	87611923	87611923	2.5e-48	+	87611593	87612253	0	1	660,	0	-47.6	-46.6	57.2	-0.292	-0.713	-1.35	CDS	Mtmr4	protein_coding
ENSMUSG00000069302	13	22035394	22035394	1e-22	-	22035221	22035568	0	1	347,	0	-22	-21.2	1.92	-133	-136	2.28	CDS	Hist1h2ah	protein_coding
ENSMUSG00000106831	5	76233012	76233012	0.012	-	76232954	76233070	0	1	116,	0	-1.93	-1.68	8.09	-0.146	-0.209	1	exon	Ube2n-ps1	processed_pseudogene
ENSMUSG00000036850	2	24974442	24974442	1e-147	-	24974264	24974620	0	1	356,	0	-147	-146	226	-0.155	-0.236	0.689	CDS	Mrpl41	protein_coding
ENSMUSG00000026849	2	30960909	30960909	1.3e-13	-	30960745	30961073	0	1	328,	0	-12.9	-12.2	42.8	-0.141	-0.187	0.568	exon	Tor1a	protein_coding
ENSMUSG00000020572	12	32852317	32852317	1.8e-07	+	32852152	32852482	0	1	330,	0	-6.75	-6.23	23.7	-0.128	-0.143	0.212	three_prime_utr	Nampt	protein_coding
ENSMUSG00000045671	11	20023485	20023485	0.0036	+	20023395	20023576	0	1	181,	0	-2.44	-2.14	9.83	-0.148	-0.219	-1	exon	Spred2	protein_coding
ENSMUSG00000036698	15	73101061	73101061	4e-31	-	73100911	73101212	0	1	301,	0	-30.4	-29.5	50.3	-0.517	-1.07	2.34	three_prime_utr	Ago2	protein_coding
ENSMUSG00000024795	19	34950664	34950664	0.0054	+	34950589	34950740	0	1	151,	0	-2.27	-1.98	9.25	-0.171	-0.296	-1.58	CDS	Kif20b	protein_coding
ENSMUSG00000049577	8	122336816	122336816	1.3e-26	+	122336562	122337071	0	1	509,	0	-25.9	-25	23.6	-0.218	-0.476	-0.534	CDS	Zfpm1	protein_coding
ENSMUSG00000033713	12	99196636	99196636	0.0011	-	99196546	99196726	0	1	180,	0	-2.96	-2.62	11.6	-0.199	-0.413	2.22	CDS	Foxn3	protein_coding
ENSMUSG00000026469	1	155277245	155277245	5e-11	-	155277080	155277411	0	1	331,	0	-10.3	-9.66	34.7	-0.4	-0.896	-2.94	three_prime_utr	Xpr1	protein_coding
ENSMUSG00000059839	13	67473719	67473719	7.6e-08	-	67473600	67473839	0	1	239,	0	-7.12	-6.59	24.9	-0.257	-0.625	3.09	three_prime_utr	Zfp874b	protein_coding
ENSMUSG00000031902	8	106078733	106078733	2.8e-05	+	106078613	106078854	0	1	241,	0	-4.56	-4.13	16.8	-0.144	-0.2	0.737	CDS	Nfatc3	protein_coding
ENSMUSG00000043391	16	21650029	21650029	3.2e-33	-	21649880	21650179	0	1	299,	0	-32.5	-31.6	102	-0.133	-0.158	0.318	three_prime_utr	2510009E07Rik	protein_coding
ENSMUSG00000056413	5	139272908	139272908	2.5e-25	-	139272773	139273043	0	1	270,	0	-24.6	-23.8	46.2	-0.26	-0.63	1.83	three_prime_utr	Adap1	protein_coding
ENSMUSG00000056708	1	155098028	155098028	0.00072	-	155097938	155098118	0	1	180,	0	-3.14	-2.79	12.1	-0.13	-0.148	-0.322	three_prime_utr	Ier5	protein_coding
ENSMUSG00000047657	8	73749593	73749593	0.0079	-	73749533	73749653	0	1	120,	0	-2.1	-1.83	8.67	-0.181	-0.342	2	exon	Crry-ps	processed_pseudogene
ENSMUSG00000071072	10	128076657	128076657	4.3e-07	+	128076462	128076853	0	1	391,	0	-6.37	-5.86	13.3	-0.14	-0.184	-0.107	three_prime_utr	Ptges3	protein_coding
ENSMUSG00000023953	17	46172511	46172511	6.3e-05	-	46172421	46172601	0	1	180,	0	-4.2	-3.79	15.6	-0.188	-0.367	-1.85	CDS	Polh	protein_coding
ENSMUSG00000045767	13	55701084	55701084	2.5e-39	+	55700756	55701413	0	1	657,	0	-38.6	-37.6	52.9	-0.885	-1.54	1.73	three_prime_utr	B230219D22Rik	protein_coding
ENSMUSG00000048930	6	113366935	113366935	5e-78	-	113366771	113367100	0	1	329,	0	-77.3	-76.1	237	-0.142	-0.193	0.582	three_prime_utr	Tada3	protein_coding
ENSMUSG00000057110	2	35153292	35153292	1.1e-09	+	35153172	35153413	0	1	241,	0	-8.97	-8.38	30.6	-0.159	-0.256	-0.773	CDS	Cntrl	protein_coding
ENSMUSG00000023067	17	29100529	29100529	0	+	29100336	29100722	0	1	386,	0	-1920	#NAME?	17.4	-101	-104	-2.23	three_prime_utr	Cdkn1a	protein_coding
ENSMUSG00000031988	9	27009314	27009314	0.001	-	27009209	27009420	0	1	211,	0	-2.99	-2.64	2.07	-0.158	-0.255	0.0704	three_prime_utr	Vps26b	protein_coding
ENSMUSG00000034807	8	71611251	71611251	9.1e-09	+	71611176	71611326	0	1	150,	0	-8.04	-7.48	27.7	-0.171	-0.306	0.678	CDS	Colgalt1	protein_coding
ENSMUSG00000039842	8	18632279	18632279	2.3e-05	+	18632189	18632369	0	1	180,	0	-4.63	-4.2	9.83	-1.1	-1.8	-5.91	CDS	Mcph1	protein_coding
ENSMUSG00000036943	9	66847347	66847347	0.0036	-	66847257	66847438	0	1	181,	0	-2.44	-2.14	9.83	-0.151	-0.225	-1	three_prime_utr	Rab8b	protein_coding
ENSMUSG00000047654	8	69902998	69902998	0.00072	+	69902924	69903073	0	1	149,	0	-3.14	-2.79	12.1	-0.138	-0.174	0.585	CDS	Tssk6	protein_coding
ENSMUSG00000024966	19	7028922	7028922	1e-261	-	7025357	7032487	0	6	82,97,121,103,127,7,	0,934,3270,3544,3750,7123	-261	-259	32.4	-1.47	-2.24	-0.406	CDS	Stip1	protein_coding
ENSMUSG00000096944	4	129309469	129309469	0.00049	+	129309379	129309560	0	1	181,	0	-3.31	-2.95	12.7	-0.215	-0.453	-2.42	exon	Gm26722	lincRNA
ENSMUSG00000042377	11	61703154	61703154	3.2e-08	+	61703034	61703275	0	1	241,	0	-7.49	-6.94	26	-0.506	-1.06	-5.39	CDS	Fam83g	protein_coding
ENSMUSG00000021224	12	83795423	83795423	0.0054	-	83795348	83795499	0	1	151,	0	-2.27	-1.98	9.25	-0.136	-0.166	0.585	three_prime_utr	Numb	protein_coding
ENSMUSG00000046449	X	104087452	104087452	0.017	-	104087377	104087527	0	1	150,	0	-1.77	-1.53	7.51	-0.229	-0.53	3.32	CDS	Nexmif	protein_coding
ENSMUSG00000041773	13	97245205	97245205	6.3e-07	+	97245085	97245325	0	1	240,	0	-6.2	-5.7	22	-0.291	-0.709	2.53	CDS	Enc1	protein_coding
ENSMUSG00000079139	1	135232258	135232258	0.00055	+	135232199	135232317	0	1	118,	0	-3.26	-2.89	2.46	-0.261	-0.632	-0.88	exon	Gm4204	processed_pseudogene
ENSMUSG00000000275	11	89018420	89018420	6.3e-19	+	89018105	89018735	0	1	630,	0	-18.2	-17.4	57.8	-0.164	-0.277	0.615	three_prime_utr	Trim25	protein_coding
ENSMUSG00000014039	16	97794357	97794357	1.5e-06	-	97794192	97794523	0	1	331,	0	-5.83	-5.35	20.8	-0.148	-0.217	0.823	CDS	Prdm15	protein_coding
ENSMUSG00000030888	7	105734115	105734115	6.3e-05	-	105734040	105734190	0	1	150,	0	-4.2	-3.79	15.6	-0.152	-0.23	-1	CDS	Rrp8	protein_coding
ENSMUSG00000004667	10	80036292	80036292	7.9e-38	-	80036038	80036547	0	2	263,38,	0,471	-37.1	-36.2	37.8	-0.436	-0.952	-2.04	exon	Polr2e	protein_coding
ENSMUSG00000028926	5	4805937	4805937	7.9e-90	-	4805607	4806267	0	1	660,	0	-89.1	-87.8	255	-0.218	-0.478	1.13	three_prime_utr	Cdk14	protein_coding
ENSMUSG00000047205	11	3897919	3897919	0.0079	+	3897829	3898009	0	1	180,	0	-2.1	-1.83	8.67	-0.215	-0.456	-2.58	three_prime_utr	Dusp18	protein_coding
ENSMUSG00000030738	7	126557262	126557262	4e-70	-	126556772	126557752	0	4	128,94,126,69,	0,400,599,911	-69.4	-68.2	5.97	-88.8	-91.4	4.39	CDS	Eif3c	protein_coding
ENSMUSG00000026288	1	87718034	87718034	0.00028	+	87717944	87718124	0	1	180,	0	-3.55	-3.16	2.01	-4.5	-5.56	2.65	CDS	Inpp5d	protein_coding
ENSMUSG00000031575	8	25832757	25832757	1e-18	-	25832652	25832863	0	1	211,	0	-18	-17.3	35.8	-0.197	-0.407	-1.33	exon	Ash2l	protein_coding
ENSMUSG00000033396	2	122118251	122118251	4.3e-07	-	122118146	122118356	0	1	210,	0	-6.37	-5.86	12.7	-0.274	-0.672	3.37	CDS	Spg11	protein_coding
ENSMUSG00000031749	8	110957937	110957937	0.036	+	110957848	110958027	0	1	179,	0	-1.44	-1.24	6.36	-0.189	-0.374	2.17	CDS	St3gal2	protein_coding
ENSMUSG00000022507	16	8856539	8856539	2.7e-07	+	8856344	8856734	0	1	390,	0	-6.57	-6.05	23.1	-0.173	-0.31	1.4	three_prime_utr	1810013L24Rik	protein_coding
ENSMUSG00000057672	8	83673520	83673520	1.8e-10	-	83673281	83673759	0	2	112,279,	0,199	-9.75	-9.14	4.45	-11.4	-12.9	4.7	CDS	Pkn1	protein_coding
ENSMUSG00000036611	9	25483053	25483053	2.1e-08	+	25482948	25483158	0	1	210,	0	-7.67	-7.12	26.6	-0.143	-0.198	-0.678	CDS	Eepd1	protein_coding
ENSMUSG00000029319	5	100674118	100674118	1.5e-05	-	100673999	100674238	0	1	239,	0	-4.81	-4.36	11.6	-0.22	-0.481	2.17	CDS	Coq2	protein_coding
ENSMUSG00000033792	X	106085290	106085290	6.3e-05	+	106085200	106085380	0	1	180,	0	-4.2	-3.79	15.6	-0.179	-0.335	-1.68	CDS	Atp7a	protein_coding
ENSMUSG00000027438	2	148694627	148694627	2e-25	-	148694522	148694732	0	1	210,	0	-24.7	-23.8	78.6	-0.957	-1.63	-3.17	three_prime_utr	Napb	protein_coding
ENSMUSG00000043909	2	121236726	121236726	5.9e-09	-	121236606	121236847	0	1	241,	0	-8.23	-7.66	28.3	-0.163	-0.274	-1.19	CDS	Trp53bp1	protein_coding
ENSMUSG00000053192	3	95219954	95219954	1e-118	-	95219611	95220297	0	1	686,	0	-118	-117	359	-2.06	-2.9	1.92	three_prime_utr	Mllt11	protein_coding
ENSMUSG00000021250	12	85476052	85476052	2.5e-19	+	85475933	85476172	0	1	239,	0	-18.6	-17.8	60.1	-0.206	-0.437	0.596	CDS	Fos	protein_coding
ENSMUSG00000003746	10	53906507	53906507	3.2e-11	-	53906372	53906642	0	1	270,	0	-10.5	-9.84	35.3	-0.215	-0.453	-2.16	three_prime_utr	Man1a	protein_coding
ENSMUSG00000027091	2	83664276	83664276	6.3e-07	+	83664081	83664472	0	1	391,	0	-6.2	-5.7	22	-0.146	-0.208	-0.737	three_prime_utr	Zc3h15	protein_coding
ENSMUSG00000060166	16	18224758	18224758	8.5e-07	-	18224608	18224908	0	1	300,	0	-6.07	-5.57	14.4	-10.2	-11.6	-5.67	CDS	Zdhhc8	protein_coding
ENSMUSG00000026437	1	132114797	132114797	0.00072	-	132114692	132114903	0	1	211,	0	-3.14	-2.79	12.1	-0.175	-0.318	-1.58	three_prime_utr	Cdk18	protein_coding
ENSMUSG00000030105	6	108822307	108822307	7.9e-25	+	108822023	108822591	0	1	568,	0	-24.1	-23.2	76.9	-1.59	-2.37	2.02	three_prime_utr	Arl8b	protein_coding
ENSMUSG00000016664	15	83376458	83376458	0.0036	-	83376383	83376533	0	1	150,	0	-2.44	-2.14	9.83	-0.249	-0.59	3.58	three_prime_utr	Pacsin2	protein_coding
ENSMUSG00000059495	9	42968941	42968941	6.3e-18	-	42968761	42969122	0	1	361,	0	-17.2	-16.5	56.1	-0.136	-0.167	0.397	three_prime_utr	Arhgef12	protein_coding
ENSMUSG00000022414	15	80160564	80160564	6.3e-75	+	80160384	80160744	0	1	360,	0	-74.2	-73	228	-0.14	-0.182	-0.501	three_prime_utr	Tab1	protein_coding
ENSMUSG00000066406	7	75609031	75609031	3.9e-09	+	75608911	75609151	0	1	240,	0	-8.41	-7.84	28.9	-0.124	-0.128	0.0641	CDS	Akap13	protein_coding
ENSMUSG00000006456	19	4801553	4801553	5e-61	-	4801314	4801792	0	1	478,	0	-60.3	-59.2	149	-1.69	-2.49	2.49	three_prime_utr	Rbm14	protein_coding
ENSMUSG00000033713	12	99190302	99190302	0.00021	-	99190167	99190437	0	1	270,	0	-3.67	-3.28	13.9	-0.155	-0.235	-1	three_prime_utr	Foxn3	protein_coding
ENSMUSG00000107478	6	124745261	124745261	0.00049	-	124745171	124745351	0	1	180,	0	-3.31	-2.95	12.7	-0.206	-0.434	-2.32	CDS	Gm45234	protein_coding
ENSMUSG00000046785	9	111274023	111274023	2.8e-05	+	111273918	111274128	0	1	210,	0	-4.56	-4.13	16.8	-0.257	-0.621	3.32	three_prime_utr	Epm2aip1	protein_coding
ENSMUSG00000032997	1	75476003	75476003	2.7e-07	-	75475883	75476123	0	1	240,	0	-6.57	-6.05	23.1	-0.231	-0.541	-2.68	exon	Chpf	protein_coding
ENSMUSG00000004319	8	60929230	60929230	6.3e-12	-	60929065	60929395	0	1	330,	0	-11.2	-10.6	37.6	-0.299	-0.73	-3.42	exon	Clcn3	protein_coding
ENSMUSG00000028630	10	118860402	118860402	2.5e-62	-	118860207	118860597	0	1	390,	0	-61.6	-60.5	66.2	-0.196	-0.402	0.788	CDS	Dyrk2	protein_coding
ENSMUSG00000022538	16	30561628	30561628	2.7e-07	-	30561538	30561718	0	1	180,	0	-6.57	-6.05	23.1	-0.133	-0.158	0.363	three_prime_utr	Lsg1	protein_coding
ENSMUSG00000031545	8	23174530	23174530	9.5e-07	-	23174440	23174620	0	1	180,	0	-6.02	-5.52	21.4	-0.22	-0.481	-2.37	three_prime_utr	Gpat4	protein_coding
ENSMUSG00000034621	11	102481530	102481530	7.9e-26	-	102481365	102481696	0	1	331,	0	-25.1	-24.3	47.4	-2.14	-2.99	2.93	CDS	Gpatch8	protein_coding
ENSMUSG00000056268	1	139155818	139155818	0.0054	+	139143908	139167729	0	2	92,59,	0,23762	-2.27	-1.98	9.25	-0.171	-0.296	-1.58	exon	Dennd1b	protein_coding
ENSMUSG00000026864	2	34774555	34774555	1e-227	+	34774190	34774921	0	3	228,238,75,	0,344,656	-227	-226	302	-16.2	-17.8	2.44	CDS	Hspa5	protein_coding
ENSMUSG00000019975	10	91095977	91095977	1e-18	+	91095842	91096112	0	1	270,	0	-18	-17.2	58.4	-0.14	-0.182	-0.39	CDS	Ikbip	protein_coding
ENSMUSG00000030216	6	136814402	136814402	3.2e-17	-	136814252	136814552	0	1	300,	0	-16.5	-15.8	41	-1.13	-1.84	3.24	CDS	Wbp11	protein_coding
ENSMUSG00000049878	4	121149190	121149190	1e-191	-	121148995	121149385	0	1	390,	0	-191	-190	577	-0.139	-0.179	0.475	CDS	Rlf	protein_coding
ENSMUSG00000031311	X	101448156	101448156	2e-22	+	101448051	101448261	0	1	210,	0	-21.7	-20.9	16.9	-0.216	-0.47	1.32	three_prime_utr	Nono	protein_coding
ENSMUSG00000056076	5	140419462	140419462	1e-38	+	140419357	140419567	0	1	210,	0	-38	-37	4.93	-4.59	-5.66	-1.75	CDS	Eif3b	protein_coding
ENSMUSG00000050567	11	50257994	50257994	7.9e-55	-	50257605	50258383	0	1	778,	0	-54.1	-53	126	-0.24	-0.567	1.61	CDS	Maml1	protein_coding
ENSMUSG00000029202	5	65628074	65628074	0.0036	-	65627984	65628165	0	1	181,	0	-2.44	-2.14	9.83	-0.126	-0.134	0.193	CDS	Pds5a	protein_coding
ENSMUSG00000053550	7	4828018	4828018	0.00049	-	4827913	4828123	0	1	210,	0	-3.31	-2.95	12.7	-0.322	-0.77	-4.32	three_prime_utr	Shisa7	protein_coding
ENSMUSG00000006333	7	3706763	3706763	6.3e-18	+	3706629	3706897	0	1	268,	0	-17.2	-16.5	3.96	-7.65	-8.89	1.37	three_prime_utr	Rps9	protein_coding
ENSMUSG00000040433	9	96685149	96685149	0.0036	-	96685074	96685224	0	1	150,	0	-2.44	-2.14	9.83	-0.181	-0.347	-1.87	three_prime_utr	Zbtb38	protein_coding
ENSMUSG00000034621	11	102479074	102479074	1e-31	-	102478849	102479300	0	1	451,	0	-31	-30.1	21.5	-9.4	-10.7	-3.05	CDS	Gpatch8	protein_coding
ENSMUSG00000042901	1	183323077	183323077	0.00032	+	183322987	183323168	0	1	181,	0	-3.49	-3.12	13.3	-0.181	-0.351	1.77	three_prime_utr	Aida	protein_coding
ENSMUSG00000021731	13	118385324	118385324	1.4e-06	-	118385219	118385429	0	1	210,	0	-5.84	-5.35	19.1	-0.264	-0.649	3.04	exon	Mrps30	protein_coding
ENSMUSG00000020573	12	32205605	32205605	5.1e-06	-	32205500	32205710	0	1	210,	0	-5.29	-4.82	19.1	-0.144	-0.201	0.459	CDS	Pik3cg	protein_coding
ENSMUSG00000075595	11	95831606	95831606	1.3e-10	+	95831456	95831757	0	1	301,	0	-9.9	-9.29	19.1	-0.14	-0.184	-0.415	three_prime_utr	Zfp652	protein_coding
ENSMUSG00000046157	12	78964908	78964908	0.003	-	78964848	78964969	0	1	121,	0	-2.53	-2.22	4.05	-0.506	-1.06	3.29	CDS	Tmem229b	protein_coding
ENSMUSG00000028496	4	87841121	87841121	0.00032	-	87841016	87841227	0	1	211,	0	-3.49	-3.12	13.3	-0.181	-0.349	1.81	CDS	Mllt3	protein_coding
ENSMUSG00000056216	7	35050233	35050233	5.1e-06	-	35050128	35050338	0	1	210,	0	-5.29	-4.82	19.1	-0.193	-0.396	2	three_prime_utr	Cebpg	protein_coding
ENSMUSG00000014470	8	122466753	122466753	0.0016	-	122466620	122466887	0	1	267,	0	-2.79	-2.46	8.09	-0.181	-0.348	0.544	three_prime_utr	Rnf166	protein_coding
ENSMUSG00000046982	18	84015142	84015142	9.5e-05	-	84015037	84015247	0	1	210,	0	-4.02	-3.62	15	-0.19	-0.386	-2	CDS	Tshz1	protein_coding
ENSMUSG00000033111	14	12302783	12302783	0.00072	+	12302693	12302873	0	1	180,	0	-3.14	-2.79	12.1	-0.155	-0.237	0.807	three_prime_utr	3830406C13Rik	protein_coding
ENSMUSG00000029338	5	97885015	97885015	0.0054	-	97884940	97885091	0	1	151,	0	-2.27	-1.98	9.25	-0.114	-0.114	0	three_prime_utr	Antxr2	protein_coding
ENSMUSG00000043157	14	61311801	61311801	0.00072	+	61311726	61311876	0	1	150,	0	-3.14	-2.79	12.1	-0.168	-0.288	-1.46	three_prime_utr	Arl11	protein_coding
ENSMUSG00000036291	14	49090111	49090111	0.0079	+	49090021	49090202	0	1	181,	0	-2.1	-1.83	8.67	-0.189	-0.374	2.17	three_prime_utr	Ap5m1	protein_coding
ENSMUSG00000018882	11	97328801	97328801	1e-18	+	97328696	97328906	0	1	210,	0	-18	-17.3	31.2	-0.311	-0.751	-2.12	three_prime_utr	Mrpl45	protein_coding
ENSMUSG00000032624	17	83478595	83478595	0.036	+	83478535	83478656	0	1	121,	0	-1.44	-1.24	6.36	-0.173	-0.309	-1.81	three_prime_utr	Eml4	protein_coding
ENSMUSG00000063694	6	50565624	50565624	9.5e-05	-	50565534	50565714	0	1	180,	0	-4.02	-3.62	15	-0.117	-0.119	0	CDS	Cycs	protein_coding
ENSMUSG00000063760	10	31609049	31609049	3e-10	-	31608914	31609184	0	1	270,	0	-9.53	-8.93	32.4	-0.596	-1.18	-5.83	CDS	Rnf217	protein_coding
ENSMUSG00000020592	12	8792665	8792665	0.00021	+	8792575	8792756	0	1	181,	0	-3.67	-3.28	13.9	-0.197	-0.403	-2.09	three_prime_utr	Sdc1	protein_coding
ENSMUSG00000018848	11	35821222	35821222	0.0028	-	35821147	35821297	0	1	150,	0	-2.56	-2.24	3.35	-0.282	-0.69	-2	CDS	Rars	protein_coding
ENSMUSG00000075415	2	31030262	31030262	1e-127	-	31030097	31030427	0	1	330,	0	-127	-126	107	-10	-11.4	-3.93	three_prime_utr	Fnbp1	protein_coding
ENSMUSG00000094483	11	6472999	6472999	5.1e-06	-	6472834	6473164	0	1	330,	0	-5.29	-4.82	19.1	-0.434	-0.948	5	three_prime_utr	Purb	protein_coding
ENSMUSG00000041225	18	6111933	6111933	1.6e-09	-	6111783	6112083	0	1	300,	0	-8.79	-8.2	30.1	-0.165	-0.279	1.21	CDS	Arhgap12	protein_coding
ENSMUSG00000029536	5	115334331	115334331	1.5e-06	-	115334226	115334436	0	1	210,	0	-5.83	-5.35	20.8	-0.173	-0.31	1.46	three_prime_utr	Gatc	protein_coding
ENSMUSG00000021962	14	30525177	30525177	5.6e-08	+	30525057	30525298	0	1	241,	0	-7.25	-6.71	20.2	-0.155	-0.237	-0.951	three_prime_utr	Dcp1a	protein_coding
ENSMUSG00000008730	3	103750314	103750314	1.4e-09	-	103750209	103750420	0	1	211,	0	-8.86	-8.27	23.1	-0.167	-0.285	-1.25	CDS	Hipk1	protein_coding
ENSMUSG00000078515	4	141682130	141682130	0.0016	-	141682040	141682220	0	1	180,	0	-2.79	-2.46	11	-0.224	-0.503	2.81	three_prime_utr	Ddi2	protein_coding
ENSMUSG00000019790	10	9769562	9769562	7.1e-09	-	9769427	9769698	0	1	271,	0	-8.15	-7.59	15	-0.157	-0.251	0.745	CDS	Stxbp5	protein_coding
ENSMUSG00000020102	10	125227661	125227661	0.0024	-	125227571	125227751	0	1	180,	0	-2.62	-2.3	10.4	-0.264	-0.642	3.81	three_prime_utr	Slc16a7	protein_coding
ENSMUSG00000050271	8	36103523	36103523	2e-43	+	36103298	36103748	0	1	450,	0	-42.7	-41.6	133	-0.335	-0.796	2.58	CDS	Prag1	protein_coding
ENSMUSG00000038784	6	35053000	35053000	1.3e-07	-	35052865	35053136	0	1	271,	0	-6.9	-6.37	13.6	-0.129	-0.146	0	exon	Cnot4	protein_coding
ENSMUSG00000039231	X	8062009	8062009	1.1e-09	-	8061889	8062129	0	1	240,	0	-8.97	-8.38	30.6	-0.353	-0.826	-3.97	three_prime_utr	Suv39h1	protein_coding
ENSMUSG00000027465	2	152311836	152311836	0.00072	+	152311761	152311911	0	1	150,	0	-3.14	-2.79	12.1	-0.162	-0.266	-1.32	exon	Tbc1d20	protein_coding
ENSMUSG00000002778	7	45883404	45883404	2e-55	+	45883226	45883583	0	1	357,	0	-54.7	-53.6	4.79	-9.04	-10.3	-1.89	three_prime_utr	Kdelr1	protein_coding
ENSMUSG00000027199	2	122594585	122594585	1e-27	-	122594466	122594705	0	1	239,	0	-27	-26.1	85.5	-0.192	-0.392	1.79	three_prime_utr	Gatm	protein_coding
ENSMUSG00000031530	8	34819595	34819595	9.5e-07	+	34819476	34819715	0	1	239,	0	-6.02	-5.52	21.4	-1.77	-2.58	3.09	three_prime_utr	Dusp4	protein_coding
ENSMUSG00000020668	12	3405654	3405654	1.2e-05	+	3405564	3405745	0	1	181,	0	-4.92	-4.48	17.9	-0.39	-0.883	-4.75	three_prime_utr	Kif3c	protein_coding
ENSMUSG00000030987	7	102435550	102435550	1e-19	+	102435400	102435701	0	1	301,	0	-19	-18.2	13.9	-10.8	-12.2	4.39	CDS	Stim1	protein_coding
ENSMUSG00000100954	1	151344622	151344622	1e-219	-	151344508	151344736	0	2	37,189,	0,39	-219	-217	15.9	-1.67	-2.46	1.16	exon	Gm10138	antisense_RNA
ENSMUSG00000024240	18	6449048	6449048	6.3e-07	-	6448914	6449183	0	1	269,	0	-6.2	-5.7	22	-0.289	-0.705	-3.5	CDS	Epc1	protein_coding
ENSMUSG00000027670	2	165396142	165396142	0.00021	-	165396037	165396247	0	1	210,	0	-3.67	-3.28	13.9	-0.146	-0.208	0.807	CDS	Ocstamp	protein_coding
ENSMUSG00000054509	14	56648552	56648552	0.0016	+	56648477	56648627	0	1	150,	0	-2.79	-2.46	11	-0.257	-0.617	3.7	CDS	Parp4	protein_coding
ENSMUSG00000036333	12	25057373	25057373	4e-15	+	25057028	25057719	0	1	691,	0	-14.4	-13.7	47.4	-0.923	-1.59	-2.29	CDS	Kidins220	protein_coding
ENSMUSG00000019866	10	43998116	43998116	1e-122	-	43997876	43998356	0	1	480,	0	-122	-121	134	-0.216	-0.462	-0.747	CDS	Crybg1	protein_coding
ENSMUSG00000059923	11	115645398	115645398	3.2e-20	-	115645264	115645532	0	1	268,	0	-19.5	-18.7	63	-0.206	-0.438	-2.03	three_prime_utr	Grb2	protein_coding
ENSMUSG00000037251	8	25983141	25983141	0	-	25982782	25983500	0	1	718,	0	#NAME?	#NAME?	580	-0.219	-0.479	0.298	CDS	Pomk	protein_coding
ENSMUSG00000020232	10	81346287	81346287	7.9e-24	-	81346167	81346408	0	1	241,	0	-23.1	-22.2	71.1	-0.143	-0.197	-0.483	exon	Hmg20b	protein_coding
ENSMUSG00000029557	5	140328203	140328203	7.9e-14	-	140328085	140328321	0	1	236,	0	-13.1	-12.4	43.3	-0.177	-0.331	1.5	three_prime_utr	Mrm2	protein_coding
ENSMUSG00000026667	1	170195825	170195825	5e-08	-	170195720	170195931	0	1	211,	0	-7.3	-6.76	25.4	-0.161	-0.26	1.13	three_prime_utr	Uhmk1	protein_coding
ENSMUSG00000094530	8	129253176	129253176	1.1e-05	+	129253027	129253326	0	1	299,	0	-4.94	-4.48	9.25	-0.141	-0.187	0.149	exon	Gm21399	processed_pseudogene
ENSMUSG00000019066	9	21910277	21910277	0.0036	-	21910217	21910338	0	1	121,	0	-2.44	-2.14	9.83	-0.229	-0.53	3.32	three_prime_utr	Rab3d	protein_coding
ENSMUSG00000030557	7	67295481	67295481	2.2e-06	-	67295391	67295571	0	1	180,	0	-5.65	-5.17	20.2	-0.136	-0.168	0.337	CDS	Mef2a	protein_coding
ENSMUSG00000021457	13	52646787	52646787	0.00095	+	52646697	52646878	0	1	181,	0	-3.02	-2.67	8.09	-0.325	-0.777	2.85	three_prime_utr	Syk	protein_coding
ENSMUSG00000083619	2	177460475	177460475	6.8e-09	+	177460360	177460590	0	1	230,	0	-8.17	-7.6	10.4	-0.619	-1.21	1.24	exon	Gm14414	processed_pseudogene
ENSMUSG00000053754	14	52205685	52205685	0.0079	-	52205610	52205761	0	1	151,	0	-2.1	-1.83	8.67	-0.224	-0.497	3.17	CDS	Chd8	protein_coding
ENSMUSG00000020064	10	63289131	63289131	0.0079	+	63289071	63289192	0	1	121,	0	-2.1	-1.83	8.67	-0.126	-0.138	0.322	CDS	Herc4	protein_coding
ENSMUSG00000029513	5	116014553	116014553	0.012	-	116014478	116014628	0	1	150,	0	-1.93	-1.68	8.09	-0.156	-0.24	-1.22	three_prime_utr	Prkab1	protein_coding
ENSMUSG00000022488	15	103473826	103473826	1e-143	+	103471607	103476045	0	8	16,110,133,82,59,146,133,68,	0,1160,1431,1909,2192,2445,3994,4370	-143	-142	68.2	-10.8	-12.2	2.73	CDS	Nckap1l	protein_coding
ENSMUSG00000033054	9	53566934	53566934	1.6e-12	+	53566743	53567126	0	2	89,211,	0,172	-11.8	-11.1	39.3	-0.183	-0.356	-1.64	CDS	Npat	protein_coding
ENSMUSG00000023994	17	48387064	48387064	9.5e-07	-	48386944	48387185	0	1	241,	0	-6.02	-5.52	17.3	-1.02	-1.7	-4.17	three_prime_utr	Nfya	protein_coding
ENSMUSG00000025372	11	120001538	120001538	1.2e-05	+	120001418	120001658	0	1	240,	0	-4.92	-4.48	17.9	-0.216	-0.462	-2.32	three_prime_utr	Baiap2	protein_coding
ENSMUSG00000027828	3	65381457	65381457	6.3e-10	-	65381322	65381592	0	1	270,	0	-9.2	-8.6	12.5	-0.189	-0.377	0.9	three_prime_utr	Ssr3	protein_coding
ENSMUSG00000040850	11	30772084	30772084	0.0016	+	30771994	30772175	0	1	181,	0	-2.79	-2.46	11	-0.192	-0.392	2.12	CDS	Psme4	protein_coding
ENSMUSG00000051149	2	168182420	168182420	1e-84	-	168182270	168182570	0	1	300,	0	-84	-82.8	204	-0.143	-0.2	-0.444	three_prime_utr	Adnp	protein_coding
ENSMUSG00000035181	12	51877458	51877458	0.012	-	51877398	51877519	0	1	121,	0	-1.93	-1.68	8.09	-0.137	-0.176	0.737	CDS	Heatr5a	protein_coding
ENSMUSG00000046010	11	82765272	82765272	7.9e-20	+	82765139	82765405	0	1	266,	0	-19.1	-18.4	61.8	-0.15	-0.224	-0.531	CDS	Zfp830	protein_coding
ENSMUSG00000001062	8	123248851	123248851	0.0054	-	123248776	123248927	0	1	151,	0	-2.27	-1.98	9.25	-0.224	-0.497	3.17	exon	Vps9d1	protein_coding
ENSMUSG00000032812	7	101411629	101411629	1e-15	+	101411509	101411749	0	1	240,	0	-15	-14.3	49.1	-0.214	-0.452	-1.29	three_prime_utr	Arap1	protein_coding
ENSMUSG00000041313	5	148332126	148332126	6.3e-31	-	148331781	148332471	0	1	690,	0	-30.2	-29.3	95.4	-3.89	-4.9	-4.38	three_prime_utr	Slc7a1	protein_coding
ENSMUSG00000021179	12	100143965	100143965	1.3e-17	-	100143800	100144131	0	1	331,	0	-16.9	-16.1	54.9	-0.141	-0.187	-0.558	CDS	Nrde2	protein_coding
ENSMUSG00000074738	4	155695500	155695500	9.5e-07	+	155695351	155695649	0	1	298,	0	-6.02	-5.52	21.4	-0.224	-0.507	1.6	three_prime_utr	Fndc10	protein_coding
ENSMUSG00000020178	10	75333268	75333268	0.012	+	75333208	75333328	0	1	120,	0	-1.93	-1.68	8.09	-0.216	-0.462	3	CDS	Adora2a	protein_coding
ENSMUSG00000026781	2	23112739	23112739	0.00014	+	23112649	23112830	0	1	181,	0	-3.85	-3.45	14.4	-0.24	-0.566	3.09	three_prime_utr	Acbd5	protein_coding
ENSMUSG00000021339	13	24990037	24990037	2.2e-06	-	24989902	24990172	0	1	270,	0	-5.65	-5.17	20.2	-0.143	-0.194	-0.652	three_prime_utr	Mrs2	protein_coding
ENSMUSG00000020262	10	77294832	77294832	2.8e-05	-	77294712	77294953	0	1	241,	0	-4.56	-4.13	16.8	-0.254	-0.611	-3.12	CDS	Adarb1	protein_coding
ENSMUSG00000072812	12	112775198	112775198	0.00021	-	112775093	112775304	0	1	211,	0	-3.67	-3.28	13.9	-0.138	-0.174	-0.531	CDS	Ahnak2	protein_coding
ENSMUSG00000062937	4	89180065	89180065	3.2e-13	+	89179915	89180215	0	1	300,	0	-12.5	-11.9	41.6	-0.14	-0.185	0.55	three_prime_utr	Mtap	protein_coding
ENSMUSG00000010517	4	109676782	109676782	0.0079	+	109676707	109676858	0	1	151,	0	-2.1	-1.83	8.67	-0.176	-0.322	-1.74	five_prime_utr	Faf1	protein_coding
ENSMUSG00000027326	2	119072396	119072396	1.2e-05	+	119072306	119072487	0	1	181,	0	-4.92	-4.48	17.9	-0.237	-0.554	-2.87	CDS	Knl1	protein_coding
ENSMUSG00000031822	8	120578727	120578727	0.019	+	120578667	120578788	0	1	121,	0	-1.71	-1.48	6.36	-0.189	-0.374	2.17	three_prime_utr	Gse1	protein_coding
ENSMUSG00000026958	2	25352528	25352528	1e-108	-	25352305	25352752	0	2	261,67,	0,380	-108	-107	329	-0.163	-0.27	-0.733	exon	Dpp7	protein_coding
ENSMUSG00000030104	6	108851361	108851361	0.0016	+	108851301	108851422	0	1	121,	0	-2.79	-2.46	11	-0.344	-0.813	3.32	three_prime_utr	Edem1	protein_coding
ENSMUSG00000020661	12	3912568	3912568	4e-18	+	3912433	3912704	0	1	271,	0	-17.4	-16.7	56.6	-0.136	-0.167	-0.243	three_prime_utr	Dnmt3a	protein_coding
ENSMUSG00000047379	19	5040894	5040894	1.9e-10	+	5040684	5041104	0	1	420,	0	-9.72	-9.11	32.9	-0.127	-0.141	-0.17	three_prime_utr	B4gat1	protein_coding
ENSMUSG00000022141	15	8335054	8335054	3e-10	-	8334898	8335211	0	2	183,28,	0,285	-9.53	-8.93	32.4	-0.53	-1.09	5.52	CDS	Nipbl	protein_coding
ENSMUSG00000036959	X	48369734	48369734	1.6e-12	+	48369599	48369870	0	1	271,	0	-11.8	-11.1	39.3	-0.302	-0.738	3.49	CDS	Bcorl1	protein_coding
ENSMUSG00000032575	9	106889064	106889064	1.6e-31	-	106888885	106889244	0	1	359,	0	-30.8	-29.9	45.1	-0.223	-0.495	-0.788	CDS	Manf	protein_coding
ENSMUSG00000021143	12	113071702	113071702	0.012	+	113071642	113071763	0	1	121,	0	-1.93	-1.68	8.09	-0.146	-0.209	-1	three_prime_utr	Pacs2	protein_coding
ENSMUSG00000027642	2	157325914	157325914	2.8e-05	+	157325809	157326020	0	1	211,	0	-4.56	-4.13	16.8	-0.39	-0.882	-1.49	three_prime_utr	Rpn2	protein_coding
ENSMUSG00000024858	19	4292395	4292395	0.00011	-	4292187	4292604	0	3	44,75,61,	0,174,356	-3.96	-3.55	8.67	-0.942	-1.62	-2.04	CDS	Grk2	protein_coding
ENSMUSG00000034152	13	74192910	74192910	4.2e-07	-	74192790	74193030	0	1	240,	0	-6.38	-5.87	22.5	-0.14	-0.181	-0.553	CDS	Exoc3	protein_coding
ENSMUSG00000036430	17	46891488	46891488	1.6e-23	+	46891339	46891638	0	1	299,	0	-22.8	-21.9	72.2	-0.456	-0.985	2.7	CDS	Tbcc	protein_coding
ENSMUSG00000039477	5	142731529	142731529	3.6e-07	-	142731424	142731635	0	1	211,	0	-6.44	-5.93	14.4	-0.193	-0.397	1.47	CDS	Tnrc18	protein_coding
ENSMUSG00000027944	3	89996081	89996081	2e-18	-	89995919	89996244	0	2	34,234,	0,91	-17.7	-16.9	9.54	-1.2	-1.92	2.26	exon	Hax1	protein_coding
ENSMUSG00000024691	19	12588916	12588916	1.8e-05	+	12588751	12589081	0	1	330,	0	-4.74	-4.3	17.3	-0.312	-0.754	-2.63	three_prime_utr	Fam111a	protein_coding
ENSMUSG00000020532	11	84399973	84399973	1e-27	+	84399793	84400153	0	1	360,	0	-27	-26.1	85.5	-0.931	-1.6	-7.29	three_prime_utr	Acaca	protein_coding
ENSMUSG00000106864	5	31157068	31157068	3.2e-17	-	31156933	31157204	0	1	271,	0	-16.5	-15.7	53.8	-0.213	-0.45	-2.1	exon	Gtf3c2	protein_coding
ENSMUSG00000051343	6	85341755	85341755	0.0024	-	85341650	85341860	0	1	210,	0	-2.62	-2.3	10.4	-0.168	-0.288	1.46	CDS	Rab11fip5	protein_coding
ENSMUSG00000075162	10	44004268	44004268	0.0079	+	44004182	44004355	0	1	173,	0	-2.1	-1.83	8.67	-0.274	-0.666	-3.91	exon	Gm10812	pseudogene
ENSMUSG00000024308	17	33928868	33928868	1e-104	+	33928628	33929108	0	1	480,	0	-104	-103	39.2	-14.9	-16.4	2.25	three_prime_utr	Tapbp	protein_coding
ENSMUSG00000026821	2	28552721	28552721	5e-17	+	28552482	28552961	0	1	479,	0	-16.3	-15.6	53.2	-0.215	-0.455	1.33	exon	Ralgds	protein_coding
ENSMUSG00000052934	8	121552090	121552090	0.012	-	121552015	121552166	0	1	151,	0	-1.93	-1.68	8.09	-0.229	-0.53	3.32	three_prime_utr	Fbxo31	protein_coding
ENSMUSG00000082035	X	96485272	96485272	1.1e-05	+	96485183	96485361	0	1	178,	0	-4.97	-4.52	6.07	-0.152	-0.23	-0.222	exon	Rpl17-ps8	processed_pseudogene
ENSMUSG00000060657	16	14111503	14111503	0.00014	-	14111353	14111654	0	1	301,	0	-3.85	-3.45	14.4	-0.146	-0.213	-0.83	three_prime_utr	Marf1	protein_coding
ENSMUSG00000059796	11	69668262	69668262	6.3e-78	-	69668071	69668454	0	2	40,259,	0,124	-77.2	-76	15.5	-0.622	-1.22	0.407	exon	Eif4a1	protein_coding
ENSMUSG00000052512	7	49609445	49609445	6.3e-07	+	49609340	49609550	0	1	210,	0	-6.2	-5.7	22	-0.156	-0.242	-1	three_prime_utr	Nav2	protein_coding
ENSMUSG00000040463	11	72445237	72445237	1e-209	+	72444783	72445692	0	3	194,111,85,	0,392,824	-209	-208	18.7	-54	-56.3	3.2	exon	Mybbp1a	protein_coding
ENSMUSG00000040618	14	55548079	55548079	2e-13	+	55547757	55548401	0	3	77,96,97,	0,282,547	-12.7	-12	42.2	-0.239	-0.558	1.79	CDS	Pck2	protein_coding
ENSMUSG00000041491	19	15961007	15961007	5e-08	-	15959620	15962395	0	3	80,167,24,	0,1322,2751	-7.3	-6.76	25.4	-0.124	-0.129	-0.078	CDS	Cep78	protein_coding
ENSMUSG00000036327	2	26209774	26209774	3.2e-11	-	26209714	26209835	0	1	121,	0	-10.5	-9.84	35.3	-0.418	-0.923	-4.91	three_prime_utr	Qsox2	protein_coding
ENSMUSG00000022636	16	52249624	52249624	2.2e-06	-	52249474	52249774	0	1	300,	0	-5.65	-5.17	20.2	-0.156	-0.242	-1	three_prime_utr	Alcam	protein_coding
ENSMUSG00000022801	16	33013807	33013807	0.00014	+	33013702	33013913	0	1	211,	0	-3.85	-3.45	14.4	-0.138	-0.174	-0.531	three_prime_utr	Lrch3	protein_coding
ENSMUSG00000076617	12	113422155	113422155	0.00072	-	113422050	113422260	0	1	210,	0	-3.14	-2.79	12.1	-0.144	-0.202	-0.778	CDS	Ighm	IG_C_gene
ENSMUSG00000029249	5	77284918	77284918	0.00032	+	77284843	77284994	0	1	151,	0	-3.49	-3.12	13.3	-0.235	-0.546	-3	three_prime_utr	Rest	protein_coding
ENSMUSG00000040459	8	8682124	8682124	6.3e-13	-	8681884	8682364	0	1	480,	0	-12.2	-11.5	40.5	-0.193	-0.397	-1.82	exon	Arglu1	protein_coding
ENSMUSG00000055782	15	91191493	91191493	0.0038	-	91191418	91191568	0	1	150,	0	-2.42	-2.12	8.67	-0.476	-1.01	3.81	CDS	Abcd2	protein_coding
ENSMUSG00000049739	7	127885786	127885786	0.019	+	127885696	127885876	0	1	180,	0	-1.71	-1.48	6.94	-0.171	-0.301	-1.19	three_prime_utr	Zfp646	protein_coding
ENSMUSG00000064032	19	10200048	10200048	0.012	+	10199973	10200123	0	1	150,	0	-1.93	-1.68	8.09	-0.197	-0.403	-2.32	exon	Gm10143	processed_transcript
ENSMUSG00000026600	1	156429629	156429629	5e-24	-	156429464	156429794	0	1	330,	0	-23.3	-22.4	39.3	-0.134	-0.159	0.327	three_prime_utr	Soat1	protein_coding
ENSMUSG00000016087	9	32423306	32423306	5e-34	-	32423097	32423515	0	1	418,	0	-33.3	-32.3	105	-1.36	-2.11	4.45	exon	Fli1	protein_coding
ENSMUSG00000024370	18	34633129	34633129	1.3e-43	-	34632919	34633340	0	1	421,	0	-42.9	-41.8	134	-0.39	-0.883	-2.81	three_prime_utr	Cdc23	protein_coding
ENSMUSG00000025236	9	59316058	59316058	1.3e-52	+	59315923	59316194	0	1	271,	0	-51.9	-50.9	43.8	-0.679	-1.29	-2.71	exon	Adpgk	protein_coding
ENSMUSG00000075470	15	90227558	90227558	2.8e-05	+	90227453	90227663	0	1	210,	0	-4.56	-4.13	16.8	-0.126	-0.14	-0.206	CDS	Alg10b	protein_coding
ENSMUSG00000033909	11	118268843	118268843	7.6e-08	-	118268723	118268963	0	1	240,	0	-7.12	-6.59	24.9	-0.486	-1.03	-5.29	CDS	Usp36	protein_coding
ENSMUSG00000031229	X	105876987	105876987	6.9e-10	-	105876837	105877138	0	1	301,	0	-9.16	-8.56	31.2	-0.162	-0.264	-1.11	CDS	Atrx	protein_coding
ENSMUSG00000030002	6	85946764	85946764	2e-24	-	85946644	85946884	0	1	240,	0	-23.7	-22.8	23.7	-2.91	-3.84	-3.1	three_prime_utr	Dusp11	protein_coding
ENSMUSG00000025860	X	42107648	42107648	1.1e-09	+	42107528	42107768	0	1	240,	0	-8.97	-8.38	30.6	-0.795	-1.43	3.34	three_prime_utr	Xiap	protein_coding
ENSMUSG00000054321	18	14813522	14813522	1.9e-07	+	14813417	14813628	0	1	211,	0	-6.72	-6.2	15	-0.253	-0.608	-2.96	CDS	Taf4b	protein_coding
ENSMUSG00000061410	8	121601395	121601395	0.0024	-	121601335	121601456	0	1	121,	0	-2.62	-2.3	10.4	-0.134	-0.16	-0.485	three_prime_utr	Zcchc14	protein_coding
ENSMUSG00000027363	2	126742353	126742353	0.0016	+	126742263	126742444	0	1	181,	0	-2.79	-2.46	11	-0.134	-0.159	-0.263	CDS	Usp8	protein_coding
ENSMUSG00000025255	3	5411885	5411885	0.0024	+	5411780	5411990	0	1	210,	0	-2.62	-2.3	10.4	-0.115	-0.117	0	CDS	Zfhx4	protein_coding
ENSMUSG00000036580	3	55112287	55112287	0.0011	+	55112197	55112377	0	1	180,	0	-2.96	-2.62	11.6	-0.156	-0.245	1.14	five_prime_utr	Spg20	protein_coding
ENSMUSG00000030682	7	126976434	126976434	1.6e-34	+	126976330	126976539	0	1	209,	0	-33.8	-32.9	106	-3.23	-4.19	-4.09	five_prime_utr	Cdipt	protein_coding
ENSMUSG00000034621	11	102480527	102480527	0.018	-	102480467	102480588	0	1	121,	0	-1.75	-1.51	3.18	-0.296	-0.722	-2.46	CDS	Gpatch8	protein_coding
ENSMUSG00000036698	15	73100311	73100311	4.7e-09	-	73100191	73100432	0	1	241,	0	-8.33	-7.76	28.3	-0.144	-0.201	0.0444	three_prime_utr	Ago2	protein_coding
ENSMUSG00000031902	8	106079542	106079542	1.7e-08	+	106079422	106079663	0	1	241,	0	-7.78	-7.23	15	-0.954	-1.63	-4.87	CDS	Nfatc3	protein_coding
ENSMUSG00000034807	8	71623285	71623285	7.9e-16	+	71623150	71623420	0	1	270,	0	-15.1	-14.4	39.9	-1.76	-2.56	-4.62	CDS	Colgalt1	protein_coding
ENSMUSG00000000078	13	5868094	5868094	5e-11	+	5867944	5868244	0	1	300,	0	-10.3	-9.63	31.2	-0.322	-0.77	2.62	three_prime_utr	Klf6	protein_coding
ENSMUSG00000020935	11	102994551	102994551	5.2e-05	-	102994462	102994641	0	1	179,	0	-4.28	-3.86	12.1	-0.322	-0.772	-2.27	three_prime_utr	Dcakd	protein_coding
ENSMUSG00000043822	10	80340166	80340166	6.3e-19	-	80340031	80340301	0	1	270,	0	-18.2	-17.4	59	-0.164	-0.277	1.17	exon	Adamtsl5	protein_coding
ENSMUSG00000033161	3	101580986	101580986	7.9e-29	-	101579905	101582067	0	4	14,124,155,66,	0,1241,1819,2096	-28.1	-27.2	9.25	-6.11	-7.26	1.39	exon	Atp1a1	protein_coding
ENSMUSG00000029104	5	34877153	34877153	3.5e-05	+	34876877	34877429	0	3	32,177,2,	0,147,550	-4.46	-4.03	15.6	-0.983	-1.67	5.64	CDS	Htt	protein_coding
ENSMUSG00000052214	7	19245200	19245200	3.2e-25	+	19245050	19245350	0	1	300,	0	-24.5	-23.6	78	-0.168	-0.29	-1.24	three_prime_utr	Opa3	protein_coding
ENSMUSG00000004980	6	51469803	51469803	0.0016	-	51469713	51469894	0	1	181,	0	-2.8	-2.47	6.65	-0.163	-0.268	1	exon	Hnrnpa2b1	protein_coding
ENSMUSG00000027810	3	58545563	58545563	3.2e-28	+	58545349	58545777	0	2	23,278,	0,150	-27.5	-26.6	87.3	-0.162	-0.264	-1.07	exon	Eif2a	protein_coding
ENSMUSG00000038256	3	97204395	97204395	0.017	-	97204320	97204471	0	1	151,	0	-1.77	-1.53	7.51	-0.181	-0.342	-2	three_prime_utr	Bcl9	protein_coding
ENSMUSG00000042215	1	33746323	33746323	1.6e-31	-	33746203	33746443	0	1	240,	0	-30.8	-29.9	97.1	-1.12	-1.83	-1.8	three_prime_utr	Bag2	protein_coding
ENSMUSG00000029405	5	92068437	92068437	0.025	-	92068377	92068498	0	1	121,	0	-1.6	-1.38	6.94	-0.161	-0.273	1.58	CDS	G3bp2	protein_coding
ENSMUSG00000013846	15	67106619	67106619	1e-233	-	67106425	67106814	0	1	389,	0	-233	-231	162	-14.9	-16.4	-4.54	three_prime_utr	St3gal1	protein_coding
ENSMUSG00000034640	3	65532015	65532015	5e-48	+	65531865	65532165	0	1	300,	0	-47.3	-46.2	147	-0.125	-0.131	0.0625	CDS	Tiparp	protein_coding
ENSMUSG00000056758	10	120361724	120361724	4e-27	-	120361544	120361904	0	1	360,	0	-26.4	-25.5	83.8	-1.36	-2.11	-4.03	three_prime_utr	Hmga2	protein_coding
ENSMUSG00000039879	10	17900464	17900464	5e-13	-	17900299	17900629	0	1	330,	0	-12.3	-11.7	41	-0.183	-0.356	1.64	three_prime_utr	Heca	protein_coding
ENSMUSG00000033365	4	117894633	117894633	9.5e-07	-	117894485	117894781	0	2	172,38,	0,258	-6.02	-5.52	21.4	-0.126	-0.138	-0.181	CDS	Ipo13	protein_coding
ENSMUSG00000056091	6	72153752	72153752	2.3e-05	+	72153618	72153887	0	1	269,	0	-4.63	-4.2	9.83	-0.267	-0.655	1.93	three_prime_utr	St3gal5	protein_coding
ENSMUSG00000048109	3	107331563	107331563	1e-38	-	107331338	107331788	0	1	450,	0	-38	-37	59	-0.493	-1.04	-1.75	exon	Rbm15	protein_coding
ENSMUSG00000048920	7	16810669	16810669	0.0036	-	16810594	16810745	0	1	151,	0	-2.44	-2.14	9.83	-0.156	-0.243	1.17	exon	Fkrp	protein_coding
ENSMUSG00000035901	7	109933846	109933846	2.1e-08	-	109933741	109933951	0	1	210,	0	-7.67	-7.12	26.6	-0.85	-1.5	3.82	CDS	Dennd5a	protein_coding
ENSMUSG00000028161	3	136670648	136670648	1.6e-39	+	136670483	136670813	0	1	330,	0	-38.8	-37.8	121	-0.799	-1.44	-2.43	five_prime_utr	Ppp3ca	protein_coding
ENSMUSG00000024858	19	4287253	4287253	6.3e-15	-	4286925	4287582	0	3	339,114,25,	0,427,632	-14.2	-13.5	37	-3.89	-4.9	1.69	three_prime_utr	Grk2	protein_coding
ENSMUSG00000094870	13	119766205	119766205	6.3e-76	-	119766025	119766385	0	1	360,	0	-75.2	-74	231	-0.162	-0.266	-1.08	three_prime_utr	Zfp131	protein_coding
ENSMUSG00000016619	15	84940122	84940122	0.0024	+	84940062	84940183	0	1	121,	0	-2.62	-2.3	10.4	-0.126	-0.136	-0.263	three_prime_utr	Nup50	protein_coding
ENSMUSG00000030035	6	83119607	83119607	0	-	83119280	83119934	0	1	654,	0	-1080	#NAME?	47.7	-0.862	-1.51	-0.481	exon	Wbp1	protein_coding
ENSMUSG00000072825	12	112736233	112736233	4e-96	+	112735768	112736698	0	2	57,543,	0,387	-95.4	-94.1	291	-0.239	-0.559	-0.957	CDS	Cep170b	protein_coding
ENSMUSG00000027679	3	34056437	34056437	0.0016	-	34056347	34056527	0	1	180,	0	-2.8	-2.47	10.4	-0.185	-0.36	-1.58	three_prime_utr	Dnajc19	protein_coding
ENSMUSG00000079003	8	84000064	84000064	0	+	83999810	84000319	0	1	509,	0	-517	#NAME?	112	-0.274	-0.674	-0.409	three_prime_utr	Samd1	protein_coding
ENSMUSG00000059878	6	116626642	116626642	0.0036	-	116626585	116626699	0	1	114,	0	-2.44	-2.14	9.83	-0.224	-0.497	3.17	CDS	Zfp422	protein_coding
ENSMUSG00000068748	6	23002113	23002113	6.3e-07	+	23002023	23002204	0	1	181,	0	-6.2	-5.7	22	-0.314	-0.758	-2.1	CDS	Ptprz1	protein_coding
ENSMUSG00000038607	4	59041440	59041440	0.0036	+	59041365	59041515	0	1	150,	0	-2.44	-2.14	9.83	-0.24	-0.561	3.46	three_prime_utr	Gng10	protein_coding
ENSMUSG00000001942	9	37644925	37644925	0.0054	+	37644835	37645016	0	1	181,	0	-2.27	-1.98	9.25	-0.215	-0.456	-2.58	CDS	Siae	protein_coding
ENSMUSG00000021963	14	57798499	57798499	2.5e-50	+	57798209	57798789	0	2	145,364,	0,216	-49.6	-48.5	5.38	-47.2	-49.4	0.978	CDS	Sap18	protein_coding
ENSMUSG00000064068	3	89209390	89209390	0.0047	-	89209259	89209522	0	2	162,18,	0,245	-2.33	-2.03	5.78	-0.143	-0.2	0.464	CDS	Mtx1	protein_coding
ENSMUSG00000022387	15	88712815	88712815	0.0011	-	88712740	88712891	0	1	151,	0	-2.96	-2.62	11.6	-0.257	-0.617	3.7	CDS	Brd1	protein_coding
ENSMUSG00000054051	14	32577694	32577694	0.0024	+	32577604	32577785	0	1	181,	0	-2.62	-2.3	10.4	-0.132	-0.155	0.415	three_prime_utr	Ercc6	protein_coding
ENSMUSG00000036442	8	105856443	105856443	1e-133	+	105856115	105856771	0	1	656,	0	-133	-132	383	-1.11	-1.81	-1.92	three_prime_utr	Thap11	protein_coding
ENSMUSG00000014226	1	160203382	160203382	1.6e-14	-	160203292	160203472	0	1	180,	0	-13.8	-13.1	27.2	-0.453	-0.981	2.75	three_prime_utr	Cacybp	protein_coding
ENSMUSG00000051615	14	120504859	120504859	1.8e-05	+	120504769	120504949	0	1	180,	0	-4.74	-4.3	17.3	-0.28	-0.685	3.58	three_prime_utr	Rap2a	protein_coding
ENSMUSG00000055707	8	70452815	70452815	3.7e-08	-	70452696	70452935	0	1	239,	0	-7.43	-6.88	25.4	-0.133	-0.159	0.0995	exon	Klhl26	protein_coding
ENSMUSG00000032396	9	64307205	64307205	0.0024	-	64307145	64307266	0	1	121,	0	-2.62	-2.3	10.4	-0.189	-0.374	2.17	CDS	Dis3l	protein_coding
ENSMUSG00000031299	X	160123373	160123373	7.9e-71	-	160123104	160123642	0	1	538,	0	-70.1	-68.9	72.8	-0.146	-0.208	-0.115	three_prime_utr	Pdha1	protein_coding
ENSMUSG00000051627	13	23621904	23621904	1.3e-42	-	23621785	23622024	0	1	239,	0	-41.9	-40.9	35.8	-1.2	-1.92	-0.21	CDS	Hist1h1e	protein_coding
ENSMUSG00000026110	1	37441481	37441481	0.0036	-	37441406	37441557	0	1	151,	0	-2.44	-2.14	9.83	-0.132	-0.155	0.415	three_prime_utr	Mgat4a	protein_coding
ENSMUSG00000035202	9	123461661	123461661	1.8e-07	+	123461526	123461797	0	1	271,	0	-6.75	-6.23	23.7	-0.144	-0.203	-0.29	CDS	Lars2	protein_coding
ENSMUSG00000045624	2	140167946	140167946	0.012	-	140167886	140168007	0	1	121,	0	-1.93	-1.68	8.09	-0.216	-0.462	3	CDS	Esf1	protein_coding
ENSMUSG00000086728	9	57130870	57130870	2e-11	-	57130780	57130961	0	1	181,	0	-10.7	-10	35.8	-0.265	-0.652	-2.04	exon	Man2c1os	antisense_RNA
ENSMUSG00000040613	6	122578222	122578222	0.00016	-	122578147	122578297	0	1	150,	0	-3.79	-3.4	8.38	-0.215	-0.453	2.42	three_prime_utr	Apobec1	protein_coding
ENSMUSG00000037111	3	51517340	51517340	5e-16	-	51517205	51517475	0	1	270,	0	-15.3	-14.6	19.1	-14.3	-15.8	8.18	three_prime_utr	Setd7	protein_coding
ENSMUSG00000031302	X	101320206	101320206	0.00072	+	101320131	101320281	0	1	150,	0	-3.14	-2.79	12.1	-0.126	-0.134	-0.193	CDS	Nlgn3	protein_coding
ENSMUSG00000040943	3	133488015	133488015	4e-90	-	133487835	133488195	0	1	360,	0	-89.4	-88.2	79.2	-0.173	-0.311	0.355	CDS	Tet2	protein_coding
ENSMUSG00000031314	X	101562883	101562883	0.00021	+	101562181	101563585	0	3	106,166,58,	0,632,1346	-3.67	-3.28	13.9	-0.178	-0.332	-1.58	CDS	Taf1	protein_coding
ENSMUSG00000034636	4	108266150	108266150	1e-193	-	108265835	108266465	0	1	630,	0	-193	-192	264	-0.224	-0.498	1.57	CDS	Zyg11b	protein_coding
ENSMUSG00000030759	7	113550055	113550055	9.5e-07	+	113549965	113550146	0	1	181,	0	-6.02	-5.52	21.4	-1.5	-2.27	-4.75	CDS	Far1	protein_coding
ENSMUSG00000050229	1	172382824	172382824	0.0016	+	172382749	172382900	0	1	151,	0	-2.79	-2.46	11	-0.215	-0.456	2.58	three_prime_utr	Pigm	protein_coding
ENSMUSG00000024644	18	84667648	84667648	3.2e-13	-	84667499	84667798	0	1	299,	0	-12.5	-11.9	41.6	-0.428	-0.939	4.39	three_prime_utr	Cndp2	protein_coding
ENSMUSG00000032567	9	105397691	105397691	0.0016	+	105397631	105397752	0	1	121,	0	-2.79	-2.46	11	-0.181	-0.347	-1.87	CDS	Aste1	protein_coding
ENSMUSG00000014077	2	119585248	119585248	1e-12	+	119585113	119585383	0	1	270,	0	-12	-11.4	11	-1.85	-2.66	-3.87	three_prime_utr	Chp1	protein_coding
ENSMUSG00000051695	6	86525855	86525855	5e-52	-	86525780	86525931	0	1	151,	0	-51.3	-50.2	2.75	-75.1	-77.6	4.15	CDS	Pcbp1	protein_coding
ENSMUSG00000039738	16	3985620	3985620	7.6e-08	-	3985485	3985755	0	1	270,	0	-7.12	-6.59	24.9	-0.273	-0.664	-3.25	CDS	Slx4	protein_coding
ENSMUSG00000002059	11	78191834	78191834	1e-125	+	78191594	78192074	0	2	88,301,	0,179	-125	-124	42.5	-2.08	-2.93	3.6	CDS	Rab34	protein_coding
ENSMUSG00000033233	3	100925389	100925389	1.8e-05	+	100925269	100925510	0	1	241,	0	-4.74	-4.3	17.3	-0.361	-0.838	4.58	CDS	Trim45	protein_coding
ENSMUSG00000034269	6	113111496	113111496	2e-42	+	113111361	113111632	0	1	271,	0	-41.7	-40.6	51.1	-0.235	-0.55	-1.63	CDS	Setd5	protein_coding
ENSMUSG00000032252	9	62060900	62060900	0.025	-	62060840	62060961	0	1	121,	0	-1.6	-1.38	6.94	-0.146	-0.209	-1	CDS	Glce	protein_coding
ENSMUSG00000020864	11	94339773	94339773	3.2e-88	+	94339593	94339954	0	1	361,	0	-87.5	-86.3	268	-0.157	-0.253	-0.99	three_prime_utr	Ankrd40	protein_coding
ENSMUSG00000040433	9	96686810	96686810	0.00049	-	96686720	96686900	0	1	180,	0	-3.31	-2.95	12.7	-0.181	-0.349	-1.81	CDS	Zbtb38	protein_coding
ENSMUSG00000038991	13	38500827	38500827	0.00014	-	38500737	38500917	0	1	180,	0	-3.85	-3.45	14.4	-0.156	-0.247	1.12	three_prime_utr	Txndc5	protein_coding
ENSMUSG00000040943	3	133487460	133487460	4e-18	-	133487325	133487596	0	1	271,	0	-17.4	-16.7	56.6	-0.181	-0.35	-1.58	CDS	Tet2	protein_coding
ENSMUSG00000020745	11	74674233	74674233	7.9e-35	-	74674098	74674369	0	1	271,	0	-34.1	-33.2	94.8	-0.199	-0.414	-1.27	exon	Pafah1b1	protein_coding
ENSMUSG00000090576	6	108657370	108657370	0.00072	+	108657281	108657460	0	1	179,	0	-3.14	-2.79	12.1	-0.235	-0.546	-3	exon	Gm17055	processed_transcript
ENSMUSG00000054199	3	88908417	88908417	4.2e-05	+	88908138	88908697	0	2	469,11,	0,548	-4.38	-3.96	16.2	-0.129	-0.147	-0.241	CDS	Gon4l	protein_coding
ENSMUSG00000022636	16	52250431	52250431	0.00072	-	52250341	52250522	0	1	181,	0	-3.14	-2.79	12.1	-0.22	-0.48	2.7	three_prime_utr	Alcam	protein_coding
ENSMUSG00000024483	18	36624630	36624630	0.0079	+	36624555	36624705	0	1	150,	0	-2.1	-1.83	8.67	-0.24	-0.561	-3.46	CDS	Ankhd1	protein_coding
ENSMUSG00000003308	9	21230297	21230297	0	-	21230058	21230537	0	1	479,	0	-405	#NAME?	46.5	-1.26	-1.99	-1.07	three_prime_utr	Keap1	protein_coding
ENSMUSG00000056820	8	125032697	125032697	2.2e-06	+	125032607	125032787	0	1	180,	0	-5.65	-5.17	20.2	-0.197	-0.407	1.4	CDS	Tsnax	protein_coding
ENSMUSG00000073411	17	35266499	35266499	6.3e-36	+	35266189	35266810	0	3	130,48,123,	0,277,498	-35.2	-34.2	3.1	-32.8	-34.7	1.26	CDS	H2-D1	protein_coding
ENSMUSG00000021518	13	66997416	66997416	2.5e-23	+	66997118	66997715	0	1	597,	0	-22.6	-21.8	38.1	-0.438	-0.955	-1.19	three_prime_utr	Ptdss1	protein_coding
ENSMUSG00000034765	19	53541477	53541477	2.5e-34	+	53541149	53541806	0	1	657,	0	-33.6	-32.7	106	-0.144	-0.203	0.658	three_prime_utr	Dusp5	protein_coding
ENSMUSG00000027678	2	166071821	166071821	3.2e-11	+	166071686	166071956	0	1	270,	0	-10.5	-9.86	6.36	-5.06	-6.16	2.68	three_prime_utr	Ncoa3	protein_coding
ENSMUSG00000039068	3	152428603	152428603	1.3e-47	+	152428378	152428828	0	1	450,	0	-46.9	-45.9	74.8	-0.181	-0.349	1.11	CDS	Zzz3	protein_coding
ENSMUSG00000018008	15	78620645	78620645	0	+	78619805	78621485	0	2	138,991,	0,689	-743	#NAME?	64.5	-15.8	-17.4	1.17	three_prime_utr	Cyth4	protein_coding
ENSMUSG00000034480	X	130465175	130465175	4.2e-07	+	130465085	130465265	0	1	180,	0	-6.38	-5.87	22.5	-0.687	-1.3	4.22	three_prime_utr	Diaph2	protein_coding
ENSMUSG00000047515	6	136828104	136828104	0.046	+	136828044	136828164	0	1	120,	0	-1.34	-1.15	2.1	-0.578	-1.16	3.09	exon	BC049715	protein_coding
ENSMUSG00000069895	8	109733346	109733346	3.2e-24	-	109733106	109733586	0	1	480,	0	-23.5	-22.7	75.1	-0.229	-0.524	-2.41	CDS	Atxn1l	protein_coding
ENSMUSG00000028106	3	95772182	95772182	4e-45	-	95771988	95772376	0	2	208,122,	0,266	-44.4	-43.4	138	-0.148	-0.219	-0.778	CDS	Rprd2	protein_coding
ENSMUSG00000060260	7	139267023	139267023	1.3e-28	+	139266844	139267202	0	1	358,	0	-27.9	-27	88.4	-0.24	-0.572	2.63	exon	Pwwp2b	protein_coding
ENSMUSG00000038844	2	142712089	142712089	7.9e-11	-	142711984	142712195	0	1	211,	0	-10.1	-9.48	22	-2.54	-3.44	4.62	CDS	Kif16b	protein_coding
ENSMUSG00000041779	1	21000584	21000584	1.2e-05	-	21000479	21000689	0	1	210,	0	-4.92	-4.48	17.9	-0.216	-0.466	2.39	three_prime_utr	Tram2	protein_coding
ENSMUSG00000036097	19	44981169	44981169	2.8e-05	+	44981064	44981275	0	1	211,	0	-4.56	-4.13	16.8	-0.14	-0.182	0.585	three_prime_utr	Slf2	protein_coding
ENSMUSG00000025153	11	120807569	120807569	0.00032	-	120807494	120807645	0	1	151,	0	-3.49	-3.12	13.3	-0.235	-0.546	-3	three_prime_utr	Fasn	protein_coding
ENSMUSG00000020397	11	46437089	46437089	3.2e-11	+	46436984	46437194	0	1	210,	0	-10.5	-9.84	35.3	-0.58	-1.16	5.75	five_prime_utr	Med7	protein_coding
ENSMUSG00000090602	9	17030646	17030646	7.2e-06	+	17030543	17030749	0	1	206,	0	-5.14	-4.67	8.09	-0.192	-0.394	0.856	exon	Gm5611	processed_pseudogene
ENSMUSG00000003746	10	53905728	53905728	5e-58	-	53905533	53905923	0	1	390,	0	-57.3	-56.2	177	-0.133	-0.158	0.309	three_prime_utr	Man1a	protein_coding
ENSMUSG00000004099	9	20952136	20952136	0.012	-	20952061	20952211	0	1	150,	0	-1.93	-1.68	8.09	-0.189	-0.374	-2.17	five_prime_utr	Dnmt1	protein_coding
ENSMUSG00000000489	15	79997135	79997135	0	-	79996673	79997597	0	2	584,42,	0,882	-983	#NAME?	186	-0.239	-0.56	-0.403	three_prime_utr	Pdgfb	protein_coding
ENSMUSG00000029475	5	122871293	122871293	1.3e-56	-	122871173	122871413	0	1	240,	0	-55.9	-54.8	173	-0.136	-0.17	-0.412	three_prime_utr	Kdm2b	protein_coding
ENSMUSG00000049550	5	123653673	123653673	2.5e-16	-	123653568	123653779	0	1	211,	0	-15.6	-14.9	35.3	-0.142	-0.193	0.421	CDS	Clip1	protein_coding
ENSMUSG00000063663	X	108743136	108743136	0.0024	-	108743061	108743212	0	1	151,	0	-2.62	-2.3	10.4	-0.163	-0.275	1.12	exon	Brwd3	protein_coding
ENSMUSG00000031986	8	124903000	124903000	1e-25	+	124902732	124903269	0	1	537,	0	-25	-24.1	65.3	-0.364	-0.842	-2.01	CDS	Sprtn	protein_coding
ENSMUSG00000042851	2	129016928	129016928	1.5e-06	+	129016823	129017034	0	1	211,	0	-5.83	-5.35	20.8	-0.139	-0.18	0.547	CDS	Zc3h6	protein_coding
ENSMUSG00000026779	2	23118418	23118418	0.0016	-	23118328	23118509	0	1	181,	0	-2.79	-2.46	11	-0.138	-0.174	0.585	three_prime_utr	Mastl	protein_coding
ENSMUSG00000029407	5	92182086	92182086	5e-20	+	92181906	92182267	0	1	361,	0	-19.3	-18.5	32.4	-16.2	-17.8	5.93	CDS	Uso1	protein_coding
ENSMUSG00000020652	12	4213841	4213841	2e-11	-	4213691	4213991	0	1	300,	0	-10.7	-10	35.8	-0.174	-0.316	-1.02	three_prime_utr	Cenpo	protein_coding
ENSMUSG00000035722	10	80006001	80006001	0.00021	+	80005740	80006263	0	3	40,188,12,	0,247,511	-3.67	-3.28	13.9	-0.264	-0.638	3.39	CDS	Abca7	protein_coding
ENSMUSG00000020661	12	3913288	3913288	3.9e-10	+	3913153	3913424	0	1	271,	0	-9.41	-8.81	28.3	-4.11	-5.14	6.04	three_prime_utr	Dnmt3a	protein_coding
ENSMUSG00000027405	2	130279073	130279073	7.6e-05	+	130278983	130279163	0	1	180,	0	-4.12	-3.71	7.51	-0.13	-0.148	0.0544	exon	Nop56	protein_coding
ENSMUSG00000057561	18	46609595	46609595	6.3e-81	+	46609385	46609805	0	1	420,	0	-80.2	-79	246	-0.177	-0.331	1.13	three_prime_utr	Eif1a	protein_coding
ENSMUSG00000033671	1	155860688	155860688	0.0024	-	155860598	155860779	0	1	181,	0	-2.62	-2.3	10.4	-0.138	-0.174	-0.585	CDS	Cep350	protein_coding
ENSMUSG00000026502	1	178249836	178249836	3.2e-37	+	178249671	178250001	0	1	330,	0	-36.5	-35.5	67.6	-0.577	-1.15	0.808	three_prime_utr	Desi2	protein_coding
ENSMUSG00000056515	17	65652983	65652983	0.0024	-	65652923	65653044	0	1	121,	0	-2.62	-2.3	10.4	-0.112	-0.112	0	three_prime_utr	Rab31	protein_coding
ENSMUSG00000002881	1	52490146	52490146	0.00072	-	52490056	52490236	0	1	180,	0	-3.14	-2.79	12.1	-0.156	-0.245	1.14	CDS	Nab1	protein_coding
ENSMUSG00000018651	11	84079588	84079588	0.012	-	84079514	84079663	0	1	149,	0	-1.93	-1.68	8.09	-0.163	-0.269	-1.42	three_prime_utr	Tada2a	protein_coding
ENSMUSG00000032020	9	41157593	41157593	7.8e-06	-	41157503	41157683	0	1	180,	0	-5.11	-4.65	18.5	-0.197	-0.409	1.55	five_prime_utr	Ubash3b	protein_coding
ENSMUSG00000040506	2	91918102	91918102	1.2e-07	+	91917982	91918222	0	1	240,	0	-6.93	-6.41	24.3	-0.128	-0.144	0.222	three_prime_utr	Ambra1	protein_coding
ENSMUSG00000005871	18	34316963	34316963	3.2e-74	+	34316588	34317338	0	1	750,	0	-73.5	-72.3	189	-0.173	-0.312	-0.629	CDS	Apc	protein_coding
ENSMUSG00000097546	17	74608307	74608307	7.9e-14	-	74608173	74608441	0	1	268,	0	-13.1	-12.4	8.67	-3.03	-3.96	-3.42	exon	Gm26749	lincRNA
ENSMUSG00000024401	17	35200170	35200170	1e-150	-	35199976	35200364	0	1	388,	0	-150	-149	36.4	-7.58	-8.81	-4.04	CDS	Tnf	protein_coding
ENSMUSG00000108880	7	59287039	59287039	0.0079	-	59286979	59287100	0	1	121,	0	-2.1	-1.83	8.67	-0.156	-0.24	-1.22	exon	Gm44560	TEC
ENSMUSG00000042599	6	39140693	39140693	7.9e-12	-	39140483	39140903	0	1	420,	0	-11.1	-10.5	28.9	-0.135	-0.164	-0.231	three_prime_utr	Kdm7a	protein_coding
ENSMUSG00000071064	8	79060899	79060899	2e-13	+	79060764	79061034	0	1	270,	0	-12.7	-12	42.2	-0.395	-0.891	-2.92	CDS	Zfp827	protein_coding
ENSMUSG00000021025	12	55489811	55489811	1.6e-42	-	55489677	55489946	0	1	269,	0	-41.8	-40.8	10.2	-0.171	-0.306	-0.0557	three_prime_utr	Nfkbia	protein_coding
ENSMUSG00000029725	5	137780007	137780007	1.2e-05	+	137779904	137780110	0	1	206,	0	-4.92	-4.48	17.9	-0.263	-0.636	-3.22	CDS	Ppp1r35	protein_coding
ENSMUSG00000030257	6	112720171	112720171	3.2e-14	-	112720006	112720336	0	1	330,	0	-13.5	-12.8	11.2	-3.36	-4.32	3.72	three_prime_utr	Srgap3	protein_coding
ENSMUSG00000030148	6	123123539	123123539	0.00032	+	123123449	123123629	0	1	180,	0	-3.49	-3.12	13.3	-0.311	-0.751	4.25	five_prime_utr	Clec4a2	protein_coding
ENSMUSG00000025340	5	130211977	130211977	0.0011	+	130211887	130212068	0	1	181,	0	-2.96	-2.62	11.6	-0.3	-0.731	-4.17	CDS	Rabgef1	protein_coding
ENSMUSG00000038525	5	21646126	21646126	1e-18	+	21646021	21646231	0	1	210,	0	-18	-17.3	11.6	-0.172	-0.308	-0.534	CDS	Armc10	protein_coding
ENSMUSG00000041096	X	152339210	152339210	5e-13	-	152339060	152339361	0	1	301,	0	-12.3	-11.7	41	-0.477	-1.01	4.83	exon	Tspyl2	protein_coding
ENSMUSG00000042737	3	89266765	89266765	1e-103	+	89266571	89266959	0	2	35,231,	0,157	-103	-101	106	-7.1	-8.31	2.47	CDS	Dpm3	protein_coding
ENSMUSG00000020137	10	115372744	115372744	0.00049	-	115372624	115372864	0	1	240,	0	-3.31	-2.95	12.7	-0.24	-0.566	3.09	CDS	Thap2	protein_coding
ENSMUSG00000038708	9	118558206	118558206	1.4e-06	+	118558026	118558387	0	1	361,	0	-5.85	-5.36	6.74	-0.19	-0.387	0.33	CDS	Golga4	protein_coding
ENSMUSG00000107705	6	8597225	8597225	3.2e-17	+	8597060	8597390	0	1	330,	0	-16.5	-15.7	53.8	-0.303	-0.739	3.42	three_prime_utr	Gm45062	protein_coding
ENSMUSG00000025208	19	45005737	45005737	4.5e-08	-	45005604	45005871	0	1	267,	0	-7.35	-6.81	7.51	-0.257	-0.626	-1.69	CDS	Mrpl43	protein_coding
ENSMUSG00000020608	12	11319439	11319439	0.0036	+	11319364	11319515	0	1	151,	0	-2.44	-2.14	9.83	-0.24	-0.561	3.46	three_prime_utr	Smc6	protein_coding
ENSMUSG00000053293	5	135377940	135377940	0.0054	-	135377850	135378031	0	1	181,	0	-2.27	-1.98	9.25	-0.215	-0.456	-2.58	three_prime_utr	Pom121	protein_coding
ENSMUSG00000051790	11	69827067	69827067	0.00014	-	69826932	69827202	0	1	270,	0	-3.85	-3.45	14.4	-0.171	-0.303	-1.44	CDS	Nlgn2	protein_coding
ENSMUSG00000026516	1	181093671	181093671	9.5e-07	-	181093581	181093762	0	1	181,	0	-6.02	-5.52	21.4	-0.216	-0.47	-2.32	three_prime_utr	Nvl	protein_coding
ENSMUSG00000029528	5	115554282	115554282	6.3e-17	+	115554102	115554462	0	1	360,	0	-16.2	-15.4	49.7	-0.224	-0.511	-1.25	exon	Pxn	protein_coding
ENSMUSG00000044148	X	12655538	12655538	7.9e-19	-	12655388	12655688	0	1	300,	0	-18.1	-17.4	24.9	-0.179	-0.336	0.732	three_prime_utr	1810030O07Rik	protein_coding
ENSMUSG00000030084	6	89318292	89318292	7.9e-47	-	89318112	89318472	0	1	360,	0	-46.1	-45.1	72.2	-0.509	-1.06	2.62	three_prime_utr	Plxna1	protein_coding
ENSMUSG00000016256	2	174427757	174427757	0	-	174427551	174427963	0	1	412,	0	-1600	#NAME?	51.3	-19.1	-20.7	-1.69	three_prime_utr	Ctsz	protein_coding
ENSMUSG00000027580	2	181232796	181232796	0.00032	-	181232691	181232902	0	1	211,	0	-3.49	-3.12	13.3	-0.3	-0.731	4.17	CDS	Helz2	protein_coding
ENSMUSG00000036180	8	69908988	69908988	7.8e-06	-	69908868	69909108	0	1	240,	0	-5.11	-4.65	18.5	-0.426	-0.936	-4.95	three_prime_utr	Gatad2a	protein_coding
ENSMUSG00000034525	13	70606311	70606311	0.025	-	70606236	70606387	0	1	151,	0	-1.6	-1.38	6.94	-0.136	-0.166	0.585	CDS	Ice1	protein_coding
ENSMUSG00000029713	5	137528599	137528599	2e-23	-	137528454	137528745	0	2	155,55,	0,236	-22.7	-21.9	3.3	-65.9	-68.3	5.78	CDS	Gnb2	protein_coding
ENSMUSG00000008604	3	88569068	88569068	2.5e-13	+	88568919	88569218	0	1	299,	0	-12.6	-11.9	17.9	-0.14	-0.184	-0.263	three_prime_utr	Ubqln4	protein_coding
ENSMUSG00000089774	16	92083155	92083155	6.3e-16	+	92082855	92083456	0	1	601,	0	-15.2	-14.5	45.1	-0.252	-0.602	1.76	exon	Slc5a3	protein_coding
ENSMUSG00000000439	6	115619660	115619660	1.3e-58	+	115619510	115619810	0	1	300,	0	-57.9	-56.8	76	-1.6	-2.38	3.7	three_prime_utr	Mkrn2	protein_coding
ENSMUSG00000035172	11	101171082	101171082	3.2e-23	-	101170932	101171232	0	1	300,	0	-22.5	-21.7	28.9	-3.92	-4.94	-5.17	five_prime_utr	Plekhh3	protein_coding
ENSMUSG00000045107	14	20083050	20083050	0.036	-	20082990	20083110	0	1	120,	0	-1.44	-1.24	4.05	-0.224	-0.497	3.17	CDS	Saysd1	protein_coding
ENSMUSG00000028459	4	43446788	43446788	1.5e-06	-	43446699	43446878	0	1	179,	0	-5.82	-5.33	3.25	-6.62	-7.81	-3.88	three_prime_utr	Cd72	protein_coding
ENSMUSG00000006494	2	71900582	71900582	2.5e-06	+	71900417	71900747	0	1	330,	0	-5.6	-5.12	19.7	-0.182	-0.355	1.19	three_prime_utr	Pdk1	protein_coding
ENSMUSG00000035901	7	109917416	109917416	1.9e-08	-	109916227	109918605	0	3	77,151,12,	0,1157,2366	-7.72	-7.16	16.8	-0.146	-0.214	-0.275	CDS	Dennd5a	protein_coding
ENSMUSG00000030956	7	132759893	132759893	9.5e-06	-	132759833	132759954	0	1	121,	0	-5.02	-4.56	12.7	-0.162	-0.266	0.83	CDS	Fam53b	protein_coding
ENSMUSG00000045817	17	84184304	84184304	0	-	84184109	84184499	0	1	390,	0	-1100	#NAME?	1910	-0.19	-0.385	-0.716	three_prime_utr	Zfp36l2	protein_coding
ENSMUSG00000015340	X	9436179	9436179	0	-	9435760	9436599	0	1	839,	0	#NAME?	#NAME?	259	-2.38	-3.26	-0.735	three_prime_utr	Cybb	protein_coding
ENSMUSG00000021177	12	99894755	99894755	1e-49	+	99891202	99898309	0	4	543,44,56,46,	0,2415,3507,7061	-49	-48	75.1	-0.322	-0.769	2.01	exon	Tdp1	protein_coding
ENSMUSG00000040423	1	160968919	160968919	0.036	+	160968859	160968980	0	1	121,	0	-1.44	-1.24	6.36	-0.199	-0.423	2.81	three_prime_utr	Rc3h1	protein_coding
ENSMUSG00000059552	11	69587693	69587693	3.2e-45	+	69587558	69587829	0	1	271,	0	-44.5	-43.4	15.6	-36.2	-38.2	-4.4	exon	Trp53	protein_coding
ENSMUSG00000036718	5	139716510	139716510	1.6e-12	-	139716331	139716689	0	1	358,	0	-11.8	-11.1	39.3	-0.155	-0.236	-0.918	CDS	Micall2	protein_coding
ENSMUSG00000026509	1	182517218	182517218	4.8e-09	-	182517128	182517309	0	1	181,	0	-8.32	-7.75	15.6	-0.214	-0.452	1.81	CDS	Capn2	protein_coding
ENSMUSG00000104435	1	189880770	189880770	1e-219	+	189880561	189880980	0	1	419,	0	-219	-217	491	-15.7	-17.2	5.36	exon	Gm37422	antisense_RNA
ENSMUSG00000107478	6	124746820	124746820	4e-29	-	124746715	124746925	0	1	210,	0	-28.4	-27.5	13.2	-3.99	-5.01	-3.66	CDS	Gm45234	protein_coding
ENSMUSG00000024927	19	5647279	5647279	1.3e-12	+	5647115	5647444	0	1	329,	0	-11.9	-11.3	29.5	-0.695	-1.31	2.75	CDS	Rela	protein_coding
ENSMUSG00000035401	7	98630301	98630301	0.0036	-	98630241	98630362	0	1	121,	0	-2.44	-2.14	9.83	-0.571	-1.15	4.58	CDS	Emsy	protein_coding
ENSMUSG00000039684	10	31250340	31250340	0.0036	+	31250265	31250415	0	1	150,	0	-2.44	-2.14	9.83	-0.257	-0.617	3.7	exon	Gm5422	transcribed_processed_pseudogene
ENSMUSG00000095990	17	17145340	17145340	1e-12	+	17145220	17145460	0	1	240,	0	-12	-11.3	39.9	-0.162	-0.263	-1.1	CDS	Zfp97	protein_coding
ENSMUSG00000032565	9	105131659	105131659	3.4e-06	-	105131555	105131764	0	1	209,	0	-5.47	-5	19.7	-0.257	-0.624	3.17	exon	Nudt16	protein_coding
ENSMUSG00000026605	1	189658257	189658257	7.9e-24	-	189658017	189658498	0	1	481,	0	-23.1	-22.2	73.4	-0.147	-0.215	0.535	CDS	Cenpf	protein_coding
ENSMUSG00000030983	7	133720889	133720889	0.011	+	133720814	133720965	0	1	151,	0	-1.96	-1.69	2.5	-0.276	-0.679	1.93	three_prime_utr	Bccip	protein_coding
ENSMUSG00000093577	3	96239991	96239991	4e-13	+	96239901	96240082	0	1	181,	0	-12.4	-11.7	2.42	-0.875	-1.53	0.678	exon	Gm20632	antisense_RNA
ENSMUSG00000040659	4	141874711	141874711	1.6e-30	-	141874622	141874801	0	1	179,	0	-29.8	-28.9	1.45	-0.245	-0.579	0.0556	CDS	Efhd2	protein_coding
ENSMUSG00000022565	15	76180597	76180597	5e-15	-	76180462	76180733	0	1	271,	0	-14.3	-13.6	3.45	-20.6	-22.4	3.34	CDS	Plec	protein_coding
ENSMUSG00000022565	15	76175561	76175561	0	-	76175081	76176042	0	1	961,	0	-387	#NAME?	60.7	-11.5	-12.9	0.872	CDS	Plec	protein_coding
ENSMUSG00000003660	2	127210795	127210795	0.012	+	127210735	127210856	0	1	121,	0	-1.93	-1.68	8.09	-0.224	-0.497	-3.17	CDS	Snrnp200	protein_coding
ENSMUSG00000045294	5	28076982	28076982	2.5e-22	+	28076818	28077146	0	1	328,	0	-21.6	-20.8	69.4	-0.189	-0.382	1.75	three_prime_utr	Insig1	protein_coding
ENSMUSG00000031540	8	22862513	22862513	9.5e-07	+	22862393	22862634	0	1	241,	0	-6.02	-5.52	21.4	-0.152	-0.229	0.644	CDS	Kat6a	protein_coding
ENSMUSG00000042133	2	69753082	69753082	0.0011	+	69752992	69753173	0	1	181,	0	-2.96	-2.62	11.6	-0.264	-0.642	3.81	three_prime_utr	Ppig	protein_coding
ENSMUSG00000028057	3	88730809	88730809	3.2e-08	+	88730689	88730929	0	1	240,	0	-7.49	-6.94	26	-0.227	-0.52	-2.19	exon	Rit1	protein_coding
ENSMUSG00000068823	3	103029056	103029056	1e-48	+	103028831	103029281	0	1	450,	0	-48	-46.9	134	-0.163	-0.271	-0.226	five_prime_utr	Csde1	protein_coding
ENSMUSG00000058291	5	138607288	138607288	1e-22	-	138607093	138607483	0	1	390,	0	-22	-21.2	70.5	-0.181	-0.346	1.55	CDS	Zfp68	protein_coding
ENSMUSG00000051344	1	64792913	64792913	1.3e-35	-	64792763	64793064	0	1	301,	0	-34.9	-34	53.5	-0.165	-0.278	-0.409	three_prime_utr	Plekhm3	protein_coding
ENSMUSG00000034168	12	86884109	86884109	1e-158	-	86883720	86884499	0	1	779,	0	-158	-157	100	-0.656	-1.26	0.702	five_prime_utr	Irf2bpl	protein_coding
ENSMUSG00000063511	7	45394730	45394730	3.2e-05	-	45394670	45394791	0	1	121,	0	-4.5	-4.07	3.32	-1.23	-1.96	-1.17	exon	Snrnp70	protein_coding
ENSMUSG00000036698	15	73098542	73098542	1e-14	-	73098392	73098693	0	1	301,	0	-14	-13.3	46.2	-0.14	-0.186	0.555	three_prime_utr	Ago2	protein_coding
ENSMUSG00000028809	4	135325013	135325013	1e-168	-	135324863	135325163	0	1	300,	0	-168	-167	48	-0.735	-1.36	0.582	exon	Srrm1	protein_coding
ENSMUSG00000029468	5	122644075	122644075	1.5e-05	+	122643970	122644181	0	1	211,	0	-4.81	-4.36	11	-0.199	-0.416	1.58	start_codon	P2rx7	protein_coding
ENSMUSG00000009575	15	103198170	103198170	1.5e-06	-	103198065	103198275	0	1	210,	0	-5.83	-5.35	20.8	-0.257	-0.624	3.17	three_prime_utr	Cbx5	protein_coding
ENSMUSG00000074785	10	94791972	94791972	1.6e-14	-	94791822	94792123	0	1	301,	0	-13.8	-13.1	43.9	-0.143	-0.194	-0.333	three_prime_utr	Plxnc1	protein_coding
ENSMUSG00000036769	X	23780940	23780940	2.7e-07	+	23780835	23781046	0	1	211,	0	-6.57	-6.05	23.1	-0.187	-0.364	1.75	CDS	Wdr44	protein_coding
ENSMUSG00000039158	4	63395149	63395149	0.0079	-	63395089	63395209	0	1	120,	0	-2.1	-1.83	8.67	-0.224	-0.497	3.17	CDS	Akna	protein_coding
ENSMUSG00000050148	X	153501152	153501152	0.00072	+	153501062	153501242	0	1	180,	0	-3.14	-2.79	12.1	-0.311	-0.751	-4.25	three_prime_utr	Ubqln2	protein_coding
ENSMUSG00000078784	3	14606417	14606417	1e-111	-	14606283	14606551	0	1	268,	0	-111	-110	93.3	-0.232	-0.543	1.13	three_prime_utr	1810022K09Rik	protein_coding
ENSMUSG00000044042	2	113525394	113525394	6.3e-77	+	113525214	113525575	0	1	361,	0	-76.2	-75	231	-0.135	-0.163	0.252	CDS	Fmn1	protein_coding
ENSMUSG00000032691	11	59548783	59548783	0.0079	+	59548708	59548858	0	1	150,	0	-2.1	-1.83	8.67	-0.24	-0.561	3.46	CDS	Nlrp3	protein_coding
ENSMUSG00000052684	4	95050672	95050672	1.8e-07	-	95050582	95050762	0	1	180,	0	-6.74	-6.22	4.26	-0.206	-0.43	0.722	CDS	Jun	protein_coding
ENSMUSG00000111027	9	75061815	75061815	1e-47	-	75061671	75061960	0	1	289,	0	-47	-45.9	60.7	-0.291	-0.709	-0.757	exon	Gm2981	processed_pseudogene
ENSMUSG00000015478	17	34601490	34601490	1e-227	-	34601268	34601713	0	1	445,	0	-227	-226	219	-0.358	-0.834	1.26	three_prime_utr	Rnf5	protein_coding
ENSMUSG00000042364	13	113592913	113592913	4e-32	-	113592778	113593049	0	1	271,	0	-31.4	-30.4	51.7	-0.486	-1.03	2.39	three_prime_utr	Snx18	protein_coding
ENSMUSG00000021831	14	45284505	45284505	2.3e-05	-	45284400	45284610	0	1	210,	0	-4.63	-4.2	9.83	-0.801	-1.44	-4.5	three_prime_utr	Ero1l	protein_coding
ENSMUSG00000003308	9	21233658	21233658	7.9e-30	-	21233449	21233868	0	1	419,	0	-29.1	-28.2	91.9	-0.413	-0.917	-1.4	CDS	Keap1	protein_coding
ENSMUSG00000022964	16	91575233	91575233	2.5e-08	-	91575128	91575338	0	1	210,	0	-7.6	-7.06	25.4	-0.192	-0.39	1.87	three_prime_utr	Tmem50b	protein_coding
ENSMUSG00000078671	7	73427596	73427596	1.8e-07	-	73427506	73427686	0	1	180,	0	-6.75	-6.23	23.7	-0.834	-1.48	-4.58	three_prime_utr	Chd2	protein_coding
ENSMUSG00000098447	1	119526272	119526272	0.00014	-	119526185	119526359	0	1	174,	0	-3.85	-3.45	14.4	-0.179	-0.335	1.68	exon	Gm27184	antisense_RNA
ENSMUSG00000093752	2	168182419	168182419	1e-84	-	168182269	168182569	0	1	300,	0	-84	-82.8	204	-0.144	-0.201	-0.451	three_prime_utr	Gm20716	protein_coding
ENSMUSG00000026313	1	91930261	91930261	9.5e-05	-	91930156	91930366	0	1	210,	0	-4.02	-3.62	15	-0.23	-0.539	-2.81	three_prime_utr	Hdac4	protein_coding
ENSMUSG00000086583	7	114706144	114706144	1.3e-35	-	114706054	114706235	0	1	181,	0	-34.9	-34	4.86	-3.93	-4.95	-1.46	exon	Gm15500	transcribed_processed_pseudogene
ENSMUSG00000041598	11	113729223	113729223	3.9e-09	-	113729118	113729328	0	1	210,	0	-8.41	-7.84	28.9	-0.273	-0.664	3.25	CDS	Cdc42ep4	protein_coding
ENSMUSG00000035455	11	11801845	11801845	1.2e-05	-	11801725	11801965	0	1	240,	0	-4.92	-4.48	17.9	-0.235	-0.547	-2.75	CDS	Fignl1	protein_coding
ENSMUSG00000041859	1	20803340	20803340	6.3e-05	-	20803146	20803534	0	1	388,	0	-4.2	-3.79	15.6	-0.249	-0.59	-2.89	exon	Mcm3	protein_coding
ENSMUSG00000027808	3	58523573	58523573	2.5e-48	-	58523378	58523768	0	1	390,	0	-47.6	-46.6	49.3	-0.215	-0.454	0.564	three_prime_utr	Serp1	protein_coding
ENSMUSG00000040586	X	166406466	166406466	0.012	-	166406406	166406527	0	1	121,	0	-1.93	-1.68	8.09	-0.181	-0.342	-2	CDS	Ofd1	protein_coding
ENSMUSG00000010751	7	143635091	143635091	0.00072	-	143635016	143635167	0	1	151,	0	-3.14	-2.79	12.1	-0.189	-0.37	2	three_prime_utr	Tnfrsf22	protein_coding
ENSMUSG00000027854	3	103002862	103002862	5.1e-06	+	103002682	103003042	0	1	360,	0	-5.29	-4.82	19.1	-0.409	-0.912	-3.04	three_prime_utr	Sike1	protein_coding
ENSMUSG00000038697	8	123997487	123997487	6.3e-07	-	123997397	123997578	0	1	181,	0	-6.2	-5.7	22	-0.239	-0.559	2.81	CDS	Taf5l	protein_coding
ENSMUSG00000069833	19	9002325	9002325	0	+	9001995	9002655	0	1	660,	0	-448	#NAME?	28.3	-8.6	-9.88	1.14	CDS	Ahnak	protein_coding
ENSMUSG00000052727	13	99425833	99425833	9.5e-05	-	99425728	99425939	0	1	211,	0	-4.02	-3.62	15	-0.222	-0.489	2.58	CDS	Map1b	protein_coding
ENSMUSG00000032202	9	73095496	73095496	4.2e-07	+	73095391	73095601	0	1	210,	0	-6.38	-5.87	22.5	-0.408	-0.91	4.86	three_prime_utr	Rab27a	protein_coding
ENSMUSG00000018677	11	102403418	102403418	7.9e-59	-	102403313	102403524	0	1	211,	0	-58.1	-57	17.5	-2.41	-3.29	2.09	three_prime_utr	Slc25a39	protein_coding
ENSMUSG00000022199	14	54907036	54907036	6.3e-16	-	54906841	54907231	0	1	390,	0	-15.2	-14.4	49.7	-0.303	-0.74	-2.08	exon	Slc22a17	protein_coding
ENSMUSG00000028382	4	59472780	59472780	1e-100	-	59472465	59473095	0	1	630,	0	-100	-99	236	-0.149	-0.221	-0.557	three_prime_utr	Ptbp3	protein_coding
ENSMUSG00000053581	5	139473003	139473003	0.0024	-	139472913	139473093	0	1	180,	0	-2.62	-2.3	10.4	-0.264	-0.642	-3.81	three_prime_utr	Zfand2a	protein_coding
ENSMUSG00000029249	5	77282551	77282551	2.5e-18	+	77282326	77282777	0	1	451,	0	-17.6	-16.9	57.2	-0.189	-0.383	-1.75	exon	Rest	protein_coding
ENSMUSG00000091931	12	102753716	102753716	0.0079	-	102753657	102753776	0	1	119,	0	-2.1	-1.83	8.67	-0.112	-0.112	0	three_prime_utr	Gon7	protein_coding
ENSMUSG00000030536	7	80713350	80713350	0	-	80713080	80713620	0	1	540,	0	-402	#NAME?	56.6	-19.9	-21.6	1.85	three_prime_utr	Iqgap1	protein_coding
ENSMUSG00000018169	15	78756210	78756210	5e-40	-	78756060	78756360	0	1	300,	0	-39.3	-38.3	63.9	-1.09	-1.8	3.51	three_prime_utr	Mfng	protein_coding
ENSMUSG00000028803	4	135450385	135450385	6.3e-05	-	135450295	135450476	0	1	181,	0	-4.2	-3.79	15.6	-0.667	-1.27	-4.17	three_prime_utr	Nipal3	protein_coding
ENSMUSG00000034105	8	119761647	119761647	2e-24	-	119761482	119761812	0	1	330,	0	-23.7	-22.9	75.7	-0.135	-0.165	-0.374	three_prime_utr	Tldc1	protein_coding
ENSMUSG00000021182	12	100913246	100913246	2.5e-13	-	100913081	100913412	0	1	331,	0	-12.6	-11.9	28.3	-0.163	-0.273	0.74	CDS	Ccdc88c	protein_coding
ENSMUSG00000036478	10	96621070	96621070	1e-22	+	96620890	96621250	0	1	360,	0	-22	-21.2	70.5	-0.171	-0.303	1.31	three_prime_utr	Btg1	protein_coding
ENSMUSG00000028096	3	96870498	96870498	9.5e-07	-	96870378	96870618	0	1	240,	0	-6.02	-5.52	21.4	-0.141	-0.189	0.621	three_prime_utr	Gpr89	protein_coding
ENSMUSG00000035725	X	77762937	77762937	1e-14	-	77762727	77763147	0	1	420,	0	-14	-13.3	46.2	-0.252	-0.602	2.79	three_prime_utr	Prkx	protein_coding
ENSMUSG00000031328	X	74228511	74228511	7.9e-28	-	74228376	74228646	0	1	270,	0	-27.1	-26.3	17.3	-0.649	-1.25	1.21	CDS	Flna	protein_coding
ENSMUSG00000060198	13	26492881	26492881	1e-88	+	26492732	26493031	0	1	299,	0	-88	-86.8	10	-0.168	-0.288	0.0422	exon	Gm11353	processed_pseudogene
ENSMUSG00000036792	2	49258116	49258116	6.3e-05	+	49257951	49258281	0	1	330,	0	-4.2	-3.79	15.6	-0.134	-0.16	-0.387	CDS	Mbd5	protein_coding
ENSMUSG00000007080	5	110324574	110324574	0.00049	+	110324458	110324691	0	2	139,12,	0,221	-3.31	-2.95	12.7	-0.3	-0.731	-4.17	CDS	Pole	protein_coding
ENSMUSG00000000776	14	70439554	70439554	5e-29	-	70439350	70439758	0	2	228,41,	0,367	-28.3	-27.4	89.6	-0.148	-0.217	-0.769	CDS	Polr3d	protein_coding
ENSMUSG00000037242	4	135214730	135214730	1e-215	-	135214326	135215134	0	1	808,	0	-215	-214	238	-0.311	-0.751	0.315	exon	Clic4	protein_coding
ENSMUSG00000002580	11	98437916	98437916	1.6e-12	-	98437797	98438036	0	1	239,	0	-11.8	-11.1	39.3	-0.151	-0.227	0.862	three_prime_utr	Mien1	protein_coding
ENSMUSG00000014547	14	62958936	62958936	0.00021	+	62958846	62959026	0	1	180,	0	-3.67	-3.28	13.9	-0.136	-0.166	-0.305	three_prime_utr	Wdfy2	protein_coding
ENSMUSG00000040720	4	11526966	11526966	7.6e-08	+	11526816	11527116	0	1	300,	0	-7.12	-6.59	24.9	-0.246	-0.581	2.85	CDS	Virma	protein_coding
ENSMUSG00000006728	10	127067770	127067770	0.0032	+	127067710	127067831	0	1	121,	0	-2.49	-2.17	6.36	-0.222	-0.489	-2.58	three_prime_utr	Cdk4	protein_coding
ENSMUSG00000024640	19	15905321	15905321	0.00024	-	15905246	15905397	0	1	151,	0	-3.62	-3.24	13.3	-0.224	-0.511	-2.46	three_prime_utr	Psat1	protein_coding
ENSMUSG00000020108	10	59950986	59950986	1.6e-46	-	59950619	59951353	0	2	410,37,	0,697	-45.8	-44.8	74.6	-0.168	-0.289	-0.551	CDS	Ddit4	protein_coding
ENSMUSG00000048371	8	104594877	104594877	2.2e-06	+	104594772	104594982	0	1	210,	0	-5.65	-5.17	20.2	-0.139	-0.18	-0.547	exon	Pdp2	protein_coding
ENSMUSG00000064341	MT	3228	3228	0	+	2750	3707	0	1	957,	0	-3340	#NAME?	43.7	-105	-108	-1.28	CDS	mt-Nd1	protein_coding
ENSMUSG00000067722	17	25185193	25185193	0.00072	+	25185088	25185298	0	1	210,	0	-3.14	-2.79	12.1	-0.19	-0.386	-2	three_prime_utr	BC003965	protein_coding
ENSMUSG00000066150	4	62391305	62391305	4e-36	+	62391170	62391440	0	1	270,	0	-35.4	-34.4	111	-0.171	-0.297	-1.27	three_prime_utr	Slc31a1	protein_coding
ENSMUSG00000063659	1	177449985	177449985	0.0079	+	177449925	177450046	0	1	121,	0	-2.1	-1.83	8.67	-0.112	-0.112	0	three_prime_utr	Zbtb18	protein_coding
ENSMUSG00000004508	7	97299281	97299281	0.0054	+	97299221	97299342	0	1	121,	0	-2.27	-1.98	9.25	-0.229	-0.53	3.32	CDS	Gab2	protein_coding
ENSMUSG00000001847	5	143503843	143503843	0.0079	-	143503753	143503934	0	1	181,	0	-2.1	-1.83	8.67	-0.22	-0.48	-2.7	three_prime_utr	Rac1	protein_coding
ENSMUSG00000024885	19	3913790	3913790	0	-	3913581	3913999	0	1	418,	0	-416	#NAME?	20.8	-3.3	-4.26	-0.605	three_prime_utr	Aldh3b1	protein_coding
ENSMUSG00000047126	11	86694949	86694949	9.5e-05	-	86694859	86695039	0	1	180,	0	-4.02	-3.62	15	-0.237	-0.554	-2.87	three_prime_utr	Cltc	protein_coding
ENSMUSG00000034593	9	75197661	75197661	1.8e-05	+	75194014	75201309	0	4	123,75,94,38,	0,2111,3628,7257	-4.74	-4.3	17.3	-0.263	-0.636	3.22	CDS	Myo5a	protein_coding
ENSMUSG00000009863	4	140976267	140976267	0.0011	+	140976192	140976342	0	1	150,	0	-2.96	-2.62	11.6	-0.264	-0.642	3.81	exon	Sdhb	protein_coding
ENSMUSG00000037174	3	51256811	51256811	0.00013	-	51256706	51256916	0	1	210,	0	-3.88	-3.48	9.83	-0.3	-0.733	2.03	CDS	Elf2	protein_coding
ENSMUSG00000033697	15	76737257	76737257	0.00014	-	76737152	76737363	0	1	211,	0	-3.85	-3.45	14.4	-0.23	-0.539	-2.81	CDS	Arhgap39	protein_coding
ENSMUSG00000021298	12	112852184	112852184	5e-28	-	112852035	112852334	0	1	299,	0	-27.3	-26.5	86.7	-0.167	-0.287	-1.22	CDS	Gpr132	protein_coding
ENSMUSG00000026771	2	23508931	23508931	1e-131	-	23508766	23509097	0	1	331,	0	-131	-129	19.8	-2.25	-3.11	2.24	three_prime_utr	Spopl	protein_coding
ENSMUSG00000107191	5	120627353	120627353	2.5e-09	-	120627145	120627562	0	1	417,	0	-8.6	-8.02	29.5	-0.14	-0.186	-0.564	exon	Gm43579	antisense_RNA
ENSMUSG00000090546	X	61184090	61184090	2e-82	-	61183867	61184313	0	1	446,	0	-81.7	-80.5	23.3	-0.447	-0.973	0.877	CDS	Cdr1	protein_coding
ENSMUSG00000026788	2	33454003	33454003	1.2e-05	-	33453928	33454078	0	1	150,	0	-4.92	-4.48	17.9	-0.286	-0.7	-3.64	CDS	Zbtb43	protein_coding
ENSMUSG00000067370	17	33950781	33950781	6.3e-19	-	33950618	33950944	0	1	326,	0	-18.2	-17.4	59	-0.23	-0.538	2.51	CDS	B3galt4	protein_coding
ENSMUSG00000028849	4	126232585	126232585	2.5e-54	-	126232405	126232766	0	1	361,	0	-53.6	-52.5	166	-0.235	-0.55	-2.5	three_prime_utr	Map7d1	protein_coding
ENSMUSG00000084347	11	16515729	16515729	5e-86	+	16515596	16515863	0	1	267,	0	-85.3	-84	165	-0.178	-0.332	0.139	exon	Akt2-ps	processed_pseudogene
ENSMUSG00000066637	12	9035092	9035092	1e-08	+	9034958	9035226	0	1	268,	0	-8	-7.44	20.2	-0.366	-0.846	2.23	CDS	Ttc32	protein_coding
ENSMUSG00000063317	7	121648445	121648445	1e-49	-	121648250	121648640	0	1	390,	0	-49	-48	105	-0.129	-0.146	-0.203	CDS	Usp31	protein_coding
ENSMUSG00000022131	14	118162829	118162829	3.2e-15	+	118162665	118162993	0	1	328,	0	-14.5	-13.8	31.8	-0.133	-0.158	-0.206	three_prime_utr	Gpr180	protein_coding
ENSMUSG00000019461	11	69850469	69850469	0.0016	+	69850409	69850529	0	1	120,	0	-2.79	-2.46	11	-0.134	-0.16	0.485	three_prime_utr	Plscr3	protein_coding
ENSMUSG00000055531	10	117348744	117348744	2.8e-05	-	117348564	117348925	0	1	361,	0	-4.56	-4.13	16.8	-0.176	-0.325	-1.53	three_prime_utr	Cpsf6	protein_coding
ENSMUSG00000070348	7	144932419	144932419	2.5e-74	-	144932119	144932720	0	1	601,	0	-73.6	-72.4	36.3	-0.615	-1.21	0.613	three_prime_utr	Ccnd1	protein_coding
ENSMUSG00000002835	17	56065210	56065210	5e-08	+	56065150	56065270	0	1	120,	0	-7.3	-6.76	25.4	-0.131	-0.152	-0.078	CDS	Chaf1a	protein_coding
ENSMUSG00000039219	13	14187168	14187168	0.012	+	14187093	14187244	0	1	151,	0	-1.93	-1.68	8.09	-0.224	-0.497	3.17	CDS	Arid4b	protein_coding
ENSMUSG00000039879	10	17901630	17901630	2.7e-07	-	17901495	17901765	0	1	270,	0	-6.57	-6.05	23.1	-0.131	-0.153	0.305	three_prime_utr	Heca	protein_coding
ENSMUSG00000030036	6	83117303	83117303	2.2e-10	+	83117198	83117408	0	1	210,	0	-9.65	-9.04	5.31	-2.39	-3.27	4.09	CDS	Mogs	protein_coding
ENSMUSG00000022024	14	79630506	79630506	1.3e-10	+	79630341	79630671	0	1	330,	0	-9.9	-9.29	33.5	-0.708	-1.33	3.41	three_prime_utr	Sugt1	protein_coding
ENSMUSG00000018654	11	11770980	11770980	6.3e-46	+	11770561	11771400	0	1	839,	0	-45.2	-44.1	140	-0.188	-0.366	-0.415	three_prime_utr	Ikzf1	protein_coding
ENSMUSG00000025171	19	42033862	42033862	6.3e-88	+	42033653	42034072	0	1	419,	0	-87.2	-86	155	-3.6	-4.59	4.31	CDS	Ubtd1	protein_coding
ENSMUSG00000070705	7	28278598	28278598	0.0036	+	28278509	28278688	0	1	179,	0	-2.44	-2.14	9.83	-0.215	-0.456	2.58	three_prime_utr	Eid2b	protein_coding
ENSMUSG00000045962	6	119969454	119969454	4.6e-10	-	119969349	119969560	0	1	211,	0	-9.34	-8.75	31.8	-0.141	-0.191	0.61	CDS	Wnk1	protein_coding
ENSMUSG00000039087	13	37947070	37947070	2e-57	+	37946860	37947281	0	1	421,	0	-56.7	-55.6	175	-0.14	-0.184	-0.0875	exon	Rreb1	protein_coding
ENSMUSG00000024521	18	66463959	66463959	1.9e-07	+	66463825	66464094	0	1	269,	0	-6.72	-6.2	13.9	-0.264	-0.645	3.17	three_prime_utr	Pmaip1	protein_coding
ENSMUSG00000052299	16	87416220	87416220	0.0068	-	87416130	87416311	0	1	181,	0	-2.17	-1.89	6.36	-0.162	-0.266	-1	CDS	Ltn1	protein_coding
ENSMUSG00000037236	18	35572654	35572654	1e-257	+	35572234	35573075	0	1	841,	0	-257	-256	776	-9.38	-10.7	-3.37	CDS	Matr3	protein_coding
ENSMUSG00000032030	9	53617781	53617781	1.8e-07	-	53617661	53617901	0	1	240,	0	-6.75	-6.23	23.7	-0.249	-0.593	2.95	three_prime_utr	Cul5	protein_coding
ENSMUSG00000026305	1	91114815	91114815	0.013	+	91114740	91114890	0	1	150,	0	-1.87	-1.62	4.62	-0.163	-0.272	-0.933	CDS	Lrrfip1	protein_coding
ENSMUSG00000043940	5	101834708	101834708	4.2e-05	-	101834603	101834814	0	1	211,	0	-4.38	-3.96	16.2	-0.222	-0.489	2.58	three_prime_utr	Wdfy3	protein_coding
ENSMUSG00000057134	10	67548283	67548283	6.3e-12	-	67548089	67548478	0	1	389,	0	-11.2	-10.6	25.4	-2.04	-2.88	-2.29	CDS	Ado	protein_coding
ENSMUSG00000021624	13	102705433	102705433	2.8e-05	+	102705268	102705598	0	1	330,	0	-4.56	-4.13	16.8	-0.126	-0.138	0.181	CDS	Cd180	protein_coding
ENSMUSG00000020474	11	5828893	5828893	5.1e-06	-	5828788	5828999	0	1	211,	0	-5.29	-4.82	19.1	-0.126	-0.14	0.206	three_prime_utr	Polm	protein_coding
ENSMUSG00000053617	19	47267878	47267878	7.9e-20	-	47267758	47267999	0	1	241,	0	-19.1	-18.4	61.8	-0.14	-0.181	0.511	CDS	Sh3pxd2a	protein_coding
ENSMUSG00000020396	11	4939081	4939081	0.036	-	4939021	4939141	0	1	120,	0	-1.44	-1.24	6.36	-0.216	-0.462	-3	three_prime_utr	Nefh	protein_coding
ENSMUSG00000059995	11	102292461	102292461	0.0016	-	102292160	102292763	0	3	47,44,59,	0,281,544	-2.79	-2.46	11	-0.197	-0.403	2.32	CDS	Atxn7l3	protein_coding
ENSMUSG00000017550	11	80095854	80095854	9.1e-09	+	80095719	80095989	0	1	270,	0	-8.04	-7.48	27.7	-0.293	-0.717	-3.46	CDS	Atad5	protein_coding
ENSMUSG00000111942	12	10153664	10153664	0.00051	+	10153574	10153754	0	1	180,	0	-3.29	-2.93	7.51	-1.11	-1.82	-4.06	exon	Gm5182	processed_pseudogene
ENSMUSG00000038446	10	40832727	40832727	0.00032	-	40832637	40832817	0	1	180,	0	-3.49	-3.12	13.3	-0.322	-0.77	-4.32	three_prime_utr	Cdc40	protein_coding
ENSMUSG00000014837	8	105285684	105285684	0.0024	-	105285594	105285775	0	1	181,	0	-2.62	-2.3	10.4	-0.199	-0.413	-2.22	CDS	4931428F04Rik	protein_coding
ENSMUSG00000009907	1	106772426	106772426	9.5e-05	-	106772336	106772517	0	1	181,	0	-4.02	-3.62	15	-0.13	-0.148	0.322	three_prime_utr	Vps4b	protein_coding
ENSMUSG00000025862	X	42275835	42275835	7.9e-52	+	42275685	42275986	0	1	301,	0	-51.1	-50	158	-0.15	-0.224	0.812	three_prime_utr	Stag2	protein_coding
ENSMUSG00000039046	2	6440997	6440997	2.7e-07	+	6440847	6441148	0	1	301,	0	-6.57	-6.05	23.1	-0.157	-0.251	1.05	CDS	Usp6nl	protein_coding
ENSMUSG00000006169	11	45909292	45909292	7.9e-32	+	45909037	45909547	0	1	510,	0	-31.1	-30.2	23.3	-0.676	-1.29	-1.09	exon	Clint1	protein_coding
ENSMUSG00000027009	2	79330753	79330753	0	+	79330243	79331263	0	1	1020,	0	-2800	#NAME?	137	-4.99	-6.08	-0.993	three_prime_utr	Itga4	protein_coding
ENSMUSG00000037234	8	26073671	26073671	0.017	-	26073596	26073747	0	1	151,	0	-1.77	-1.53	7.51	-0.229	-0.53	3.32	CDS	Hook3	protein_coding
ENSMUSG00000040263	8	121797951	121797951	4.2e-05	-	121797831	121798071	0	1	240,	0	-4.38	-3.96	16.2	-0.24	-0.569	-2.94	exon	Klhdc4	protein_coding
ENSMUSG00000031517	8	54955200	54955200	0.0024	+	54955140	54955260	0	1	120,	0	-2.62	-2.3	10.4	-0.152	-0.23	-0.807	five_prime_utr	Gpm6a	protein_coding
ENSMUSG00000039512	17	27886473	27886473	1e-128	+	27886045	27886902	0	2	49,640,	0,217	-128	-127	390	-0.15	-0.223	-0.792	CDS	Uhrf1bp1	protein_coding
ENSMUSG00000033871	18	61307435	61307435	0.00032	-	61307255	61307616	0	1	361,	0	-3.49	-3.12	13.3	-0.224	-0.504	-2.27	CDS	Ppargc1b	protein_coding
ENSMUSG00000025956	1	64607736	64607736	3.4e-06	-	64607602	64607871	0	1	269,	0	-5.47	-5	19.7	-0.19	-0.387	-1.89	three_prime_utr	Mettl21a	protein_coding
ENSMUSG00000003208	17	55967755	55967755	6.3e-07	+	55967650	55967860	0	1	210,	0	-6.2	-5.7	22	-0.197	-0.409	-2	three_prime_utr	Ccdc94	protein_coding
ENSMUSG00000074305	9	56205442	56205442	1.3e-84	-	56205292	56205592	0	1	300,	0	-83.9	-82.7	164	-0.342	-0.81	2.09	three_prime_utr	Peak1	protein_coding
ENSMUSG00000028064	3	88436720	88436720	3.2e-59	-	88436466	88436974	0	1	508,	0	-58.5	-57.3	63.4	-2.81	-3.72	4.86	CDS	Sema4a	protein_coding
ENSMUSG00000032115	9	44389392	44389392	1e-110	+	44389068	44389717	0	2	54,487,	0,162	-110	-109	14.1	-0.292	-0.712	0.329	exon	Hyou1	protein_coding
ENSMUSG00000018583	11	55500154	55500154	0	+	55499630	55500678	0	1	1048,	0	-1690	#NAME?	50.9	-31.4	-33.3	2.52	three_prime_utr	G3bp1	protein_coding
ENSMUSG00000107881	6	5217711	5217711	9.5e-05	-	5217606	5217817	0	1	211,	0	-4.02	-3.62	15	-0.133	-0.157	-0.379	exon	Gm44250	TEC
ENSMUSG00000021892	14	31373940	31373940	0.00072	-	31373850	31374030	0	1	180,	0	-3.14	-2.79	12.1	-0.156	-0.245	1.14	three_prime_utr	Sh3bp5	protein_coding
ENSMUSG00000028053	3	88984838	88984838	1e-34	+	88984238	88985438	0	1	1200,	0	-34	-33	58.4	-0.404	-0.904	1.36	CDS	Ash1l	protein_coding
ENSMUSG00000027881	3	108906802	108906802	0.0016	-	108906727	108906878	0	1	151,	0	-2.79	-2.46	11	-0.264	-0.642	3.81	exon	Prpf38b	protein_coding
ENSMUSG00000020448	11	3417613	3417613	0.0079	-	3417538	3417689	0	1	151,	0	-2.1	-1.83	8.67	-0.206	-0.43	-2.46	three_prime_utr	Rnf185	protein_coding
ENSMUSG00000089715	15	79828492	79828492	2e-50	-	79828237	79828748	0	1	511,	0	-49.7	-48.6	108	-5.49	-6.61	-3.03	CDS	Cbx6	protein_coding
ENSMUSG00000038740	2	33732062	33732062	2.5e-69	-	33731748	33732377	0	1	629,	0	-68.6	-67.5	211	-0.189	-0.384	1.72	three_prime_utr	Mvb12b	protein_coding
ENSMUSG00000020476	11	5795516	5795516	6.3e-13	+	5794268	5796764	0	3	43,147,19,	0,1179,2477	-12.2	-11.5	40.5	-3.06	-3.99	3.26	CDS	Dbnl	protein_coding
ENSMUSG00000028382	4	59473707	59473707	4e-43	-	59473393	59474022	0	1	629,	0	-42.4	-41.4	78.6	-0.252	-0.603	1.44	three_prime_utr	Ptbp3	protein_coding
ENSMUSG00000092341	19	5797352	5797352	0	-	5797127	5797578	0	1	451,	0	-3900	#NAME?	3.56	-6.85	-8.05	-0.151	exon	Malat1	lincRNA
ENSMUSG00000031834	8	70775190	70775190	9.1e-09	-	70775071	70775310	0	1	239,	0	-8.04	-7.48	27.7	-0.206	-0.431	-1.77	five_prime_utr	Pik3r2	protein_coding
ENSMUSG00000040620	11	70999454	70999454	0.0016	-	70999364	70999545	0	1	181,	0	-2.79	-2.46	11	-0.274	-0.666	3.91	CDS	Dhx33	protein_coding
ENSMUSG00000018076	5	118728677	118728677	9.1e-09	+	118728527	118728827	0	1	300,	0	-8.04	-7.48	27.7	-0.249	-0.59	2.89	CDS	Med13l	protein_coding
ENSMUSG00000042396	9	48495209	48495209	0.0013	-	48495120	48495299	0	1	179,	0	-2.87	-2.53	5.2	-0.131	-0.15	0	exon	Rbm7	protein_coding
ENSMUSG00000099662	6	90906077	90906077	2e-16	+	90905933	90906222	0	1	289,	0	-15.7	-15	16.6	-0.577	-1.15	-2.32	exon	Ppp1r2-ps2	processed_pseudogene
ENSMUSG00000036894	3	61366739	61366739	5e-12	+	61366574	61366904	0	1	330,	0	-11.3	-10.7	20.8	-0.354	-0.828	1.81	three_prime_utr	Rap2b	protein_coding
ENSMUSG00000045165	7	127093168	127093168	0.0079	+	127093094	127093243	0	1	149,	0	-2.1	-1.83	8.67	-0.126	-0.136	0.263	three_prime_utr	AI467606	protein_coding
ENSMUSG00000004364	1	80267119	80267119	0.012	-	80267044	80267195	0	1	151,	0	-1.93	-1.68	8.09	-0.156	-0.24	-1.22	three_prime_utr	Cul3	protein_coding
ENSMUSG00000025877	13	55006252	55006252	4e-55	-	55006074	55006431	0	2	241,29,	0,328	-54.4	-53.3	168	-0.171	-0.302	-0.927	CDS	Hk3	protein_coding
ENSMUSG00000017466	11	118301667	118301667	0.0016	-	118301607	118301728	0	1	121,	0	-2.79	-2.46	11	-0.156	-0.243	1.17	three_prime_utr	Timp2	protein_coding
ENSMUSG00000062647	2	26912798	26912798	0.00014	+	26912694	26912903	0	1	209,	0	-3.85	-3.45	14.4	-0.267	-0.655	3.46	exon	Rpl7a	protein_coding
ENSMUSG00000039275	11	121309103	121309103	4e-93	+	121308879	121309328	0	1	449,	0	-92.4	-91.1	123	-5.99	-7.13	4.92	three_prime_utr	Foxk2	protein_coding
ENSMUSG00000063281	18	24004392	24004392	0.00032	+	24004302	24004482	0	1	180,	0	-3.49	-3.12	13.3	-0.162	-0.263	-1.22	three_prime_utr	Zfp35	protein_coding
ENSMUSG00000005534	8	3153747	3153747	0.0016	-	3153672	3153823	0	1	151,	0	-2.79	-2.46	11	-0.206	-0.43	2.46	three_prime_utr	Insr	protein_coding
ENSMUSG00000021690	13	93498581	93498581	2e-29	-	93498401	93498761	0	1	360,	0	-28.7	-27.8	85.5	-1	-1.69	4.58	CDS	Jmy	protein_coding
ENSMUSG00000033184	18	46560504	46560504	7.9e-45	-	46560294	46560714	0	1	420,	0	-44.1	-43.1	94.2	-0.181	-0.35	-1.22	CDS	Tmed7	protein_coding
ENSMUSG00000067336	1	59867639	59867639	1e-122	+	59867354	59867924	0	1	570,	0	-122	-120	96.5	-0.794	-1.43	1.52	CDS	Bmpr2	protein_coding
ENSMUSG00000020109	10	59897632	59897632	2e-24	+	59897513	59897752	0	1	239,	0	-23.7	-22.9	75.7	-0.134	-0.161	0.245	three_prime_utr	Dnajb12	protein_coding
ENSMUSG00000025580	11	119293590	119293590	6.3e-50	-	119292841	119294339	0	4	93,139,142,15,	0,717,1050,1483	-49.2	-48.1	32.4	-60.2	-62.5	4.15	CDS	Eif4a3	protein_coding
ENSMUSG00000048154	15	98863924	98863924	3.2e-10	-	98863744	98864105	0	1	361,	0	-9.5	-8.89	4.85	-4.22	-5.26	-3.15	CDS	Kmt2d	protein_coding
ENSMUSG00000025647	9	109057536	109057536	2.5e-20	+	109057416	109057657	0	1	241,	0	-19.6	-18.8	52.6	-0.189	-0.381	-0.606	exon	Shisa5	protein_coding
ENSMUSG00000024098	17	65924773	65924773	5e-14	-	65924623	65924924	0	1	301,	0	-13.3	-12.6	43.9	-0.136	-0.167	0.403	three_prime_utr	Twsg1	protein_coding
ENSMUSG00000035051	17	80275272	80275272	5e-20	-	80275167	80275377	0	1	210,	0	-19.3	-18.5	62.4	-0.897	-1.56	-3.39	CDS	Dhx57	protein_coding
ENSMUSG00000030257	6	112719348	112719348	3.5e-08	-	112719198	112719498	0	1	300,	0	-7.46	-6.92	20.8	-0.603	-1.19	-2.44	three_prime_utr	Srgap3	protein_coding
ENSMUSG00000040021	10	7715921	7715921	1.8e-05	+	7715801	7716041	0	1	240,	0	-4.74	-4.3	17.3	-0.136	-0.166	0.447	three_prime_utr	Lats1	protein_coding
ENSMUSG00000002748	5	135237992	135237992	0.0054	+	135237932	135238053	0	1	121,	0	-2.27	-1.98	9.25	-0.156	-0.24	-1.22	CDS	Baz1b	protein_coding
ENSMUSG00000005204	11	69674081	69674081	5e-20	-	69673471	69674691	0	4	165,145,242,223,	0,481,730,997	-19.3	-18.5	46.8	-0.434	-0.95	1.29	CDS	Senp3	protein_coding
ENSMUSG00000041827	5	114937734	114937734	5e-08	+	114937644	114937825	0	1	181,	0	-7.3	-6.76	25.4	-0.257	-0.625	-3.09	three_prime_utr	Oasl1	protein_coding
ENSMUSG00000028053	3	89007420	89007420	0.00078	+	89007315	89007526	0	1	211,	0	-3.11	-2.76	9.25	-0.323	-0.776	-2.3	CDS	Ash1l	protein_coding
ENSMUSG00000060657	16	14152278	14152278	0.0023	-	14152143	14152413	0	1	270,	0	-2.64	-2.32	7.51	-0.172	-0.307	-1.04	CDS	Marf1	protein_coding
ENSMUSG00000029474	5	122871230	122871230	3.4e-06	+	122871170	122871291	0	1	121,	0	-5.47	-5	19.7	-0.125	-0.131	0.138	three_prime_utr	Rnf34	protein_coding
ENSMUSG00000068267	2	131177879	131177879	0	-	131177369	131178389	0	1	1020,	0	-324	#NAME?	61.8	-1.02	-1.7	0.299	three_prime_utr	Cenpb	protein_coding
ENSMUSG00000024807	19	6053264	6053264	0.0095	+	6053174	6053354	0	1	180,	0	-2.02	-1.75	5.2	-0.326	-0.779	-2.58	exon	Syvn1	protein_coding
ENSMUSG00000005667	6	83306554	83306554	1.3e-47	-	83306405	83306704	0	1	299,	0	-46.9	-45.8	13.9	-4.72	-5.8	3.59	three_prime_utr	Mthfd2	protein_coding
ENSMUSG00000037957	12	110794850	110794850	1.7e-08	+	110794730	110794970	0	1	240,	0	-7.78	-7.23	22	-0.155	-0.238	0.748	three_prime_utr	Wdr20	protein_coding
ENSMUSG00000066324	4	4764440	4764440	0.00021	-	4764365	4764515	0	1	150,	0	-3.67	-3.28	13.9	-0.3	-0.731	-4.17	exon	Impad1	protein_coding
ENSMUSG00000019370	7	16916833	16916833	3.2e-94	-	16916544	16917122	0	2	432,48,	0,530	-93.5	-92.2	75.4	-0.156	-0.248	-0.0111	three_prime_utr	Calm3	protein_coding
ENSMUSG00000063286	7	106506534	106506534	1e-117	-	106506057	106507012	0	1	955,	0	-117	-115	163	-1.17	-1.89	2.54	exon	Gm8995	transcribed_unprocessed_pseudogene
ENSMUSG00000036908	19	3949070	3949070	3.2e-05	+	3948920	3949220	0	1	300,	0	-4.5	-4.07	8.09	-5.39	-6.51	-3.99	three_prime_utr	Unc93b1	protein_coding
ENSMUSG00000000976	11	83769182	83769182	0.0016	+	83769107	83769258	0	1	151,	0	-2.79	-2.46	11	-0.189	-0.37	-2	CDS	Heatr6	protein_coding
ENSMUSG00000027828	3	65383095	65383095	5e-29	-	65382961	65383230	0	1	269,	0	-28.3	-27.4	69.4	-0.292	-0.712	2.89	CDS	Ssr3	protein_coding
ENSMUSG00000021681	13	95375023	95375023	5.6e-08	-	95374904	95375143	0	1	239,	0	-7.25	-6.71	14.2	-3	-3.94	7.43	CDS	Aggf1	protein_coding
ENSMUSG00000031365	X	73357925	73357925	9.5e-07	+	73357820	73358031	0	1	211,	0	-6.02	-5.52	21.4	-0.222	-0.492	1.66	three_prime_utr	Zfp275	protein_coding
ENSMUSG00000051735	7	28796869	28796869	0.00072	+	28796766	28796972	0	2	180,1,	0,205	-3.14	-2.79	12.1	-0.24	-0.566	-3.09	CDS	Rinl	protein_coding
ENSMUSG00000030655	7	118158132	118158132	5e-14	-	118157997	118158267	0	1	270,	0	-13.3	-12.6	43.9	-0.146	-0.214	-0.597	CDS	Smg1	protein_coding
ENSMUSG00000097328	11	69686917	69686917	0.0079	-	69686843	69686992	0	1	149,	0	-2.1	-1.83	8.67	-0.171	-0.296	-1.58	CDS	Tnfsf12	protein_coding
ENSMUSG00000034157	12	86962513	86962513	1e-220	+	86962319	86962707	0	1	388,	0	-220	-218	297	-0.161	-0.262	0.2	CDS	Cipc	protein_coding
ENSMUSG00000068328	6	83056113	83056113	1.6e-48	+	83055919	83056307	0	1	388,	0	-47.8	-46.7	3.65	-5.57	-6.7	-1.11	exon	Aup1	protein_coding
ENSMUSG00000052459	16	44086044	44086044	0	-	44085730	44086359	0	1	629,	0	-1110	#NAME?	44	-0.59	-1.17	0.247	three_prime_utr	Atp6v1a	protein_coding
ENSMUSG00000043998	12	69184364	69184364	3.2e-49	+	69184186	69184543	0	1	357,	0	-48.5	-47.5	79.2	-0.141	-0.189	0.35	five_prime_utr	Mgat2	protein_coding
ENSMUSG00000055053	10	81400624	81400624	1e-101	-	81400324	81400925	0	1	601,	0	-101	-100	91.3	-0.738	-1.36	-0.835	three_prime_utr	Nfic	protein_coding
ENSMUSG00000036104	1	127942610	127942610	7.9e-38	+	127942430	127942790	0	1	360,	0	-37.1	-36.1	116	-0.71	-1.33	-2.79	exon	Rab3gap1	protein_coding
ENSMUSG00000040841	7	19098147	19098147	0.0079	+	19098072	19098222	0	1	150,	0	-2.1	-1.83	8.67	-0.148	-0.219	1	three_prime_utr	Six5	protein_coding
ENSMUSG00000020962	12	91556978	91556978	1.8e-05	-	91556873	91557083	0	1	210,	0	-4.74	-4.3	17.3	-0.146	-0.213	0.83	three_prime_utr	Gtf2a1	protein_coding
ENSMUSG00000021794	14	34344518	34344518	0.0022	+	34344428	34344608	0	1	180,	0	-2.65	-2.33	3.37	-0.156	-0.25	-0.322	three_prime_utr	Glud1	protein_coding
ENSMUSG00000052155	2	48900097	48900097	7.8e-06	+	48899977	48900217	0	1	240,	0	-5.11	-4.65	18.5	-0.381	-0.868	4.7	three_prime_utr	Acvr2a	protein_coding
ENSMUSG00000055204	5	90243452	90243452	0.0024	-	90243362	90243543	0	1	181,	0	-2.62	-2.3	10.4	-0.192	-0.392	-2.12	CDS	Ankrd17	protein_coding
ENSMUSG00000103481	16	3909107	3909107	0.00021	-	3909022	3909192	0	1	170,	0	-3.67	-3.28	13.9	-0.162	-0.263	-1.22	exon	1700016D08Rik	TEC
ENSMUSG00000005442	7	25285637	25285637	1.6e-35	+	25285422	25285853	0	3	117,183,31,	0,211,400	-34.8	-33.9	9.34	-25	-26.8	3.98	CDS	Cic	protein_coding
ENSMUSG00000026285	1	94039358	94039358	0.0024	-	94039283	94039433	0	1	150,	0	-2.62	-2.3	10.4	-0.181	-0.347	-1.87	CDS	Pdcd1	protein_coding
ENSMUSG00000029207	5	66302597	66302597	0.0036	-	66302537	66302658	0	1	121,	0	-2.44	-2.14	9.83	-0.171	-0.296	-1.58	CDS	Apbb2	protein_coding
ENSMUSG00000030341	6	125361099	125361099	2.5e-05	+	125360787	125361412	0	3	36,29,114,	0,304,511	-4.6	-4.16	4.72	-0.385	-0.875	-2	CDS	Tnfrsf1a	protein_coding
ENSMUSG00000020330	11	40710010	40710010	0.0024	-	40709920	40710100	0	1	180,	0	-2.62	-2.3	10.4	-0.151	-0.225	1	CDS	Hmmr	protein_coding
ENSMUSG00000020101	10	60371848	60371848	0.017	+	60371788	60371908	0	1	120,	0	-1.77	-1.53	7.51	-0.109	-0.109	0	three_prime_utr	Vsir	protein_coding
ENSMUSG00000025736	17	25830672	25830672	0.0023	+	25830612	25830733	0	1	121,	0	-2.64	-2.32	10.4	-0.156	-0.243	1.17	three_prime_utr	Jmjd8	protein_coding
ENSMUSG00000028136	3	94501255	94501255	1e-235	-	94500986	94501525	0	1	539,	0	-235	-233	202	-1.24	-1.97	3.18	three_prime_utr	Snx27	protein_coding
ENSMUSG00000022551	15	76345701	76345701	4.6e-10	+	76345528	76345874	0	2	49,220,	0,126	-9.34	-8.75	31.8	-0.181	-0.34	1.23	CDS	Cyc1	protein_coding
ENSMUSG00000020612	11	109668851	109668851	0.0021	+	109668791	109668911	0	1	120,	0	-2.68	-2.35	4.19	-0.173	-0.311	1.32	three_prime_utr	Prkar1a	protein_coding
ENSMUSG00000027288	2	120531889	120531889	1e-110	-	120531724	120532055	0	1	331,	0	-110	-109	34.9	-0.262	-0.633	0.678	CDS	Zfp106	protein_coding
ENSMUSG00000085711	X	157016701	157016701	0.0019	-	157016612	157016791	0	1	179,	0	-2.72	-2.39	6.94	-0.142	-0.193	0.485	exon	Gm15163	processed_pseudogene
ENSMUSG00000001829	7	101663842	101663842	1e-54	+	101663752	101663933	0	1	181,	0	-54	-52.9	74.6	-7.49	-8.72	2.35	CDS	Clpb	protein_coding
ENSMUSG00000031659	8	88329063	88329063	5e-50	+	88328704	88329423	0	1	719,	0	-49.3	-48.3	78.6	-1.1	-1.8	-3.06	three_prime_utr	Adcy7	protein_coding
ENSMUSG00000014867	2	26922022	26922022	0.00024	-	26921918	26922127	0	1	209,	0	-3.62	-3.24	11	-0.129	-0.146	0.29	CDS	Surf4	protein_coding
ENSMUSG00000032280	9	61417388	61417388	7.9e-11	+	61417268	61417509	0	1	241,	0	-10.1	-9.47	34.1	-1.83	-2.64	-4.22	exon	Tle3	protein_coding
ENSMUSG00000029110	5	34351947	34351947	1e-11	+	34351827	34352067	0	1	240,	0	-11	-10.4	37	-0.513	-1.07	-5.02	exon	Rnf4	protein_coding
ENSMUSG00000065990	4	155831720	155831720	6.3e-12	+	155831630	155831810	0	1	180,	0	-11.2	-10.6	37.6	-0.647	-1.25	-1.05	five_prime_utr	Aurkaip1	protein_coding
ENSMUSG00000022124	14	103089461	103089461	1.8e-05	-	103089371	103089551	0	1	180,	0	-4.74	-4.3	17.3	-0.132	-0.154	0.348	CDS	Fbxl3	protein_coding
ENSMUSG00000002803	12	112977813	112977813	9.5e-05	+	112977723	112977903	0	1	180,	0	-4.02	-3.62	15	-0.129	-0.146	0.29	CDS	Btbd6	protein_coding
ENSMUSG00000028228	4	19522519	19522519	2.5e-32	-	19522339	19522699	0	1	360,	0	-31.6	-30.6	92.5	-0.229	-0.525	-1.84	three_prime_utr	Cpne3	protein_coding
ENSMUSG00000024941	19	5758817	5758817	0.0095	-	5758666	5758968	0	3	30,61,29,	0,133,273	-2.02	-1.75	7.51	-0.224	-0.497	3.17	CDS	Scyl1	protein_coding
ENSMUSG00000037966	13	49194986	49194986	1e-30	+	49193935	49196037	0	3	29,219,434,	0,903,1668	-30	-29.1	34.5	-3.07	-4.01	1.44	CDS	Ninj1	protein_coding
ENSMUSG00000021038	12	87241971	87241971	4.2e-07	-	87241339	87242603	0	3	2,90,118,	0,597,1146	-6.38	-5.87	22.5	-0.188	-0.365	1.78	CDS	Vipas39	protein_coding
ENSMUSG00000029207	5	66300680	66300680	2.5e-12	-	66300470	66300890	0	1	420,	0	-11.6	-10.9	38.7	-0.169	-0.292	1.26	three_prime_utr	Apbb2	protein_coding
ENSMUSG00000052837	8	84978569	84978569	1e-193	-	84978421	84978718	0	1	297,	0	-193	-192	3.11	-1.56	-2.34	-0.286	five_prime_utr	Junb	protein_coding
ENSMUSG00000039458	15	12270121	12270121	0.00072	+	12270031	12270212	0	1	181,	0	-3.14	-2.79	12.1	-0.171	-0.301	-1.49	three_prime_utr	Mtmr12	protein_coding
ENSMUSG00000032691	11	59548142	59548142	0.012	+	59548082	59548202	0	1	120,	0	-1.93	-1.68	8.09	-0.109	-0.109	0	CDS	Nlrp3	protein_coding
ENSMUSG00000026915	2	37647205	37647205	0.0016	-	37647145	37647266	0	1	121,	0	-2.79	-2.46	11	-0.257	-0.617	-3.7	five_prime_utr	Strbp	protein_coding
ENSMUSG00000048827	8	109672543	109672543	1e-262	+	109670701	109674386	0	3	20,127,63,	0,1764,3622	-262	-261	604	-0.176	-0.326	-1.08	CDS	Pkd1l3	protein_coding
ENSMUSG00000024298	17	32773535	32773535	7.9e-38	-	32773206	32773864	0	1	658,	0	-37.1	-36.1	116	-0.123	-0.127	0.0258	three_prime_utr	Zfp871	protein_coding
ENSMUSG00000027168	2	105674258	105674258	0.012	+	105674198	105674318	0	1	120,	0	-1.93	-1.68	8.09	-0.181	-0.342	2	five_prime_utr	Pax6	protein_coding
ENSMUSG00000023904	17	23673685	23673685	1.5e-05	+	23673595	23673775	0	1	180,	0	-4.83	-4.38	16.2	-1.26	-1.99	3.75	five_prime_utr	Hcfc1r1	protein_coding
ENSMUSG00000037772	7	142536191	142536191	1e-29	+	142536071	142536311	0	1	240,	0	-29	-28.1	18.8	-1.58	-2.36	-2.12	exon	Mrpl23	protein_coding
ENSMUSG00000029627	5	145201209	145201209	1e-21	-	145201059	145201359	0	1	300,	0	-21	-20.2	35.8	-0.176	-0.323	-1.12	three_prime_utr	Zkscan14	protein_coding
ENSMUSG00000038618	7	141217002	141217002	2e-89	+	141216733	141217271	0	2	118,272,	0,266	-88.7	-87.4	271	-0.136	-0.167	0.379	CDS	Rassf7	protein_coding
ENSMUSG00000032540	9	122379653	122379653	3e-10	+	122379548	122379758	0	1	210,	0	-9.53	-8.93	32.4	-0.206	-0.433	-2.07	three_prime_utr	Abhd5	protein_coding
ENSMUSG00000089774	16	92078149	92078149	0.017	+	92078089	92078210	0	1	121,	0	-1.77	-1.53	7.51	-0.161	-0.273	1.58	CDS	Slc5a3	protein_coding
ENSMUSG00000034501	12	72574310	72574310	0.0011	+	72574220	72574400	0	1	180,	0	-2.96	-2.62	11.6	-0.215	-0.453	-2.42	CDS	Pcnx4	protein_coding
ENSMUSG00000033792	X	106086642	106086642	0.0054	+	106086582	106086703	0	1	121,	0	-2.27	-1.98	9.25	-0.181	-0.342	-2	CDS	Atp7a	protein_coding
ENSMUSG00000034636	4	108233961	108233961	0.0079	-	108233886	108234037	0	1	151,	0	-2.1	-1.83	8.67	-0.138	-0.174	-0.585	three_prime_utr	Zyg11b	protein_coding
ENSMUSG00000037062	3	144688836	144688836	6.3e-15	-	144688746	144688927	0	1	181,	0	-14.2	-13.5	46.8	-0.186	-0.362	1.3	three_prime_utr	Sh3glb1	protein_coding
ENSMUSG00000020719	11	106782089	106782089	0.00049	-	106781999	106782180	0	1	181,	0	-3.31	-2.95	12.7	-0.199	-0.413	-2.22	three_prime_utr	Ddx5	protein_coding
ENSMUSG00000001228	17	56323185	56323185	5e-19	+	56322945	56323426	0	1	481,	0	-18.3	-17.5	30.6	-10	-11.4	-4.4	three_prime_utr	Uhrf1	protein_coding
ENSMUSG00000024659	19	20373622	20373622	2.5e-09	-	20373487	20373758	0	1	271,	0	-8.6	-8.02	29.5	-0.221	-0.489	-2.36	three_prime_utr	Anxa1	protein_coding
ENSMUSG00000015950	5	134221483	134221483	1e-86	-	134221275	134221692	0	1	417,	0	-86	-84.7	3.66	-54.7	-57	2.16	three_prime_utr	Ncf1	protein_coding
ENSMUSG00000097414	15	98814639	98814639	0.017	+	98814579	98814700	0	1	121,	0	-1.77	-1.53	7.51	-0.109	-0.109	0	exon	B130046B21Rik	lincRNA
ENSMUSG00000003316	8	111157396	111157396	0	-	111157142	111157651	0	1	509,	0	#NAME?	#NAME?	168	-6.12	-7.28	-1.57	three_prime_utr	Glg1	protein_coding
ENSMUSG00000022048	14	66868478	66868478	7.9e-11	-	66868358	66868598	0	1	240,	0	-10.1	-9.47	34.1	-0.249	-0.594	-2.84	five_prime_utr	Dpysl2	protein_coding
ENSMUSG00000048039	3	87931763	87931763	1e-207	+	87931390	87932136	0	1	746,	0	-207	-206	626	-0.155	-0.237	-0.339	CDS	Isg20l2	protein_coding
ENSMUSG00000022811	16	33496453	33496453	4e-33	+	33496273	33496633	0	1	360,	0	-32.4	-31.5	60.1	-1.83	-2.65	-3.71	CDS	Zfp148	protein_coding
ENSMUSG00000055485	2	157016830	157016830	0.0054	-	157016755	157016905	0	1	150,	0	-2.27	-1.98	3.61	-1.92	-2.75	-5.2	three_prime_utr	Soga1	protein_coding
ENSMUSG00000046441	8	110222368	110222368	1.6e-14	+	110222219	110222518	0	1	299,	0	-13.8	-13.1	45.7	-0.157	-0.253	-1.03	CDS	Cmtr2	protein_coding
ENSMUSG00000102615	8	15028227	15028227	3.2e-19	-	15028032	15028422	0	1	390,	0	-18.5	-17.8	9.59	-1.02	-1.71	1.44	exon	Gm37844	TEC
ENSMUSG00000097692	10	86022073	86022073	1.6e-11	-	86021938	86022209	0	1	271,	0	-10.8	-10.2	36.4	-0.322	-0.772	3.67	exon	A230060F14Rik	antisense_RNA
ENSMUSG00000001964	X	74255261	74255261	1.3e-13	+	74254986	74255537	0	3	47,108,85,	0,221,466	-12.9	-12.2	5.28	-3.46	-4.44	-2.52	CDS	Emd	protein_coding
ENSMUSG00000046111	9	15333737	15333737	0.017	-	15333677	15333797	0	1	120,	0	-1.77	-1.53	7.51	-0.146	-0.209	-1	CDS	Cep295	protein_coding
ENSMUSG00000036478	10	96618417	96618417	1.3e-35	+	96618282	96618553	0	1	271,	0	-34.9	-33.9	21.1	-0.181	-0.341	-0.358	CDS	Btg1	protein_coding
ENSMUSG00000038886	7	80350655	80350655	1.3e-20	-	80350535	80350776	0	1	241,	0	-19.9	-19.1	64.2	-0.146	-0.208	0.715	three_prime_utr	Man2a2	protein_coding
ENSMUSG00000024683	19	11774486	11774486	1.6e-75	+	11774265	11774708	0	1	443,	0	-74.8	-73.6	229	-0.14	-0.186	-0.532	CDS	Mrpl16	protein_coding
ENSMUSG00000033396	2	122065548	122065548	2e-13	-	122065443	122065654	0	1	211,	0	-12.7	-12	42.2	-0.217	-0.475	-2.25	CDS	Spg11	protein_coding
ENSMUSG00000041733	5	115296094	115296094	1.8e-05	+	115295990	115296199	0	1	209,	0	-4.74	-4.3	17.3	-0.181	-0.344	-1.38	three_prime_utr	Coq5	protein_coding
ENSMUSG00000034868	17	70974199	70974199	4e-14	-	70973978	70974421	0	1	443,	0	-13.4	-12.8	8.16	-10.2	-11.6	-2.78	three_prime_utr	Myl12b	protein_coding
ENSMUSG00000020775	11	116138537	116138537	7.8e-06	-	116138447	116138628	0	1	181,	0	-5.11	-4.65	18.5	-1.09	-1.79	3.78	CDS	Mrpl38	protein_coding
ENSMUSG00000063801	7	79879939	79879939	0.0032	-	79879849	79880030	0	1	181,	0	-2.49	-2.18	1.99	-1.34	-2.09	-1.85	three_prime_utr	Ap3s2	protein_coding
ENSMUSG00000047675	4	117154673	117154673	0	-	117154405	117154941	0	1	536,	0	-2090	#NAME?	4.68	-0.209	-0.443	0.00909	exon	Rps8	protein_coding
ENSMUSG00000028458	4	43442927	43442927	2.5e-08	+	43442777	43443077	0	1	300,	0	-7.6	-7.06	25.4	-0.245	-0.579	2.09	five_prime_utr	Tesk1	protein_coding
ENSMUSG00000046229	2	156312036	156312036	1.6e-34	-	156311846	156312226	0	1	380,	0	-33.8	-32.9	27.7	-0.785	-1.42	-0.363	CDS	Scand1	protein_coding
ENSMUSG00000030451	7	56231575	56231575	1.2e-07	+	56231470	56231680	0	1	210,	0	-6.93	-6.41	24.3	-0.156	-0.243	-1	three_prime_utr	Herc2	protein_coding
ENSMUSG00000068335	6	83031996	83031996	2e-13	-	83031861	83032132	0	1	271,	0	-12.7	-12	42.2	-0.211	-0.446	-2.1	three_prime_utr	Dok1	protein_coding
ENSMUSG00000092274	19	5828094	5828094	0.00049	-	5828004	5828185	0	1	181,	0	-3.31	-2.95	12.7	-0.144	-0.203	0.392	exon	Neat1	lincRNA
ENSMUSG00000036309	11	52246648	52246648	1.1e-09	+	52246558	52246739	0	1	181,	0	-8.97	-8.38	30.6	-0.14	-0.186	-0.303	three_prime_utr	Skp1a	protein_coding
ENSMUSG00000038366	11	97799800	97799800	2.5e-25	+	97799665	97799936	0	1	271,	0	-24.6	-23.8	35.3	-7.09	-8.3	2.14	CDS	Lasp1	protein_coding
ENSMUSG00000032691	11	59549156	59549156	0.00032	+	59549066	59549246	0	1	180,	0	-3.49	-3.12	13.3	-0.181	-0.349	1.81	CDS	Nlrp3	protein_coding
ENSMUSG00000016933	2	160752309	160752309	0.00011	+	160752138	160752480	0	3	68,86,27,	0,156,315	-3.96	-3.55	9.25	-0.517	-1.07	3.74	CDS	Plcg1	protein_coding
ENSMUSG00000051721	12	4851664	4851664	6.3e-47	+	4851499	4851829	0	1	330,	0	-46.2	-45.1	51.1	-0.176	-0.325	0.603	CDS	Wdcp	protein_coding
ENSMUSG00000047414	12	95785035	95785035	9.5e-05	+	95784945	95785125	0	1	180,	0	-4.02	-3.62	15	-0.264	-0.638	-3.39	exon	Flrt2	protein_coding
ENSMUSG00000038612	3	95661017	95661017	0	+	95660747	95661288	0	1	541,	0	-4060	#NAME?	63.3	-1.72	-2.51	0.368	three_prime_utr	Mcl1	protein_coding
ENSMUSG00000033184	18	46588471	46588471	1.2e-05	-	46588306	46588636	0	1	330,	0	-4.92	-4.48	17.9	-0.126	-0.138	0.17	exon	Tmed7	protein_coding
ENSMUSG00000004591	3	142792249	142792249	1.6e-17	-	142792069	142792429	0	1	360,	0	-16.8	-16	31.8	-0.182	-0.355	-1.01	three_prime_utr	Pkn2	protein_coding
ENSMUSG00000045411	7	44251451	44251451	5e-11	+	44251242	44251661	0	1	419,	0	-10.3	-9.68	26	-0.138	-0.172	-0.447	CDS	2410002F23Rik	protein_coding
ENSMUSG00000018076	5	118742481	118742481	2.7e-07	+	118742316	118742646	0	1	330,	0	-6.57	-6.05	23.1	-0.148	-0.216	-0.807	CDS	Med13l	protein_coding
ENSMUSG00000017418	2	15078935	15078935	9.5e-05	+	15078830	15079040	0	1	210,	0	-4.02	-3.62	15	-0.215	-0.453	2.42	three_prime_utr	Arl5b	protein_coding
ENSMUSG00000020021	10	94044070	94044070	4e-62	+	94043860	94044280	0	1	420,	0	-61.4	-60.3	69.4	-17.6	-19.2	6.86	CDS	Fgd6	protein_coding
ENSMUSG00000023904	17	23675017	23675017	1.6e-11	+	23674897	23675137	0	1	240,	0	-10.8	-10.2	19.9	-0.695	-1.31	1.22	stop_codon	Hcfc1r1	protein_coding
ENSMUSG00000031320	X	102187390	102187390	4e-58	-	102186728	102188053	0	3	9,98,427,	0,626,898	-57.4	-56.3	104	-5.38	-6.5	1.06	CDS	Rps4x	protein_coding
ENSMUSG00000049470	11	53415719	53415719	7.9e-11	+	53415569	53415869	0	1	300,	0	-10.1	-9.47	34.1	-0.171	-0.298	-1.32	three_prime_utr	Aff4	protein_coding
ENSMUSG00000022974	16	91030492	91030492	9.5e-05	-	91030417	91030568	0	1	151,	0	-4.02	-3.62	15	-0.332	-0.788	-4.39	CDS	Paxbp1	protein_coding
ENSMUSG00000030127	6	124959468	124959468	4e-33	-	124959289	124959647	0	1	358,	0	-32.4	-31.4	13.3	-0.286	-0.701	1.19	three_prime_utr	Cops7a	protein_coding
ENSMUSG00000031557	8	25041092	25041092	4.2e-05	-	25041002	25041183	0	1	181,	0	-4.38	-3.96	16.2	-0.257	-0.621	3.32	three_prime_utr	Plekha2	protein_coding
ENSMUSG00000049225	4	11959914	11959914	0.0016	-	11959824	11960004	0	1	180,	0	-2.79	-2.46	11	-0.206	-0.43	2.46	three_prime_utr	Pdp1	protein_coding
ENSMUSG00000003345	10	80640092	80640092	0	+	80639793	80640391	0	1	598,	0	-429	#NAME?	70.5	-0.159	-0.256	0.00113	exon	Csnk1g2	protein_coding
ENSMUSG00000036943	9	66844741	66844741	6.9e-05	-	66844621	66844862	0	1	241,	0	-4.16	-3.75	8.67	-0.264	-0.639	1.78	three_prime_utr	Rab8b	protein_coding
ENSMUSG00000006599	7	46823516	46823516	0.0036	+	46823441	46823591	0	1	150,	0	-2.44	-2.14	9.83	-0.148	-0.219	-1	three_prime_utr	Gtf2h1	protein_coding
ENSMUSG00000022961	16	91656646	91656646	0	+	91656301	91656991	0	1	690,	0	-4870	#NAME?	161	-54.7	-57	-1.77	CDS	Son	protein_coding
ENSMUSG00000038039	10	58269760	58269760	0.00072	+	58269670	58269851	0	1	181,	0	-3.14	-2.79	12.1	-0.264	-0.642	3.81	CDS	Gcc2	protein_coding
ENSMUSG00000038150	11	98581674	98581674	0.00072	-	98581584	98581764	0	1	180,	0	-3.14	-2.79	12.1	-0.282	-0.689	4	three_prime_utr	Ormdl3	protein_coding
ENSMUSG00000030539	7	80225541	80225541	2.8e-05	+	80225451	80225631	0	1	180,	0	-4.56	-4.13	16.8	-0.133	-0.157	0.379	three_prime_utr	Sema4b	protein_coding
ENSMUSG00000034854	10	81363956	81363956	1.6e-14	+	81363806	81364106	0	1	300,	0	-13.8	-13.1	24.6	-0.298	-0.725	1.54	three_prime_utr	Mfsd12	protein_coding
ENSMUSG00000040596	1	166397577	166397577	2.1e-06	-	166397517	166397638	0	1	121,	0	-5.67	-5.18	11.6	-0.157	-0.252	0.874	three_prime_utr	Pogk	protein_coding
ENSMUSG00000004263	6	124747326	124747326	0.00047	-	124747132	124747521	0	1	389,	0	-3.33	-2.96	12.1	-0.166	-0.283	0.907	CDS	Atn1	protein_coding
ENSMUSG00000036606	15	89155982	89155982	0	-	89155727	89156237	0	1	510,	0	#NAME?	#NAME?	175	-48.6	-50.8	-4.34	three_prime_utr	Plxnb2	protein_coding
ENSMUSG00000091780	15	89371872	89371872	7.8e-06	-	89371755	89371990	0	1	235,	0	-5.11	-4.65	18.5	-0.216	-0.462	2.32	CDS	Sco2	protein_coding
ENSMUSG00000021171	12	116372789	116372789	5.1e-06	+	116372669	116372910	0	1	241,	0	-5.29	-4.82	19.1	-0.4	-0.897	4.81	three_prime_utr	Esyt2	protein_coding
ENSMUSG00000033792	X	106124821	106124821	7.8e-06	+	106124716	106124926	0	1	210,	0	-5.11	-4.65	18.5	-0.193	-0.396	2	three_prime_utr	Atp7a	protein_coding
ENSMUSG00000038374	3	96631558	96631558	7.4e-05	+	96631469	96631648	0	1	179,	0	-4.13	-3.71	14.4	-0.371	-0.853	4.64	exon	Rbm8a	protein_coding
ENSMUSG00000049323	11	60779887	60779887	2e-52	+	60779737	60780037	0	1	300,	0	-51.7	-50.6	56.6	-0.181	-0.354	0.618	CDS	Smcr8	protein_coding
ENSMUSG00000062115	11	60185663	60185663	3.2e-12	+	60185543	60185784	0	1	241,	0	-11.5	-10.8	17.9	-2.54	-3.44	-4.72	CDS	Rai1	protein_coding
ENSMUSG00000097488	12	86291463	86291463	4.2e-05	-	86291358	86291569	0	1	211,	0	-4.38	-3.96	16.2	-0.173	-0.31	1.5	exon	4732487G21Rik	lincRNA
ENSMUSG00000056412	4	40775341	40775341	1.6e-93	-	40775258	40775425	0	1	167,	0	-92.8	-91.6	19.8	-0.165	-0.279	-0.238	exon	Gm12396	processed_pseudogene
ENSMUSG00000070923	4	88720869	88720869	0	-	88720556	88721183	0	1	627,	0	-432	#NAME?	624	-0.637	-1.23	1.76	exon	Klhl9	protein_coding
ENSMUSG00000048578	5	115144325	115144325	2.5e-23	-	115144175	115144475	0	1	300,	0	-22.6	-21.7	72.2	-0.224	-0.513	2.38	three_prime_utr	Mlec	protein_coding
ENSMUSG00000022946	16	93762309	93762309	2.5e-21	+	93762114	93762504	0	1	390,	0	-20.6	-19.8	46.2	-0.152	-0.231	0.57	CDS	Dopey2	protein_coding
ENSMUSG00000028991	4	148464401	148464401	1e-22	+	148463780	148465022	0	3	40,245,76,	0,522,1166	-22	-21.2	67.6	-0.142	-0.192	-0.209	CDS	Mtor	protein_coding
ENSMUSG00000025860	X	42107318	42107318	0.017	+	42107258	42107379	0	1	121,	0	-1.77	-1.53	7.51	-0.181	-0.342	-2	three_prime_utr	Xiap	protein_coding
ENSMUSG00000089628	5	107478759	107478759	0.00078	-	107478700	107478818	0	1	118,	0	-3.11	-2.76	4.62	-1.36	-2.11	5	exon	Gm9727	processed_pseudogene
ENSMUSG00000029826	6	38306646	38306646	1.6e-11	-	38306541	38306751	0	1	210,	0	-10.8	-10.2	36.4	-0.218	-0.477	2.29	three_prime_utr	Zc3hav1	protein_coding
ENSMUSG00000046707	8	95448434	95448434	0.00018	-	95448344	95448524	0	1	180,	0	-3.74	-3.35	4.14	-1.43	-2.18	-2.25	three_prime_utr	Csnk2a2	protein_coding
ENSMUSG00000001911	8	84772075	84772075	7.9e-06	-	84771970	84772181	0	1	211,	0	-5.1	-4.64	11	-0.13	-0.148	-0.177	CDS	Nfix	protein_coding
ENSMUSG00000027950	3	89761459	89761459	0.0016	-	89761369	89761550	0	1	181,	0	-2.79	-2.46	11	-0.206	-0.43	2.46	CDS	Chrnb2	protein_coding
ENSMUSG00000029787	6	56759966	56759966	3.4e-06	+	56759726	56760206	0	1	480,	0	-5.47	-5	19.7	-0.162	-0.265	-1.13	three_prime_utr	Avl9	protein_coding
ENSMUSG00000075700	3	58591833	58591833	4e-17	+	58591698	58591968	0	1	270,	0	-16.4	-15.6	28.6	-0.216	-0.466	-1.13	three_prime_utr	Selenot	protein_coding
ENSMUSG00000058655	15	102095469	102095469	7.9e-24	+	102095320	102095619	0	1	299,	0	-23.1	-22.3	8.09	-1.94	-2.76	1.15	three_prime_utr	Eif4b	protein_coding
ENSMUSG00000068040	2	153209791	153209791	9.1e-09	+	153209686	153209897	0	1	211,	0	-8.04	-7.48	27.7	-0.196	-0.402	1.5	three_prime_utr	Tm9sf4	protein_coding
ENSMUSG00000029103	5	35105646	35105646	0.0056	-	35105556	35105736	0	1	180,	0	-2.25	-1.96	3.28	-2.03	-2.87	3.32	CDS	Lrpap1	protein_coding
ENSMUSG00000032328	9	79769540	79769540	0.0079	-	79769480	79769600	0	1	120,	0	-2.1	-1.83	8.67	-0.224	-0.497	3.17	three_prime_utr	Tmem30a	protein_coding
ENSMUSG00000064368	MT	13810	13810	0	-	13551	14070	0	1	519,	0	-1970	#NAME?	11.8	-29.9	-31.8	-0.833	CDS	mt-Nd6	protein_coding
ENSMUSG00000054404	11	82961056	82961056	9.1e-09	+	82960921	82961191	0	1	270,	0	-8.04	-7.48	27.7	-0.193	-0.396	-1.89	CDS	Slfn5	protein_coding
ENSMUSG00000025403	10	127517774	127517774	1.6e-15	-	127517511	127518038	0	2	405,14,	0,513	-14.8	-14.1	48.5	-1.1	-1.8	-4.51	three_prime_utr	Shmt2	protein_coding
ENSMUSG00000027544	2	168504593	168504593	0.0016	-	168504503	168504684	0	1	181,	0	-2.79	-2.46	11	-0.151	-0.225	1	CDS	Nfatc2	protein_coding
ENSMUSG00000020823	11	117158834	117158834	6.3e-62	+	117158669	117158999	0	1	330,	0	-61.2	-60.1	14.4	-0.193	-0.396	0.113	three_prime_utr	Sec14l1	protein_coding
ENSMUSG00000047466	18	77674449	77674449	0.0016	-	77674344	77674554	0	1	210,	0	-2.79	-2.46	11	-0.146	-0.212	0.874	CDS	8030462N17Rik	protein_coding
ENSMUSG00000024052	17	71247403	71247403	1.2e-07	+	71247268	71247538	0	1	270,	0	-6.93	-6.41	24.3	-0.224	-0.501	2.46	three_prime_utr	Lpin2	protein_coding
ENSMUSG00000027828	3	65381993	65381993	1.6e-23	-	65381859	65382128	0	1	269,	0	-22.8	-21.9	72.8	-0.173	-0.313	-1.37	CDS	Ssr3	protein_coding
ENSMUSG00000087050	11	78030326	78030326	0.00072	-	78030251	78030402	0	1	151,	0	-3.14	-2.79	12.1	-0.274	-0.666	3.91	exon	Dhrs13os	antisense_RNA
ENSMUSG00000034168	12	86882151	86882151	0	-	86881627	86882675	0	1	1048,	0	#NAME?	#NAME?	476	-0.524	-1.09	-0.625	exon	Irf2bpl	protein_coding
ENSMUSG00000022641	16	50196788	50196788	1.6e-14	-	50196698	50196878	0	1	180,	0	-13.8	-13.1	45.7	-0.165	-0.278	1.19	three_prime_utr	Bbx	protein_coding
ENSMUSG00000007950	8	71461711	71461711	0.0024	-	71461651	71461772	0	1	121,	0	-2.62	-2.3	10.4	-0.143	-0.193	0.807	exon	Abhd8	protein_coding
ENSMUSG00000063787	14	20703137	20703137	2e-19	+	20703034	20703240	0	1	206,	0	-18.7	-17.9	2.4	-6.76	-7.95	-1.41	CDS	Chchd1	protein_coding
ENSMUSG00000049090	18	84095479	84095479	0.0074	+	84095419	84095540	0	1	121,	0	-2.13	-1.85	8.09	-0.114	-0.114	0	three_prime_utr	Zadh2	protein_coding
ENSMUSG00000040511	7	19904428	19904428	2.5e-84	-	19904174	19904683	0	1	509,	0	-83.6	-82.4	147	-3.18	-4.13	4.34	three_prime_utr	Pvr	protein_coding
ENSMUSG00000040269	3	8802261	8802261	3.2e-08	-	8802174	8802349	0	1	175,	0	-7.49	-6.94	26	-0.407	-0.909	-2.38	CDS	Mrps28	protein_coding
ENSMUSG00000075703	5	30267103	30267103	5e-08	+	30266968	30267239	0	1	271,	0	-7.3	-6.76	25.4	-0.323	-0.774	-3.77	three_prime_utr	Selenoi	protein_coding
ENSMUSG00000036478	10	96618927	96618927	1e-154	+	96618762	96619093	0	1	331,	0	-154	-153	2.55	-23	-24.8	-0.972	three_prime_utr	Btg1	protein_coding
ENSMUSG00000030530	7	80390653	80390653	0	-	80390413	80390894	0	1	481,	0	-792	#NAME?	2170	-3.88	-4.89	-3.34	exon	Furin	protein_coding
ENSMUSG00000040274	5	3521497	3521497	7.9e-21	+	3521302	3521693	0	1	391,	0	-20.1	-19.3	64.7	-0.413	-0.917	2.4	three_prime_utr	Cdk6	protein_coding
ENSMUSG00000042423	7	127491382	127491382	1e-35	+	127491232	127491532	0	1	300,	0	-35	-34	110	-0.342	-0.808	-3.59	three_prime_utr	Fbrs	protein_coding
ENSMUSG00000097935	1	186961438	186961438	0.0032	+	186961364	186961513	0	1	149,	0	-2.49	-2.18	2.23	-0.428	-0.94	-1.46	exon	Gm3809	processed_pseudogene
ENSMUSG00000036067	2	27021749	27021749	7.9e-48	-	27021481	27022017	0	1	536,	0	-47.1	-46	47.6	-2.61	-3.51	3.61	exon	Slc2a6	protein_coding
ENSMUSG00000035953	14	50927669	50927669	0.0054	-	50927594	50927744	0	1	150,	0	-2.27	-1.98	9.25	-0.171	-0.296	-1.58	exon	Tmem55b	protein_coding
ENSMUSG00000029265	5	108279806	108279806	1e-116	+	108279566	108280046	0	1	480,	0	-116	-115	127	-0.14	-0.184	-0.128	three_prime_utr	Dr1	protein_coding
ENSMUSG00000048154	15	98837330	98837330	6.3e-50	-	98835313	98839347	0	5	154,48,131,137,71,	0,1267,1761,1981,3963	-49.2	-48.2	140	-0.194	-0.399	0.802	CDS	Kmt2d	protein_coding
ENSMUSG00000038679	15	50831250	50831250	9.1e-10	-	50831130	50831371	0	1	241,	0	-9.04	-8.45	17.9	-0.209	-0.444	1.63	CDS	Trps1	protein_coding
ENSMUSG00000029647	5	147545684	147545684	0.012	+	147545624	147545745	0	1	121,	0	-1.93	-1.68	8.09	-0.181	-0.342	-2	CDS	Pan3	protein_coding
ENSMUSG00000019852	10	18646679	18646679	0.012	-	18646619	18646740	0	1	121,	0	-1.93	-1.68	8.09	-0.146	-0.209	-1	CDS	Arfgef3	protein_coding
ENSMUSG00000048701	10	70191805	70191805	1.3e-26	+	70191640	70191971	0	1	331,	0	-25.9	-25	60.7	-0.243	-0.577	-1.4	three_prime_utr	Ccdc6	protein_coding
ENSMUSG00000051391	5	135910769	135910769	0	-	135910649	135910890	0	1	241,	0	-950	#NAME?	20.3	-0.525	-1.09	-0.255	three_prime_utr	Ywhag	protein_coding
ENSMUSG00000038023	5	124722287	124722287	9.5e-05	+	124722182	124722393	0	1	211,	0	-4.02	-3.62	15	-0.351	-0.822	-4.52	three_prime_utr	Atp6v0a2	protein_coding
ENSMUSG00000059994	3	87391488	87391488	5e-37	+	87391308	87391668	0	1	360,	0	-36.3	-35.4	114	-0.175	-0.321	-1.01	exon	Fcrl1	protein_coding
ENSMUSG00000008976	16	84860531	84860531	0.0068	+	84860456	84860607	0	1	151,	0	-2.17	-1.89	8.67	-0.145	-0.204	0.848	CDS	Gabpa	protein_coding
ENSMUSG00000081752	X	62776000	62776000	2.5e-51	-	62775881	62776120	0	1	239,	0	-50.6	-49.5	7.67	-12.3	-13.8	5.81	exon	Sms-ps	processed_pseudogene
ENSMUSG00000022781	16	32020046	32020046	1e-108	-	32019851	32020241	0	1	390,	0	-108	-107	297	-0.177	-0.332	0.989	three_prime_utr	Pak2	protein_coding
ENSMUSG00000030835	7	46084076	46084076	1.3e-10	+	46083941	46084212	0	1	271,	0	-9.9	-9.29	33.5	-0.136	-0.166	-0.401	three_prime_utr	Nomo1	protein_coding
ENSMUSG00000069631	11	106185074	106185074	0.00049	-	106184984	106185164	0	1	180,	0	-3.31	-2.95	12.7	-0.342	-0.805	-4.46	three_prime_utr	Strada	protein_coding
ENSMUSG00000023892	17	21463649	21463649	0.0024	+	21463559	21463739	0	1	180,	0	-2.62	-2.3	10.4	-0.115	-0.117	0	CDS	Zfp51	protein_coding
ENSMUSG00000024431	18	39486691	39486691	9.5e-07	-	39486541	39486841	0	1	300,	0	-6.02	-5.52	16.2	-0.138	-0.173	0.222	CDS	Nr3c1	protein_coding
ENSMUSG00000026110	1	37442484	37442484	0.0011	-	37442394	37442575	0	1	181,	0	-2.96	-2.62	11.6	-0.229	-0.525	-2.91	three_prime_utr	Mgat4a	protein_coding
ENSMUSG00000033014	3	103356286	103356286	0.00021	+	103356196	103356376	0	1	180,	0	-3.67	-3.28	13.9	-0.13	-0.148	0.322	three_prime_utr	Trim33	protein_coding
ENSMUSG00000045817	17	84185635	84185635	5e-75	-	84185336	84185935	0	1	599,	0	-74.3	-73.1	199	-0.156	-0.247	0.447	three_prime_utr	Zfp36l2	protein_coding
ENSMUSG00000039967	4	34810773	34810773	1.6e-58	-	34810398	34811149	0	1	751,	0	-57.8	-56.7	166	-0.151	-0.226	0.183	CDS	Zfp292	protein_coding
ENSMUSG00000007872	4	136145057	136145057	0.0054	+	136144997	136145118	0	1	121,	0	-2.27	-1.98	9.25	-0.173	-0.309	1.81	three_prime_utr	Id3	protein_coding
ENSMUSG00000063760	10	31498668	31498668	1.8e-05	-	31498518	31498819	0	1	301,	0	-4.74	-4.3	17.3	-0.163	-0.272	1.22	three_prime_utr	Rnf217	protein_coding
ENSMUSG00000024622	18	61132337	61132337	4e-40	-	61132173	61132502	0	1	329,	0	-39.4	-38.4	23.7	-3.4	-4.37	-2.66	CDS	Hmgxb3	protein_coding
ENSMUSG00000024937	19	5716168	5716168	1.6e-19	-	5716033	5716303	0	1	270,	0	-18.8	-18	60.7	-0.176	-0.324	1.44	CDS	Ehbp1l1	protein_coding
ENSMUSG00000021012	12	98747128	98747128	2.5e-05	+	98747023	98747233	0	1	210,	0	-4.61	-4.17	8.67	-0.604	-1.19	1.59	CDS	Zc3h14	protein_coding
ENSMUSG00000038366	11	97838060	97838060	0.00055	+	97837985	97838136	0	1	151,	0	-3.26	-2.9	1.69	-4.93	-6.02	1.24	three_prime_utr	Lasp1	protein_coding
ENSMUSG00000041966	2	71090198	71090198	0.012	+	71090138	71090259	0	1	121,	0	-1.93	-1.68	8.09	-0.199	-0.423	2.81	three_prime_utr	Dcaf17	protein_coding
ENSMUSG00000052298	11	54740311	54740311	1.9e-09	-	54740207	54740416	0	1	209,	0	-8.73	-8.15	9.68	-1.62	-2.4	4.61	five_prime_utr	Cdc42se2	protein_coding
ENSMUSG00000070002	8	70591621	70591621	1e-51	+	70591400	70591842	0	2	14,345,	0,97	-51	-49.9	116	-0.476	-1.01	2.54	three_prime_utr	Ell	protein_coding
ENSMUSG00000061436	6	38818797	38818797	0	-	38818378	38819217	0	1	839,	0	-894	#NAME?	123	-3.32	-4.28	1.15	CDS	Hipk2	protein_coding
ENSMUSG00000034640	3	65554264	65554264	1.2e-07	+	65554144	65554384	0	1	240,	0	-6.93	-6.41	24.3	-0.253	-0.604	3	three_prime_utr	Tiparp	protein_coding
ENSMUSG00000031015	7	110281962	110281962	2.1e-08	+	110281797	110282128	0	1	331,	0	-7.67	-7.12	26.6	-0.216	-0.463	-2.22	three_prime_utr	Swap70	protein_coding
ENSMUSG00000020922	11	102163959	102163959	7.4e-05	-	102163869	102164049	0	1	180,	0	-4.13	-3.71	11	-0.129	-0.145	0.17	three_prime_utr	Lsm12	protein_coding
ENSMUSG00000024053	17	71273938	71273938	3.2e-14	-	71273744	71274133	0	1	389,	0	-13.5	-12.8	44.5	-0.189	-0.374	-1.72	CDS	Emilin2	protein_coding
ENSMUSG00000054381	7	127374364	127374364	2.2e-06	-	127374260	127374469	0	1	209,	0	-5.65	-5.17	20.2	-0.148	-0.22	0.862	CDS	Zfp747	protein_coding
ENSMUSG00000041697	5	115348718	115348718	2.5e-21	-	115348630	115348806	0	1	176,	0	-20.6	-19.8	4.33	-1.41	-2.17	0.765	exon	Cox6a1	protein_coding
ENSMUSG00000042042	6	118129409	118129409	1e-15	-	118129319	118129499	0	1	180,	0	-15	-14.3	49.1	-0.419	-0.926	2.17	exon	Csgalnact2	protein_coding
ENSMUSG00000026615	1	185401647	185401647	7.9e-18	+	185401467	185401828	0	1	361,	0	-17.1	-16.3	55.5	-0.126	-0.132	0.0893	exon	Eprs	protein_coding
ENSMUSG00000002028	9	44820789	44820789	1.2e-06	-	44820624	44820954	0	1	330,	0	-5.91	-5.41	10.7	-2.17	-3.02	-3.97	CDS	Kmt2a	protein_coding
ENSMUSG00000005087	2	102813883	102813883	9.1e-09	-	102813748	102814019	0	1	271,	0	-8.04	-7.48	27.7	-0.217	-0.474	-1.91	three_prime_utr	Cd44	protein_coding
ENSMUSG00000037210	5	34485797	34485797	3.2e-20	+	34485677	34485918	0	1	241,	0	-19.5	-18.7	63	-0.135	-0.164	-0.373	three_prime_utr	Fam193a	protein_coding
ENSMUSG00000003464	1	172134988	172134988	0.00049	+	172134883	172135093	0	1	210,	0	-3.31	-2.95	12.7	-0.215	-0.453	2.42	three_prime_utr	Pex19	protein_coding
ENSMUSG00000021706	13	92522280	92522280	0.0016	-	92522205	92522355	0	1	150,	0	-2.79	-2.46	11	-0.206	-0.43	2.46	CDS	Zfyve16	protein_coding
ENSMUSG00000027905	3	105679208	105679208	4e-12	-	105679044	105679372	0	1	328,	0	-11.4	-10.8	38.1	-0.249	-0.594	-2.48	CDS	Ddx20	protein_coding
ENSMUSG00000032265	9	85321230	85321230	7.8e-06	-	85321125	85321335	0	1	210,	0	-5.11	-4.65	18.5	-0.217	-0.475	-2.38	three_prime_utr	Fam46a	protein_coding
ENSMUSG00000044167	3	52345585	52345585	5e-89	+	52345360	52345811	0	1	451,	0	-88.3	-87	254	-4.4	-5.45	4.72	CDS	Foxo1	protein_coding
ENSMUSG00000042097	6	117871049	117871049	4.6e-10	+	117870929	117871169	0	1	240,	0	-9.34	-8.75	31.8	-0.319	-0.764	-3.64	five_prime_utr	Zfp239	protein_coding
ENSMUSG00000018921	11	70394788	70394788	0.0024	-	70394698	70394878	0	1	180,	0	-2.62	-2.3	10.4	-0.14	-0.182	-0.678	CDS	Pelp1	protein_coding
ENSMUSG00000043885	9	15738246	15738246	6.3e-05	+	15738141	15738352	0	1	211,	0	-4.2	-3.79	15.6	-0.264	-0.638	3.39	CDS	Slc36a4	protein_coding
ENSMUSG00000048327	2	129285146	129285146	2.5e-91	-	129284892	129285401	0	1	509,	0	-90.6	-89.3	143	-0.168	-0.288	-0.628	CDS	Ckap2l	protein_coding
ENSMUSG00000038059	18	60475021	60475021	9.5e-07	-	60474932	60475111	0	1	179,	0	-6.02	-5.52	21.4	-0.17	-0.295	0.954	three_prime_utr	Smim3	protein_coding
ENSMUSG00000049680	11	5717579	5717579	2.5e-27	-	5717249	5717909	0	1	660,	0	-26.6	-25.7	74.6	-0.278	-0.683	1.87	CDS	Urgcp	protein_coding
ENSMUSG00000032252	9	62058774	62058774	0.00021	-	62058684	62058865	0	1	181,	0	-3.67	-3.28	13.9	-0.222	-0.489	-2.58	three_prime_utr	Glce	protein_coding
ENSMUSG00000027363	2	126758922	126758922	0.0054	+	126758847	126758998	0	1	151,	0	-2.27	-1.98	9.25	-0.148	-0.219	1	three_prime_utr	Usp8	protein_coding
ENSMUSG00000035545	7	4147997	4147997	6.3e-05	+	4147877	4148117	0	1	240,	0	-4.2	-3.79	15.6	-0.134	-0.161	0.29	exon	Leng8	protein_coding
ENSMUSG00000094483	11	6474630	6474630	3.2e-12	-	6474390	6474870	0	1	480,	0	-11.5	-10.8	12.4	-1.03	-1.72	3.42	three_prime_utr	Purb	protein_coding
ENSMUSG00000115469	16	85082849	85082849	6.2e-08	+	85082746	85082952	0	1	206,	0	-7.21	-6.68	5.78	-5.48	-6.6	3.75	exon	CT010505.2	antisense_RNA
ENSMUSG00000022521	16	4180048	4180048	0.0024	-	4179973	4180123	0	1	150,	0	-2.62	-2.3	10.4	-0.257	-0.617	-3.7	CDS	Crebbp	protein_coding
ENSMUSG00000051344	1	64921771	64921771	1e-116	-	64921621	64921921	0	1	300,	0	-116	-114	92.3	-3.17	-4.12	4.86	CDS	Plekhm3	protein_coding
ENSMUSG00000037461	1	191621273	191621273	2.2e-06	+	191621168	191621379	0	1	211,	0	-5.65	-5.17	20.2	-0.118	-0.12	0	CDS	Ints7	protein_coding
ENSMUSG00000078348	10	13008810	13008810	6.3e-53	+	13008438	13009183	0	1	745,	0	-52.2	-51.2	28.9	-64	-66.4	1.46	exon	Sf3b5	protein_coding
ENSMUSG00000044068	11	22974363	22974363	0.0079	+	22974288	22974438	0	1	150,	0	-2.1	-1.83	8.67	-0.143	-0.196	0.585	CDS	Zrsr1	protein_coding
ENSMUSG00000029108	5	57718460	57718460	9.5e-05	+	57718355	57718566	0	1	211,	0	-4.02	-3.62	15	-0.322	-0.77	4.32	exon	Pcdh7	protein_coding
ENSMUSG00000029313	5	103783945	103783945	4e-31	+	103783720	103784170	0	1	450,	0	-30.4	-29.5	59	-4.33	-5.37	4.37	CDS	Aff1	protein_coding
ENSMUSG00000020808	11	72046983	72046983	6.3e-18	+	72046804	72047162	0	1	358,	0	-17.2	-16.5	56.1	-0.162	-0.264	-1.08	three_prime_utr	Pimreg	protein_coding
ENSMUSG00000022272	15	25813013	25813013	0.025	+	25812953	25813074	0	1	121,	0	-1.6	-1.38	6.94	-0.109	-0.109	0	three_prime_utr	Myo10	protein_coding
ENSMUSG00000055024	15	81586639	81586639	9.5e-07	+	81586519	81586760	0	1	241,	0	-6.02	-5.52	21.4	-0.13	-0.147	0.263	CDS	Ep300	protein_coding
ENSMUSG00000049300	3	110250473	110250473	6.3e-14	-	110250278	110250668	0	1	390,	0	-13.2	-12.5	34.7	-0.197	-0.405	1.43	CDS	Prmt6	protein_coding
ENSMUSG00000022565	15	76173882	76173882	0	-	76173312	76174452	0	1	1140,	0	-1460	#NAME?	103	-3.83	-4.84	-1.04	CDS	Plec	protein_coding
ENSMUSG00000051306	5	143715461	143715461	0.012	-	143715401	143715522	0	1	121,	0	-1.93	-1.68	8.09	-0.199	-0.423	2.81	CDS	Usp42	protein_coding
ENSMUSG00000092274	19	5838659	5838659	0	-	5838284	5839034	0	1	750,	0	-794	#NAME?	35.8	-1.99	-2.83	0.654	exon	Neat1	lincRNA
ENSMUSG00000032536	9	121460549	121460549	2e-57	+	121460369	121460730	0	1	361,	0	-56.7	-55.6	175	-0.368	-0.849	-2.72	CDS	Trak1	protein_coding
ENSMUSG00000039989	11	119080850	119080850	7.9e-18	-	119080685	119081016	0	1	331,	0	-17.1	-16.3	55.5	-0.13	-0.147	0.227	three_prime_utr	Cbx4	protein_coding
ENSMUSG00000075415	2	31026954	31026954	2.5e-47	-	31026684	31027224	0	1	540,	0	-46.6	-45.5	117	-0.262	-0.635	-1.32	three_prime_utr	Fnbp1	protein_coding
ENSMUSG00000027469	2	152848113	152848113	0.025	+	152848053	152848174	0	1	121,	0	-1.6	-1.38	6.94	-0.146	-0.209	-1	five_prime_utr	Tpx2	protein_coding
ENSMUSG00000092417	17	35121633	35121633	1e-169	+	35121484	35121783	0	1	299,	0	-169	-168	111	-0.487	-1.03	-1.71	five_prime_utr	Gpank1	protein_coding
ENSMUSG00000020577	12	36015390	36015390	2e-59	-	36015271	36015510	0	1	239,	0	-58.7	-57.6	101	-0.322	-0.769	-1.07	three_prime_utr	Tspan13	protein_coding
ENSMUSG00000028932	5	21795911	21795911	1.6e-15	+	21795806	21796016	0	1	210,	0	-14.8	-14.1	12.4	-5.54	-6.66	5.27	exon	Psmc2	protein_coding
ENSMUSG00000042396	9	48493517	48493517	0.025	-	48493457	48493577	0	1	120,	0	-1.6	-1.38	6.94	-0.137	-0.176	0.737	exon	Rbm7	protein_coding
ENSMUSG00000040390	7	27656702	27656702	0.00032	-	27656612	27656792	0	1	180,	0	-3.49	-3.12	13.3	-0.229	-0.525	2.91	CDS	Map3k10	protein_coding
ENSMUSG00000045969	8	11562203	11562203	1.6e-61	+	11562053	11562353	0	1	300,	0	-60.8	-59.6	22.7	-0.448	-0.974	-1.28	three_prime_utr	Ing1	protein_coding
ENSMUSG00000039982	19	12501443	12501443	2.8e-05	-	12501338	12501548	0	1	210,	0	-4.56	-4.13	16.8	-0.141	-0.187	-0.637	five_prime_utr	Dtx4	protein_coding
ENSMUSG00000050908	16	10421721	10421721	0.012	-	10421631	10421811	0	1	180,	0	-1.93	-1.68	8.09	-0.197	-0.403	2.32	three_prime_utr	Tvp23a	protein_coding
ENSMUSG00000075053	13	18030887	18030887	0.00049	-	18030799	18030976	0	1	177,	0	-3.31	-2.95	12.7	-0.126	-0.133	0.17	exon	Vdac3-ps1	unprocessed_pseudogene
ENSMUSG00000003226	10	58477325	58477325	6.3e-35	+	58477010	58477640	0	1	630,	0	-34.2	-33.3	89	-1.16	-1.87	-2.5	CDS	Ranbp2	protein_coding
ENSMUSG00000001918	7	16781757	16781757	0	+	16781369	16782145	0	1	776,	0	#NAME?	#NAME?	196	-1.46	-2.22	-0.772	exon	Slc1a5	protein_coding
ENSMUSG00000001768	2	145885906	145885906	2e-32	+	145885666	145886147	0	1	481,	0	-31.7	-30.8	98.3	-1.14	-1.85	4.09	three_prime_utr	Rin2	protein_coding
ENSMUSG00000041961	11	5282228	5282228	2e-11	-	5282093	5282363	0	1	270,	0	-10.7	-10	35.8	-0.237	-0.555	-2.26	CDS	Znrf3	protein_coding
ENSMUSG00000031770	8	94394973	94394973	1.3e-94	+	94394838	94395108	0	1	270,	0	-93.9	-92.6	24.6	-1.79	-2.6	2.63	three_prime_utr	Herpud1	protein_coding
ENSMUSG00000045095	6	93678541	93678541	3.4e-06	-	93678391	93678691	0	1	300,	0	-5.47	-5	19.7	-0.155	-0.236	-0.948	three_prime_utr	Magi1	protein_coding
ENSMUSG00000001504	13	72633884	72633884	0.00021	+	72633779	72633989	0	1	210,	0	-3.67	-3.28	13.9	-0.165	-0.279	1.32	three_prime_utr	Irx2	protein_coding
ENSMUSG00000022412	15	80251935	80251935	2.5e-45	+	80251725	80252145	0	1	420,	0	-44.6	-43.5	82.1	-0.405	-0.906	-1.26	three_prime_utr	Mief1	protein_coding
ENSMUSG00000097799	2	120534042	120534042	1e-294	+	120533682	120534403	0	1	721,	0	-294	-292	385	-1.78	-2.58	1.79	exon	Gm26899	lincRNA
ENSMUSG00000040945	4	140721366	140721366	1e-116	+	140721157	140721576	0	1	419,	0	-116	-115	20.4	-9.38	-10.7	2.23	three_prime_utr	Rcc2	protein_coding
ENSMUSG00000079426	6	113389510	113389510	6.3e-39	+	113389317	113389704	0	1	387,	0	-38.2	-37.2	9.25	-1.07	-1.77	0.671	three_prime_utr	Arpc4	protein_coding
ENSMUSG00000019518	5	138178539	138178539	7.9e-67	+	138178086	138178992	0	2	94,716,	0,190	-66.1	-65	203	-0.156	-0.243	-0.626	three_prime_utr	Ap4m1	protein_coding
ENSMUSG00000070697	5	88555393	88555393	0.0054	+	88555319	88555468	0	1	149,	0	-2.27	-1.98	9.25	-0.171	-0.296	-1.58	CDS	Utp3	protein_coding
ENSMUSG00000001138	1	36526376	36526376	0.00049	+	36526286	36526467	0	1	181,	0	-3.31	-2.95	12.7	-0.156	-0.247	-1.12	three_prime_utr	Cnnm3	protein_coding
ENSMUSG00000027078	2	84809530	84809530	2.8e-05	+	84809411	84809650	0	1	239,	0	-4.56	-4.13	16.8	-0.163	-0.274	1.25	three_prime_utr	Ube2l6	protein_coding
ENSMUSG00000081126	6	149361969	149361969	0.0054	+	149361894	149362044	0	1	150,	0	-2.27	-1.98	9.25	-0.148	-0.219	1	exon	Gm15784	processed_pseudogene
ENSMUSG00000038976	11	95006599	95006599	0.00011	+	95006539	95006660	0	1	121,	0	-3.96	-3.55	8.67	-0.171	-0.305	-1.15	three_prime_utr	Ppp1r9b	protein_coding
ENSMUSG00000036748	19	46331666	46331666	3.2e-13	-	46331565	46331768	0	2	108,12,	0,191	-12.5	-11.9	10.9	-0.135	-0.165	-0.147	CDS	Cuedc2	protein_coding
ENSMUSG00000042903	X	101255019	101255019	1e-166	+	101254795	101255243	0	1	448,	0	-166	-164	130	-0.447	-0.973	1.73	CDS	Foxo4	protein_coding
ENSMUSG00000022221	14	55786142	55786142	1.6e-12	-	55785972	55786313	0	2	11,288,	0,53	-11.8	-11.1	31.2	-0.151	-0.227	0.669	CDS	Ripk3	protein_coding
ENSMUSG00000038369	2	155405603	155405603	0.0036	-	155405543	155405664	0	1	121,	0	-2.44	-2.14	9.83	-0.249	-0.59	-3.58	CDS	Ncoa6	protein_coding
ENSMUSG00000033033	19	47135708	47135708	0.0016	-	47135618	47135798	0	1	180,	0	-2.79	-2.46	11	-0.136	-0.169	-0.515	CDS	Calhm2	protein_coding
ENSMUSG00000056342	11	23333543	23333543	0.00049	+	23333468	23333618	0	1	150,	0	-3.31	-2.95	12.7	-0.189	-0.37	2	CDS	Usp34	protein_coding
ENSMUSG00000051341	17	21561112	21561112	0.00072	+	21561023	21561202	0	1	179,	0	-3.14	-2.79	12.1	-0.274	-0.666	3.91	CDS	Zfp52	protein_coding
ENSMUSG00000027351	2	117178782	117178782	0	+	117177975	117179590	0	1	1615,	0	#NAME?	#NAME?	251	-0.432	-0.945	-0.13	three_prime_utr	Spred1	protein_coding
ENSMUSG00000047284	11	69913356	69913356	6.9e-10	+	69913221	69913491	0	1	270,	0	-9.16	-8.56	31.2	-0.126	-0.139	0.17	three_prime_utr	Neurl4	protein_coding
ENSMUSG00000035829	2	28451085	28451085	2.5e-12	+	28450965	28451205	0	1	240,	0	-11.6	-10.9	38.7	-0.13	-0.147	0.237	CDS	Ppp1r26	protein_coding
ENSMUSG00000006360	12	113153683	113153683	0.0024	+	113153608	113153759	0	1	151,	0	-2.62	-2.3	10.4	-0.156	-0.243	1.17	exon	Crip1	protein_coding
ENSMUSG00000033902	2	120023922	120023922	5.1e-06	+	120023802	120024042	0	1	240,	0	-5.29	-4.82	19.1	-0.178	-0.332	-1.58	CDS	Mapkbp1	protein_coding
ENSMUSG00000046671	4	134529161	134529161	2e-13	-	134529041	134529282	0	1	241,	0	-12.7	-12	42.2	-0.191	-0.39	-1.82	exon	Mtfr1l	protein_coding
ENSMUSG00000022246	15	10575608	10575608	5e-63	-	10575398	10575818	0	1	420,	0	-62.3	-61.2	140	-1.18	-1.9	-2.26	CDS	Rai14	protein_coding
ENSMUSG00000027544	2	168479331	168479331	1.3e-36	-	168479166	168479496	0	1	330,	0	-35.9	-35	113	-0.188	-0.368	1.12	three_prime_utr	Nfatc2	protein_coding
ENSMUSG00000067851	1	10158012	10158012	2.5e-15	-	10157862	10158163	0	1	301,	0	-14.6	-13.9	38.1	-3.28	-4.23	6.82	CDS	Arfgef1	protein_coding
ENSMUSG00000017548	11	80031950	80031950	6.3e-12	+	80031845	80032056	0	1	211,	0	-11.2	-10.6	37.6	-0.492	-1.03	-4.91	CDS	Suz12	protein_coding
ENSMUSG00000031921	8	107076802	107076802	1.2e-05	-	107076653	107076952	0	1	299,	0	-4.92	-4.48	17.9	-0.146	-0.213	-0.807	CDS	Terf2	protein_coding
ENSMUSG00000004562	14	51997368	51997368	0.00021	+	51997293	51997444	0	1	151,	0	-3.67	-3.28	13.9	-0.144	-0.202	-0.778	CDS	Arhgef40	protein_coding
ENSMUSG00000042605	5	121803122	121803122	0.017	+	121803062	121803183	0	1	121,	0	-1.77	-1.53	7.51	-0.181	-0.342	2	exon	Atxn2	protein_coding
ENSMUSG00000091474	7	41627288	41627288	0.0079	+	41627213	41627364	0	1	151,	0	-2.1	-1.83	8.67	-0.197	-0.403	-2.32	CDS	2610021A01Rik	protein_coding
ENSMUSG00000055675	8	15027036	15027036	0.00072	+	15026946	15027126	0	1	180,	0	-3.14	-2.79	12.1	-0.181	-0.349	1.81	five_prime_utr	Kbtbd11	protein_coding
ENSMUSG00000028683	4	117066512	117066512	1.6e-49	+	117065446	117067579	0	3	22,191,117,	0,927,2016	-48.8	-47.7	43.9	-4.98	-6.07	-5.33	CDS	Eif2b3	protein_coding
ENSMUSG00000042460	6	7874223	7874223	7.9e-38	+	7874074	7874373	0	1	299,	0	-37.1	-36.1	116	-0.146	-0.209	0.708	three_prime_utr	C1galt1	protein_coding
ENSMUSG00000047735	6	3374055	3374055	0.0024	-	3373965	3374146	0	1	181,	0	-2.62	-2.3	10.4	-0.181	-0.347	1.87	CDS	Samd9l	protein_coding
ENSMUSG00000021451	13	51702805	51702805	0	-	51702205	51703405	0	1	1200,	0	#NAME?	#NAME?	112	-39.9	-42	2.4	CDS	Sema4d	protein_coding
ENSMUSG00000029430	5	129022482	129022482	0	+	129022038	129022926	0	3	152,171,153,	0,336,735	-807	#NAME?	15.9	-18.6	-20.2	1.45	CDS	Ran	protein_coding
ENSMUSG00000029478	5	125017781	125017781	0.00014	-	125017691	125017872	0	1	181,	0	-3.85	-3.45	14.4	-0.267	-0.655	-3.46	three_prime_utr	Ncor2	protein_coding
ENSMUSG00000028980	4	149982182	149982182	6.3e-12	-	149982017	149982347	0	1	330,	0	-11.2	-10.6	37.6	-0.133	-0.158	0.333	CDS	H6pd	protein_coding
ENSMUSG00000059326	19	61224838	61224838	7.6e-08	-	61224520	61225157	0	2	513,25,	0,612	-7.12	-6.59	24.9	-0.279	-0.684	-1.37	three_prime_utr	Csf2ra	protein_coding
ENSMUSG00000058748	8	4628869	4628869	2e-78	+	4628495	4629244	0	1	749,	0	-77.7	-76.5	238	-0.215	-0.458	-2.08	CDS	Zfp958	protein_coding
ENSMUSG00000025362	10	128626117	128626117	1.3e-13	-	128626042	128626192	0	1	150,	0	-12.9	-12.2	2.09	-9.33	-10.6	2.15	exon	Rps26	protein_coding
ENSMUSG00000047539	1	182317074	182317074	4e-11	-	182316924	182317224	0	1	300,	0	-10.4	-9.75	12.7	-16.6	-18.2	4.96	CDS	Fbxo28	protein_coding
ENSMUSG00000030213	6	136608447	136608447	3.2e-08	+	136608312	136608583	0	1	271,	0	-7.49	-6.94	26	-0.18	-0.337	1.58	three_prime_utr	Atf7ip	protein_coding
ENSMUSG00000040396	8	9991379	9991379	1.8e-05	+	9991229	9991529	0	1	300,	0	-4.74	-4.3	17.3	-0.138	-0.173	-0.485	three_prime_utr	Abhd13	protein_coding
ENSMUSG00000002413	6	39609029	39609029	4.2e-07	-	39608894	39609165	0	1	271,	0	-6.38	-5.87	22.5	-0.138	-0.173	0.485	three_prime_utr	Braf	protein_coding
ENSMUSG00000087298	7	46821038	46821038	1e-05	-	46820921	46821155	0	1	234,	0	-4.98	-4.52	10.4	-0.176	-0.326	0.874	exon	Gm9392	processed_pseudogene
ENSMUSG00000041977	3	87729563	87729563	8.1e-07	+	87728663	87730463	0	4	31,76,168,55,	0,541,821,1745	-6.09	-5.59	14.4	-8.58	-9.86	3.93	CDS	Arhgef11	protein_coding
ENSMUSG00000096056	X	101302169	101302169	0.025	+	101302109	101302230	0	1	121,	0	-1.6	-1.38	6.94	-0.216	-0.462	3	CDS	Gm21986	processed_transcript
ENSMUSG00000026116	1	36792520	36792520	6.9e-10	-	36792400	36792641	0	1	241,	0	-9.16	-8.56	31.2	-0.156	-0.245	1	three_prime_utr	Tmem131	protein_coding
ENSMUSG00000043154	9	101106415	101106415	0.0024	-	101106340	101106491	0	1	151,	0	-2.62	-2.3	10.4	-0.274	-0.666	-3.91	three_prime_utr	Ppp2r3a	protein_coding
ENSMUSG00000022000	14	75332079	75332079	5.1e-06	+	75331989	75332169	0	1	180,	0	-5.29	-4.82	19.1	-0.165	-0.281	1	CDS	Zc3h13	protein_coding
ENSMUSG00000027479	2	153767444	153767444	3.1e-08	+	153767205	153767684	0	1	479,	0	-7.51	-6.97	20.8	-0.444	-0.966	2.34	three_prime_utr	Mapre1	protein_coding
ENSMUSG00000028093	3	97175803	97175803	3.2e-13	+	97175683	97175923	0	1	240,	0	-12.5	-11.9	41.6	-0.302	-0.738	3.49	exon	Acp6	protein_coding
ENSMUSG00000031246	X	109160676	109160676	2e-39	+	109160496	109160857	0	1	361,	0	-38.7	-37.7	34.1	-21.8	-23.6	3.24	three_prime_utr	Sh3bgrl	protein_coding
ENSMUSG00000054951	17	40880332	40880332	0.00032	-	40880227	40880438	0	1	211,	0	-3.49	-3.12	13.3	-0.2	-0.42	2.17	CDS	9130008F23Rik	protein_coding
ENSMUSG00000025025	19	53372687	53372687	1.5e-06	+	53372582	53372792	0	1	210,	0	-5.83	-5.35	20.8	-0.232	-0.543	-2	three_prime_utr	Mxi1	protein_coding
ENSMUSG00000005846	16	11202332	11202332	6.9e-10	-	11201423	11203242	0	3	7,140,92,	0,894,1727	-9.16	-8.56	31.2	-0.131	-0.153	0.0444	CDS	Rsl1d1	protein_coding
ENSMUSG00000006740	18	6203275	6203275	1.3e-10	-	6203155	6203396	0	1	241,	0	-9.9	-9.29	33.5	-0.144	-0.203	-0.695	three_prime_utr	Kif5b	protein_coding
ENSMUSG00000041801	1	135768611	135768611	1.8e-07	+	135768506	135768717	0	1	211,	0	-6.75	-6.23	23.7	-0.124	-0.129	-0.078	three_prime_utr	Phlda3	protein_coding
ENSMUSG00000020715	11	106394889	106394889	4.2e-05	-	106394799	106394979	0	1	180,	0	-4.38	-3.96	16.2	-0.23	-0.539	2.81	three_prime_utr	Ern1	protein_coding
ENSMUSG00000027313	2	119353904	119353904	0.00072	+	119353815	119353994	0	1	179,	0	-3.14	-2.79	12.1	-0.322	-0.77	-4.32	three_prime_utr	Chac1	protein_coding
ENSMUSG00000014426	17	12272049	12272049	1e-110	-	12271884	12272214	0	1	330,	0	-110	-108	320	-0.24	-0.565	1.75	CDS	Map3k4	protein_coding
ENSMUSG00000009090	11	5041925	5041925	2.1e-09	+	5041835	5042015	0	1	180,	0	-8.67	-8.09	11.9	-0.162	-0.263	0.263	three_prime_utr	Ap1b1	protein_coding
ENSMUSG00000097893	1	9747752	9747752	1.5e-06	+	9747647	9747857	0	1	210,	0	-5.83	-5.35	20.8	-0.181	-0.353	-1.72	exon	1700034P13Rik	antisense_RNA
ENSMUSG00000035247	12	51743946	51743946	1e-25	-	51743841	51744052	0	1	211,	0	-25	-24.2	79.8	-0.146	-0.208	-0.707	three_prime_utr	Hectd1	protein_coding
ENSMUSG00000004085	2	72404224	72404224	1.6e-45	+	72403999	72404449	0	1	450,	0	-44.8	-43.7	139	-0.163	-0.27	-1.1	three_prime_utr	Map3k20	protein_coding
ENSMUSG00000069892	11	49017297	49017297	2.5e-18	-	49017132	49017463	0	1	331,	0	-17.6	-16.9	57.2	-0.152	-0.229	0.862	three_prime_utr	9930111J21Rik2	protein_coding
ENSMUSG00000036155	1	127484985	127484985	0.00072	+	127484895	127485076	0	1	181,	0	-3.14	-2.79	12.1	-0.224	-0.503	-2.81	three_prime_utr	Mgat5	protein_coding
ENSMUSG00000039477	5	142725050	142725050	0.0002	-	142724930	142725171	0	1	241,	0	-3.69	-3.3	8.67	-0.15	-0.223	0.441	three_prime_utr	Tnrc18	protein_coding
ENSMUSG00000009927	9	44408827	44408827	3.2e-28	+	44408692	44408962	0	1	270,	0	-27.5	-26.6	23.9	-0.39	-0.882	0.886	CDS	Rps25	protein_coding
ENSMUSG00000031134	X	57386909	57386909	1.4e-08	-	57386759	57387059	0	1	300,	0	-7.86	-7.3	27.2	-0.224	-0.511	-2.48	three_prime_utr	Rbmx	protein_coding
ENSMUSG00000037808	9	13846135	13846135	4e-32	+	13845955	13846315	0	1	360,	0	-31.4	-30.4	98.8	-0.146	-0.212	-0.728	three_prime_utr	Fam76b	protein_coding
ENSMUSG00000024773	19	6261795	6261795	0.00021	+	6261705	6261886	0	1	181,	0	-3.67	-3.28	13.9	-0.179	-0.335	-1.68	CDS	Atg2a	protein_coding
ENSMUSG00000010290	1	43115648	43115648	6.3e-40	+	43115499	43115798	0	1	299,	0	-39.2	-38.2	123	-0.177	-0.329	-1.45	three_prime_utr	AI597479	protein_coding
ENSMUSG00000025421	18	76971090	76971090	2.5e-21	+	76970955	76971225	0	1	270,	0	-20.6	-19.8	16.2	-0.387	-0.877	1.23	three_prime_utr	Hdhd2	protein_coding
ENSMUSG00000080989	2	130881602	130881602	2.3e-05	+	130881543	130881662	0	1	119,	0	-4.63	-4.2	9.83	-1.17	-1.88	3.98	exon	Gm14048	processed_pseudogene
ENSMUSG00000015217	X	71556096	71556096	0.0016	+	71556006	71556186	0	1	180,	0	-2.79	-2.46	11	-0.136	-0.169	-0.515	five_prime_utr	Hmgb3	protein_coding
ENSMUSG00000024812	19	24099489	24099489	3.2e-34	-	24098157	24100821	0	3	158,111,120,	0,1295,2544	-33.5	-32.5	105	-1.33	-2.08	-2.29	CDS	Tjp2	protein_coding
ENSMUSG00000027162	2	109898892	109898892	7.8e-06	+	109898787	109898997	0	1	210,	0	-5.11	-4.65	18.5	-0.442	-0.96	-5.04	three_prime_utr	Lin7c	protein_coding
ENSMUSG00000103309	18	37806983	37806983	2.5e-15	-	37806849	37807118	0	1	269,	0	-14.6	-13.9	48	-0.517	-1.07	2.37	exon	BC037039	antisense_RNA
ENSMUSG00000038633	1	182279056	182279056	6.5e-07	-	182278952	182279161	0	1	209,	0	-6.19	-5.69	18.5	-0.156	-0.239	0.766	CDS	Degs1	protein_coding
ENSMUSG00000022462	15	96689601	96689601	1e-111	-	96689243	96689960	0	1	717,	0	-111	-109	60.7	-1.63	-2.42	1.96	three_prime_utr	Slc38a2	protein_coding
ENSMUSG00000025969	1	62816356	62816356	0.0036	+	62816266	62816447	0	1	181,	0	-2.44	-2.14	9.83	-0.192	-0.392	-2.12	three_prime_utr	Nrp2	protein_coding
ENSMUSG00000024571	18	80212442	80212442	0.012	+	80212382	80212502	0	1	120,	0	-1.93	-1.68	8.09	-0.181	-0.342	-2	three_prime_utr	Gm16286	protein_coding
ENSMUSG00000048170	7	128698187	128698187	7.9e-11	-	128698082	128698292	0	1	210,	0	-10.1	-9.47	34.1	-0.173	-0.312	-0.926	three_prime_utr	Mcmbp	protein_coding
ENSMUSG00000078773	4	11584220	11584220	0.0054	+	11584130	11584311	0	1	181,	0	-2.27	-1.98	9.25	-0.215	-0.456	-2.58	three_prime_utr	Rad54b	protein_coding
ENSMUSG00000003847	8	107339214	107339214	0.0011	+	107339109	107339320	0	1	211,	0	-2.96	-2.62	10.4	-0.582	-1.16	3.32	three_prime_utr	Nfat5	protein_coding
ENSMUSG00000035356	16	55812569	55812569	0.0036	-	55812509	55812629	0	1	120,	0	-2.44	-2.14	9.83	-0.24	-0.561	3.46	three_prime_utr	Nfkbiz	protein_coding
ENSMUSG00000085609	11	75177543	75177543	1.2e-05	+	75177454	75177633	0	1	179,	0	-4.92	-4.48	17.9	-0.257	-0.624	-3.17	exon	1700016P03Rik	processed_transcript
ENSMUSG00000032440	9	116109970	116109970	1e-68	-	116109745	116110195	0	1	450,	0	-68	-66.8	191	-1.71	-2.51	3.54	CDS	Tgfbr2	protein_coding
ENSMUSG00000042826	11	69796515	69796515	0.0024	-	69796455	69796575	0	1	120,	0	-2.62	-2.3	10.4	-0.312	-0.755	3.17	three_prime_utr	Fgf11	protein_coding
ENSMUSG00000026171	1	74594225	74594225	0.0024	-	74594135	74594315	0	1	180,	0	-2.62	-2.3	10.4	-0.647	-1.25	4.81	three_prime_utr	Rnf25	protein_coding
ENSMUSG00000022119	14	105116959	105116959	6.3e-05	-	105116869	105117050	0	1	181,	0	-4.2	-3.79	15.6	-0.332	-0.788	4.39	CDS	Rbm26	protein_coding
ENSMUSG00000028936	4	152333714	152333714	0.00014	+	152333625	152333804	0	1	179,	0	-3.85	-3.45	14.4	-0.257	-0.621	-3.32	three_prime_utr	Rpl22	protein_coding
ENSMUSG00000022003	14	75760550	75760550	3.2e-58	-	75760415	75760685	0	1	270,	0	-57.5	-56.4	52.3	-1.41	-2.17	3.52	three_prime_utr	Slc25a30	protein_coding
ENSMUSG00000009418	1	135441161	135441161	1.8e-07	-	135440966	135441357	0	1	391,	0	-6.75	-6.23	23.7	-0.217	-0.474	-2.26	three_prime_utr	Nav1	protein_coding
ENSMUSG00000107659	6	88504089	88504089	3.2e-25	+	88503930	88504248	0	1	318,	0	-24.5	-23.7	23.1	-0.847	-1.5	-1.07	exon	Gm44170	antisense_RNA
ENSMUSG00000063268	15	76233527	76233527	9.5e-05	-	76233452	76233602	0	1	150,	0	-4.02	-3.62	15	-0.248	-0.585	-3.17	exon	Parp10	protein_coding
ENSMUSG00000024070	17	79012999	79012999	5e-08	-	79012834	79013164	0	1	330,	0	-7.3	-6.76	25.4	-0.224	-0.511	-2.48	five_prime_utr	Prkd3	protein_coding
ENSMUSG00000042207	1	134588940	134588940	0.00032	+	134588850	134589031	0	1	181,	0	-3.49	-3.12	13.3	-0.292	-0.711	4.09	CDS	Kdm5b	protein_coding
ENSMUSG00000025026	19	53246381	53246381	1e-27	+	53246201	53246561	0	1	360,	0	-27	-26.1	85.5	-0.192	-0.391	-1.39	three_prime_utr	Add3	protein_coding
ENSMUSG00000041415	12	104702686	104702686	6.3e-05	-	104702551	104702822	0	1	271,	0	-4.2	-3.79	15.6	-0.156	-0.249	-1.09	CDS	Dicer1	protein_coding
ENSMUSG00000005150	8	85081140	85081140	2.5e-21	-	85080975	85081306	0	1	331,	0	-20.6	-19.8	63.6	-0.152	-0.231	0.57	exon	Wdr83	protein_coding
ENSMUSG00000044609	7	42953775	42953775	0.00051	-	42953687	42953863	0	1	176,	0	-3.29	-2.93	7.51	-0.274	-0.674	-2.14	exon	Gm9294	processed_pseudogene
ENSMUSG00000003282	4	3904099	3904099	6.3e-05	-	3904024	3904175	0	1	151,	0	-4.2	-3.79	15.6	-0.138	-0.174	0.531	CDS	Plag1	protein_coding
ENSMUSG00000078154	11	48825925	48825925	0.00021	-	48825732	48826119	0	1	387,	0	-3.67	-3.28	13.9	-0.135	-0.162	0.392	three_prime_utr	Gm12184	protein_coding
ENSMUSG00000057424	9	38981800	38981800	0.0054	-	38981740	38981860	0	1	120,	0	-2.27	-1.98	9.25	-0.229	-0.53	3.32	three_prime_utr	Olfr934	protein_coding
ENSMUSG00000023830	17	12726276	12726276	2.8e-05	-	12726201	12726352	0	1	151,	0	-4.56	-4.13	16.8	-0.162	-0.263	1.22	CDS	Igf2r	protein_coding
ENSMUSG00000027663	3	32337473	32337473	0.012	-	32337398	32337549	0	1	151,	0	-1.93	-1.68	8.09	-0.224	-0.497	3.17	three_prime_utr	Zmat3	protein_coding
ENSMUSG00000053641	9	64842575	64842575	1.6e-86	+	64842440	64842711	0	1	271,	0	-85.8	-84.5	194	-0.128	-0.143	0.074	CDS	Dennd4a	protein_coding
ENSMUSG00000042308	7	127786219	127786219	0.00049	+	127786114	127786324	0	1	210,	0	-3.31	-2.95	12.7	-0.139	-0.179	-0.585	CDS	Setd1a	protein_coding
ENSMUSG00000015133	7	66262437	66262437	3.2e-22	-	66262302	66262572	0	1	270,	0	-21.5	-20.7	37	-0.173	-0.312	0.743	CDS	Lrrk1	protein_coding
ENSMUSG00000029108	5	57725032	57725032	2e-20	+	57721830	57728235	0	2	448,122,	0,6283	-19.7	-18.9	48	-1.05	-1.75	3	exon	Pcdh7	protein_coding
ENSMUSG00000027227	2	122264521	122264521	4e-45	+	122264178	122264864	0	1	686,	0	-44.4	-43.4	63.3	-0.146	-0.211	-0.0966	three_prime_utr	Sord	protein_coding
ENSMUSG00000037638	12	112682597	112682597	2.5e-09	+	112682478	112682717	0	1	239,	0	-8.6	-8.02	29.5	-0.193	-0.396	-1.89	three_prime_utr	Zbtb42	protein_coding
ENSMUSG00000064181	10	116906891	116906891	5e-08	-	116906771	116907012	0	1	241,	0	-7.3	-6.76	25.4	-0.126	-0.136	0.152	three_prime_utr	Rab3ip	protein_coding
ENSMUSG00000052435	14	54710655	54710655	0.00021	-	54710566	54710744	0	1	178,	0	-3.67	-3.28	13.9	-0.19	-0.386	2	CDS	Cebpe	protein_coding
ENSMUSG00000024978	19	55070930	55070930	2.2e-06	-	55070840	55071021	0	1	181,	0	-5.65	-5.17	20.2	-0.24	-0.567	2.7	stop_codon	Gpam	protein_coding
ENSMUSG00000017561	11	80064264	80064264	0.00013	-	80064189	80064339	0	1	150,	0	-3.89	-3.49	2.74	-8.38	-9.65	-6.57	CDS	Crlf3	protein_coding
ENSMUSG00000032788	10	78464839	78464839	4.2e-05	-	78464764	78464915	0	1	151,	0	-4.38	-3.96	16.2	-0.311	-0.751	4.25	CDS	Pdxk	protein_coding
ENSMUSG00000045983	16	20681257	20681257	6.3e-13	+	20681069	20681446	0	2	7,264,	0,113	-12.2	-11.5	8.34	-1.09	-1.79	-2.42	CDS	Eif4g1	protein_coding
ENSMUSG00000016520	5	147033377	147033377	7.9e-11	-	147033287	147033468	0	1	181,	0	-10.1	-9.47	34.1	-0.174	-0.317	1	CDS	Lnx2	protein_coding
ENSMUSG00000031422	X	136734105	136734105	0	-	136733777	136734434	0	1	657,	0	-684	#NAME?	198	-0.19	-0.385	0.0801	CDS	Morf4l2	protein_coding
ENSMUSG00000018476	11	69403900	69403900	3.3e-06	-	69403667	69404133	0	3	16,127,128,	0,122,338	-5.48	-5	5.2	-2.69	-3.59	4.32	CDS	Kdm6b	protein_coding
ENSMUSG00000074030	8	124896510	124896510	0.0054	-	124896420	124896601	0	1	181,	0	-2.27	-1.98	9.25	-0.189	-0.37	-2	exon	Exoc8	protein_coding
ENSMUSG00000036986	9	58219812	58219812	2e-32	-	58219602	58220023	0	1	421,	0	-31.7	-30.8	100	-0.224	-0.511	-1.22	CDS	Pml	protein_coding
ENSMUSG00000107317	5	149285465	149285465	0	-	149285330	149285601	0	1	271,	0	-328	#NAME?	339	-2.37	-3.25	-1.94	exon	Gm19719	antisense_RNA
ENSMUSG00000030718	7	100327452	100327452	0.0011	-	100327362	100327542	0	1	180,	0	-2.96	-2.62	11.6	-1.78	-2.58	4.33	three_prime_utr	Ppme1	protein_coding
ENSMUSG00000045671	11	20021176	20021176	2.2e-06	+	20021086	20021267	0	1	181,	0	-5.65	-5.17	20.2	-0.267	-0.656	2	CDS	Spred2	protein_coding
ENSMUSG00000028398	4	75277755	75277755	3.2e-20	-	75277501	75278009	0	2	268,29,	0,479	-19.5	-18.7	46.2	-0.229	-0.534	1.17	CDS	Dmac1	protein_coding
ENSMUSG00000029310	5	104065139	104065139	2.6e-09	+	104065049	104065230	0	1	181,	0	-8.58	-8	6.36	-8.28	-9.55	-6.01	three_prime_utr	Nudt9	protein_coding
ENSMUSG00000036983	17	3543170	3543170	0.0079	-	3543111	3543229	0	1	118,	0	-2.1	-1.83	8.67	-0.224	-0.497	-3.17	CDS	Tfb1m	protein_coding
ENSMUSG00000027009	2	79326696	79326696	0	+	79325578	79327814	0	2	116,1295,	0,941	-2720	#NAME?	143	-15.8	-17.3	-1.01	three_prime_utr	Itga4	protein_coding
ENSMUSG00000022351	15	59315721	59315721	7.6e-08	+	59315616	59315826	0	1	210,	0	-7.12	-6.59	24.9	-0.224	-0.501	-2.46	exon	Sqle	protein_coding
ENSMUSG00000010051	9	107580361	107580361	0.0024	+	107580271	107580451	0	1	180,	0	-2.62	-2.3	10.4	-0.264	-0.642	-3.81	five_prime_utr	Hyal1	protein_coding
ENSMUSG00000038456	6	39523073	39523073	4.8e-06	-	39522953	39523194	0	1	241,	0	-5.32	-4.85	11	-0.189	-0.373	-1.39	CDS	Dennd2a	protein_coding
ENSMUSG00000019806	10	13801519	13801519	1.6e-09	-	13801414	13801625	0	1	211,	0	-8.79	-8.2	30.1	-0.138	-0.173	-0.466	exon	Aig1	protein_coding
ENSMUSG00000026434	1	131936110	131936110	0.0011	+	131936020	131936201	0	1	181,	0	-2.96	-2.62	4.48	-0.168	-0.291	-1	three_prime_utr	Nucks1	protein_coding
ENSMUSG00000063286	7	106505874	106505874	0.0024	-	106505799	106505950	0	1	151,	0	-2.62	-2.3	10.4	-0.249	-0.59	3.58	exon	Gm8995	transcribed_unprocessed_pseudogene
ENSMUSG00000020817	11	70917518	70917518	1e-25	+	70917368	70917669	0	1	301,	0	-25	-24.2	79.8	-0.247	-0.584	1.67	CDS	Rabep1	protein_coding
ENSMUSG00000061410	8	121604681	121604681	2e-20	-	121604486	121604876	0	1	390,	0	-19.7	-18.9	63.6	-0.181	-0.351	-0.69	CDS	Zcchc14	protein_coding
ENSMUSG00000045980	11	115245361	115245361	4.2e-05	+	115245256	115245467	0	1	211,	0	-4.38	-3.96	16.2	-0.267	-0.655	3.46	three_prime_utr	Tmem104	protein_coding
ENSMUSG00000036644	11	50171828	50171828	4.6e-10	+	50171708	50171948	0	1	240,	0	-9.34	-8.75	31.8	-0.216	-0.47	-2.26	three_prime_utr	Tbc1d9b	protein_coding
ENSMUSG00000028868	4	133195968	133195968	0.00049	+	133195893	133196044	0	1	151,	0	-3.31	-2.95	12.7	-0.173	-0.31	-1.58	three_prime_utr	Wasf2	protein_coding
ENSMUSG00000023169	15	96576242	96576242	0	-	96575972	96576512	0	1	540,	0	-406	#NAME?	271	-2.23	-3.09	-3.07	three_prime_utr	Slc38a1	protein_coding
ENSMUSG00000042626	3	89428727	89428727	7.9e-14	+	89428593	89428862	0	1	269,	0	-13.1	-12.4	10.4	-0.594	-1.18	-2.43	three_prime_utr	Shc1	protein_coding
ENSMUSG00000028086	3	84815552	84815552	0.00049	+	84815477	84815628	0	1	151,	0	-3.31	-2.95	12.7	-0.173	-0.31	1.58	five_prime_utr	Fbxw7	protein_coding
ENSMUSG00000026705	1	161109573	161109573	1e-187	-	161109408	161109739	0	1	331,	0	-187	-185	564	-0.189	-0.378	-1.69	exon	Klhl20	protein_coding
ENSMUSG00000039997	1	173937886	173937886	0.0054	-	173937796	173937977	0	1	181,	0	-2.27	-1.98	9.25	-0.126	-0.135	0.222	CDS	Ifi203	protein_coding
ENSMUSG00000037905	5	125455621	125455621	1.2e-05	+	125455501	125455741	0	1	240,	0	-4.92	-4.48	17.9	-0.264	-0.649	-3.27	three_prime_utr	Bri3bp	protein_coding
ENSMUSG00000029063	4	155589861	155589861	1e-12	+	155589711	155590012	0	1	301,	0	-12	-11.4	34.1	-0.495	-1.04	1.45	three_prime_utr	Nadk	protein_coding
ENSMUSG00000007659	2	152829990	152829990	1e-62	-	152829747	152830234	0	2	373,48,	0,439	-62	-60.9	121	-0.332	-0.792	1.44	exon	Bcl2l1	protein_coding
ENSMUSG00000026927	2	26387114	26387114	1.3e-27	-	26386994	26387234	0	1	240,	0	-26.9	-26	57.8	-0.226	-0.517	-1.9	CDS	Sdccag3	protein_coding
ENSMUSG00000031095	X	38564104	38564104	4.2e-07	-	38564014	38564194	0	1	180,	0	-6.38	-5.87	22.5	-0.184	-0.358	-1.42	CDS	Cul4b	protein_coding
ENSMUSG00000024817	19	30039183	30039183	0.0036	+	30039093	30039273	0	1	180,	0	-2.44	-2.14	9.83	-0.189	-0.37	-2	CDS	Uhrf2	protein_coding
ENSMUSG00000091562	16	59558356	59558356	1.6e-42	-	59558102	59558611	0	1	509,	0	-41.8	-40.8	46.6	-0.772	-1.4	-1.92	exon	Crybg3	processed_transcript
ENSMUSG00000023087	3	51250221	51250221	1e-97	+	51250026	51250417	0	1	391,	0	-97	-95.7	134	-1.48	-2.25	-3.68	CDS	Noct	protein_coding
ENSMUSG00000032384	9	66002198	66002198	7.9e-39	+	66002048	66002349	0	1	301,	0	-38.1	-37.1	119	-0.303	-0.739	-2.45	CDS	Csnk1g1	protein_coding
ENSMUSG00000036908	19	3948756	3948756	2.6e-06	+	3948651	3948862	0	1	211,	0	-5.59	-5.11	1.81	-9.3	-10.6	-3.01	CDS	Unc93b1	protein_coding
ENSMUSG00000025860	X	42108337	42108337	4e-69	+	42108157	42108517	0	1	360,	0	-68.4	-67.2	197	-2.88	-3.8	2.89	three_prime_utr	Xiap	protein_coding
ENSMUSG00000022462	15	96688437	96688437	1e-182	-	96688228	96688647	0	1	419,	0	-182	-180	54.3	-1.39	-2.14	1.82	three_prime_utr	Slc38a2	protein_coding
ENSMUSG00000059981	7	126884178	126884178	3.2e-08	-	126884013	126884344	0	1	331,	0	-7.49	-6.94	26	-0.14	-0.185	-0.562	five_prime_utr	Taok2	protein_coding
ENSMUSG00000032806	X	74369365	74369365	9.5e-05	-	74369275	74369455	0	1	180,	0	-4.02	-3.62	15	-0.351	-0.822	-4.52	three_prime_utr	Slc10a3	protein_coding
ENSMUSG00000054455	2	173778613	173778613	2.8e-05	+	173778523	173778704	0	1	181,	0	-4.56	-4.13	16.8	-0.198	-0.412	1.06	three_prime_utr	Vapb	protein_coding
ENSMUSG00000036371	6	67267320	67267320	2.1e-07	+	67267230	67267411	0	1	181,	0	-6.68	-6.16	2.06	-10.1	-11.5	2.9	CDS	Serbp1	protein_coding
ENSMUSG00000053329	10	78162184	78162184	2e-79	-	78162065	78162304	0	1	239,	0	-78.7	-77.4	241	-0.163	-0.269	1.1	three_prime_utr	D10Jhu81e	protein_coding
ENSMUSG00000060657	16	14115830	14115830	0.00011	-	14114334	14117326	0	4	19,117,61,44,	0,1390,1655,2948	-3.96	-3.56	9.83	-0.305	-0.741	3.81	CDS	Marf1	protein_coding
ENSMUSG00000021245	12	85267931	85267931	2.8e-05	-	85267826	85268036	0	1	210,	0	-4.56	-4.13	16.8	-0.264	-0.638	3.39	CDS	Mlh3	protein_coding
ENSMUSG00000030680	7	127016711	127016711	5.9e-05	-	127016607	127016816	0	1	209,	0	-4.23	-3.81	4.97	-0.819	-1.46	-2.4	CDS	Pagr1a	protein_coding
ENSMUSG00000079020	15	73580611	73580611	7.9e-41	-	73580446	73580776	0	1	330,	0	-40.1	-39.1	119	-0.135	-0.165	0.369	three_prime_utr	Slc45a4	protein_coding
ENSMUSG00000038828	5	30876675	30876675	1.1e-09	+	30876478	30876873	0	2	30,210,	0,185	-8.97	-8.38	30.6	-0.166	-0.282	1.24	CDS	Tmem214	protein_coding
ENSMUSG00000022521	16	4085745	4085745	0.0054	-	4085670	4085821	0	1	151,	0	-2.27	-1.98	9.25	-0.126	-0.136	-0.263	CDS	Crebbp	protein_coding
ENSMUSG00000078185	1	175685544	175685544	3.2e-08	-	175685439	175685649	0	1	210,	0	-7.49	-6.94	26	-0.145	-0.206	0.737	three_prime_utr	Chml	protein_coding
ENSMUSG00000091509	14	105114514	105114514	1.6e-39	-	105114382	105114647	0	1	265,	0	-38.8	-37.8	121	-0.14	-0.186	0.542	exon	Gm17066	processed_transcript
ENSMUSG00000094595	4	11584218	11584218	0.0054	+	11584128	11584308	0	1	180,	0	-2.27	-1.98	9.25	-0.215	-0.456	-2.58	three_prime_utr	Fsbp	protein_coding
ENSMUSG00000031227	X	105122301	105122301	1.2e-05	+	105122226	105122376	0	1	150,	0	-4.92	-4.48	17.9	-0.192	-0.392	-1.26	CDS	Magee1	protein_coding
ENSMUSG00000030790	7	110629007	110629007	0	+	110628613	110629401	0	2	61,540,	0,248	-581	#NAME?	233	-10	-11.4	-1.15	CDS	Adm	protein_coding
ENSMUSG00000056342	11	23488732	23488732	9.5e-05	+	23488642	23488823	0	1	181,	0	-4.02	-3.62	15	-0.257	-0.625	-2.32	CDS	Usp34	protein_coding
ENSMUSG00000050490	10	85313725	85313725	2e-90	+	85313606	85313845	0	1	239,	0	-89.7	-88.5	8.43	-19.5	-21.2	-4.26	exon	Gm8394	processed_pseudogene
ENSMUSG00000033540	5	108684497	108684497	0.0024	+	108684437	108684557	0	1	120,	0	-2.62	-2.3	10.4	-0.171	-0.296	-1.58	three_prime_utr	Idua	protein_coding
ENSMUSG00000030881	7	105636368	105636368	1e-279	-	105635905	105636831	0	2	488,21,	0,905	-279	-277	69.6	-0.206	-0.438	0.358	exon	Arfip2	protein_coding
ENSMUSG00000029328	5	100033786	100033786	0.0016	-	100033696	100033876	0	1	180,	0	-2.79	-2.46	11	-0.131	-0.151	-0.363	three_prime_utr	Hnrnpdl	protein_coding
ENSMUSG00000044783	1	88266246	88266246	0	-	88265976	88266516	0	1	540,	0	#NAME?	#NAME?	691	-4.43	-5.49	3.43	CDS	Hjurp	protein_coding
ENSMUSG00000050428	7	19136687	19136687	0.0054	+	19136612	19136762	0	1	150,	0	-2.27	-1.98	9.25	-0.134	-0.16	0.485	CDS	Fbxo46	protein_coding
ENSMUSG00000036943	9	66846853	66846853	0.0024	-	66846748	66846958	0	1	210,	0	-2.62	-2.3	10.4	-0.199	-0.413	-2.22	three_prime_utr	Rab8b	protein_coding
ENSMUSG00000024791	19	6090456	6090456	1.6e-06	+	6090244	6090668	0	2	280,21,	0,403	-5.79	-5.31	9.83	-1.96	-2.79	-4.19	CDS	Cdca5	protein_coding
ENSMUSG00000051977	17	15545142	15545142	1e-12	-	15545022	15545262	0	1	240,	0	-12	-11.3	39.9	-0.128	-0.142	-0.193	CDS	Prdm9	protein_coding
ENSMUSG00000019943	10	99024510	99024510	9.5e-07	+	99024315	99024705	0	1	390,	0	-6.02	-5.52	21.4	-0.18	-0.339	1.58	three_prime_utr	Atp2b1	protein_coding
ENSMUSG00000028138	3	138443242	138443242	1.2e-05	+	138443152	138443332	0	1	180,	0	-4.92	-4.48	17.9	-0.371	-0.853	4.64	exon	Adh5	protein_coding
ENSMUSG00000022043	14	66309474	66309474	5e-11	+	66309324	66309625	0	1	301,	0	-10.3	-9.71	22	-0.163	-0.269	0.322	three_prime_utr	Trim35	protein_coding
ENSMUSG00000017485	14	16431629	16431629	0.0036	+	16431539	16431719	0	1	180,	0	-2.44	-2.14	9.83	-0.181	-0.347	-1.87	three_prime_utr	Top2b	protein_coding
ENSMUSG00000018750	11	69777868	69777868	1.2e-05	+	69777793	69777943	0	1	150,	0	-4.92	-4.48	17.9	-0.154	-0.233	1	exon	Zbtb4	protein_coding
ENSMUSG00000068854	3	96221386	96221386	6.3e-42	+	96221207	96221565	0	1	358,	0	-41.2	-40.2	98.3	-0.582	-1.16	-2.77	exon	Hist2h2be	protein_coding
ENSMUSG00000044982	18	31910647	31910647	0.00014	-	31910557	31910738	0	1	181,	0	-3.85	-3.45	14.4	-0.143	-0.194	0.7	CDS	Sft2d3	protein_coding
ENSMUSG00000021282	12	111538356	111538356	1.1e-08	+	111538194	111538518	0	2	45,166,	0,158	-7.96	-7.4	15.3	-0.156	-0.244	0.71	five_prime_utr	Eif5	protein_coding
ENSMUSG00000041747	13	98259210	98259210	0.0079	-	98259150	98259271	0	1	121,	0	-2.1	-1.83	8.67	-0.181	-0.342	2	CDS	Utp15	protein_coding
ENSMUSG00000024812	19	24131140	24131140	2e-11	-	24131036	24131245	0	1	209,	0	-10.7	-10	10.4	-1.81	-2.62	3.71	CDS	Tjp2	protein_coding
ENSMUSG00000030921	7	104411347	104411347	1e-35	-	104411198	104411497	0	1	299,	0	-35	-34	110	-1.1	-1.81	4.83	CDS	Trim30a	protein_coding
ENSMUSG00000040025	4	132186689	132186689	5e-38	-	132186494	132186884	0	1	390,	0	-37.3	-36.3	117	-0.202	-0.423	1.94	three_prime_utr	Ythdf2	protein_coding
ENSMUSG00000024687	19	11993865	11993865	7.1e-10	+	11993715	11994015	0	1	300,	0	-9.15	-8.56	6.94	-0.156	-0.24	0.0831	three_prime_utr	Osbp	protein_coding
ENSMUSG00000036822	4	40260287	40260287	7.9e-21	-	40259988	40260587	0	1	599,	0	-20.1	-19.3	64.7	-0.322	-0.773	-2.25	CDS	Topors	protein_coding
ENSMUSG00000050390	4	129223307	129223307	1e-114	-	129222843	129223771	0	1	928,	0	-114	-113	77.4	-20.6	-22.3	-3.15	CDS	C77080	protein_coding
ENSMUSG00000024393	17	35153942	35153942	3.2e-14	-	35153652	35154233	0	3	88,86,126,	0,269,455	-13.5	-12.8	4.41	-5.75	-6.89	-2.78	CDS	Prrc2a	protein_coding
ENSMUSG00000098134	12	84417754	84417754	0.025	+	84417695	84417813	0	1	118,	0	-1.6	-1.38	6.94	-0.127	-0.141	0.415	CDS	Rnf113a2	protein_coding
ENSMUSG00000037331	11	58060925	58060925	4e-13	+	58060805	58061046	0	1	241,	0	-12.4	-11.8	7.63	-0.162	-0.266	0.105	three_prime_utr	Larp1	protein_coding
ENSMUSG00000030123	6	115994361	115994361	0	-	115994047	115994676	0	1	629,	0	-326	#NAME?	65.3	-2.7	-3.61	-0.944	CDS	Plxnd1	protein_coding
ENSMUSG00000097417	12	80112940	80112940	0.027	+	80112881	80113000	0	1	119,	0	-1.57	-1.35	3.47	-0.226	-0.518	2.17	exon	Gm26669	lincRNA
ENSMUSG00000083844	11	5780392	5780392	7.9e-20	+	5780213	5780572	0	1	359,	0	-19.1	-18.4	61.8	-0.13	-0.147	-0.226	exon	Ube2d-ps	transcribed_unprocessed_pseudogene
ENSMUSG00000036461	14	79573442	79573442	2.1e-08	+	79573292	79573593	0	1	301,	0	-7.67	-7.12	26.6	-0.162	-0.267	1.15	CDS	Elf1	protein_coding
ENSMUSG00000056888	10	111997084	111997084	1e-120	-	111996921	111997248	0	1	327,	0	-120	-119	72.8	-9.8	-11.1	3.54	five_prime_utr	Glipr1	protein_coding
ENSMUSG00000058392	17	32056843	32056843	1e-112	+	32056603	32057084	0	1	481,	0	-112	-111	250	-0.201	-0.421	1.17	CDS	Rrp1b	protein_coding
ENSMUSG00000022125	14	103077046	103077046	9.5e-05	+	103076912	103077181	0	1	269,	0	-4.02	-3.62	15	-0.162	-0.262	1.19	three_prime_utr	Cln5	protein_coding
ENSMUSG00000028098	3	96790817	96790817	2.5e-23	+	96790444	96791191	0	1	747,	0	-22.6	-21.7	72.2	-3.5	-4.48	4.99	three_prime_utr	Rnf115	protein_coding
ENSMUSG00000005583	13	83665100	83665100	3.6e-06	+	83665010	83665191	0	1	181,	0	-5.44	-4.97	5.9	-0.229	-0.524	-1.09	three_prime_utr	Mef2c	protein_coding
ENSMUSG00000041439	1	52709042	52709042	3.2e-29	-	52708728	52709357	0	1	629,	0	-28.5	-27.6	90.2	-1.76	-2.57	-3.53	CDS	Mfsd6	protein_coding
ENSMUSG00000017561	11	80057839	80057839	2.5e-51	-	80056434	80059244	0	3	150,223,45,	0,1357,2765	-50.6	-49.5	80.9	-1.17	-1.89	3.27	CDS	Crlf3	protein_coding
ENSMUSG00000023505	6	124832382	124832382	1.6e-40	+	124832125	124832640	0	2	314,75,	0,440	-39.8	-38.8	76.3	-0.189	-0.378	-1.37	CDS	Cdca3	protein_coding
ENSMUSG00000028228	4	19520242	19520242	0.012	-	19520182	19520303	0	1	121,	0	-1.93	-1.68	8.09	-0.224	-0.497	3.17	three_prime_utr	Cpne3	protein_coding
ENSMUSG00000020901	11	68496843	68496843	1e-152	+	68496618	68497069	0	1	451,	0	-152	-150	445	-0.502	-1.05	0.464	three_prime_utr	Pik3r5	protein_coding
ENSMUSG00000020290	11	23284270	23284270	0	+	23282709	23285831	0	6	17,139,182,157,164,31,	0,1532,1838,2102,2346,3091	-1580	#NAME?	333	-1.04	-1.74	0.815	CDS	Xpo1	protein_coding
ENSMUSG00000021794	14	34344220	34344220	0.00021	+	34344130	34344310	0	1	180,	0	-3.67	-3.28	13.9	-0.311	-0.751	4.25	three_prime_utr	Glud1	protein_coding
ENSMUSG00000028614	4	107414167	107414167	2.5e-09	+	107414048	107414287	0	1	239,	0	-8.6	-8.02	29.5	-0.262	-0.634	-3.07	three_prime_utr	Ndc1	protein_coding
ENSMUSG00000063286	7	106504691	106504691	2.7e-07	-	106504571	106504811	0	1	240,	0	-6.57	-6.05	23.1	-0.442	-0.96	5.04	exon	Gm8995	transcribed_unprocessed_pseudogene
ENSMUSG00000074622	2	160366618	160366618	1.8e-05	-	160366528	160366708	0	1	180,	0	-4.74	-4.3	17.3	-0.342	-0.805	4.46	CDS	Mafb	protein_coding
ENSMUSG00000040842	4	141115188	141115188	1e-134	-	141115008	141115368	0	1	360,	0	-134	-133	168	-1.18	-1.89	2.59	three_prime_utr	Szrd1	protein_coding
ENSMUSG00000035133	12	52519522	52519522	1e-53	+	52519282	52519763	0	1	481,	0	-53	-51.9	75.1	-1.16	-1.87	-2.97	CDS	Arhgap5	protein_coding
ENSMUSG00000032712	6	149329496	149329496	0.00032	+	149329406	149329587	0	1	181,	0	-3.49	-3.12	13.3	-0.188	-0.368	1.91	CDS	2810474O19Rik	protein_coding
ENSMUSG00000030852	7	130729073	130729073	7.9e-18	+	130728998	130729149	0	1	151,	0	-17.1	-16.3	55.5	-0.629	-1.22	-2.03	CDS	Tacc2	protein_coding
ENSMUSG00000028423	4	40976812	40976812	2e-40	+	40976527	40977097	0	1	570,	0	-39.7	-38.7	13.3	-0.849	-1.5	-0.559	CDS	Nfx1	protein_coding
ENSMUSG00000024422	17	35882051	35882051	1.1e-10	+	35881652	35882451	0	3	143,57,10,	0,369,789	-9.95	-9.33	7.74	-0.948	-1.62	2.27	CDS	Dhx16	protein_coding
ENSMUSG00000028745	4	139291232	139291232	7.9e-38	+	139291067	139291398	0	1	331,	0	-37.1	-36.2	4.33	-0.634	-1.23	0.52	three_prime_utr	Capzb	protein_coding
ENSMUSG00000039270	4	70430788	70430788	0.017	-	70430713	70430863	0	1	150,	0	-1.77	-1.53	7.51	-0.126	-0.138	0.322	three_prime_utr	Megf9	protein_coding
ENSMUSG00000100863	4	91805813	91805813	4e-13	-	91805724	91805903	0	1	179,	0	-12.4	-11.7	10.8	-2.98	-3.91	5.3	exon	Gm12669	processed_pseudogene
ENSMUSG00000009575	15	103192336	103192336	0.00021	-	103192171	103192501	0	1	330,	0	-3.67	-3.28	13.9	-0.176	-0.325	-1.53	three_prime_utr	Cbx5	protein_coding
ENSMUSG00000027341	2	132240150	132240150	0.00049	-	132240060	132240241	0	1	181,	0	-3.31	-2.95	12.7	-0.162	-0.265	-1.26	three_prime_utr	Tmem230	protein_coding
ENSMUSG00000019920	10	58421977	58421977	1.3e-13	+	58421798	58422157	0	1	359,	0	-12.9	-12.2	42.8	-0.131	-0.15	-0.256	three_prime_utr	Lims1	protein_coding
ENSMUSG00000035621	10	80155271	80155271	1.3e-16	+	80155166	80155377	0	1	211,	0	-15.9	-15.1	5.82	-0.342	-0.81	0.784	CDS	Midn	protein_coding
ENSMUSG00000055670	11	72926415	72926415	1.6e-51	+	72926250	72926581	0	1	331,	0	-50.8	-49.7	108	-0.133	-0.158	0.31	three_prime_utr	Zzef1	protein_coding
ENSMUSG00000023947	17	45556044	45556044	1.6e-27	+	45555835	45556254	0	1	419,	0	-26.8	-26	75.1	-0.146	-0.209	0.312	CDS	Nfkbie	protein_coding
ENSMUSG00000109727	8	91115186	91115186	0.00032	-	91115078	91115294	0	2	3,147,	0,69	-3.49	-3.12	13.3	-0.156	-0.247	-1.12	exon	Gm45464	sense_intronic
ENSMUSG00000042228	4	3790859	3790859	0.012	+	3790799	3790920	0	1	121,	0	-1.93	-1.68	8.09	-0.199	-0.423	2.81	three_prime_utr	Lyn	protein_coding
ENSMUSG00000092341	19	5798641	5798641	0	-	5798086	5799196	0	1	1110,	0	-476	#NAME?	12.3	-8.94	-10.2	0.385	exon	Malat1	lincRNA
ENSMUSG00000036964	11	58954953	58954953	1e-137	+	58954774	58955133	0	1	359,	0	-137	-136	12.3	-9.24	-10.5	1.46	CDS	Trim17	protein_coding
ENSMUSG00000060036	15	80078742	80078742	1e-76	-	80077793	80079691	0	5	101,120,96,102,2,	0,193,537,913,1896	-76	-74.8	16.5	-5.2	-6.3	1.04	exon	Rpl3	protein_coding
ENSMUSG00000038708	9	118556049	118556049	0.00032	+	118555959	118556140	0	1	181,	0	-3.49	-3.12	13.3	-0.166	-0.283	1.38	CDS	Golga4	protein_coding
ENSMUSG00000032504	9	113652057	113652057	4.8e-06	-	113651892	113652222	0	1	330,	0	-5.32	-4.85	19.1	-0.155	-0.238	0.748	three_prime_utr	Pdcd6ip	protein_coding
ENSMUSG00000078619	11	106272852	106272852	4.2e-05	-	106272762	106272942	0	1	180,	0	-4.38	-3.96	16.2	-0.332	-0.788	4.39	five_prime_utr	Smarcd2	protein_coding
ENSMUSG00000096976	9	90094502	90094502	1e-270	+	90094354	90094651	0	1	297,	0	-270	-268	227	-0.572	-1.15	-2.72	exon	Gm26882	lincRNA
ENSMUSG00000061518	1	36691662	36691662	1.3e-16	+	36691543	36691782	0	1	239,	0	-15.9	-15.2	20.5	-0.217	-0.475	0.916	CDS	Cox5b	protein_coding
ENSMUSG00000013089	16	22382970	22382970	1e-205	-	22382805	22383135	0	1	330,	0	-205	-203	619	-0.171	-0.302	-1.28	three_prime_utr	Etv5	protein_coding
ENSMUSG00000038949	1	179610334	179610334	7.9e-18	+	179610199	179610469	0	1	270,	0	-17.1	-16.3	55.5	-0.138	-0.175	-0.463	CDS	Cnst	protein_coding
ENSMUSG00000038342	5	123454173	123454173	1.6e-24	+	123454038	123454309	0	1	271,	0	-23.8	-23	40.2	-0.952	-1.63	-2.35	exon	Mlxip	protein_coding
ENSMUSG00000027995	3	83838150	83838150	6.3e-47	-	83837792	83838509	0	1	717,	0	-46.2	-45.1	143	-1.3	-2.03	2.59	CDS	Tlr2	protein_coding
ENSMUSG00000043998	12	69185329	69185329	0	+	69184809	69185850	0	1	1041,	0	-971	#NAME?	2500	-0.219	-0.478	0.714	CDS	Mgat2	protein_coding
ENSMUSG00000060096	18	64449819	64449819	7.1e-09	-	64449714	64449924	0	1	210,	0	-8.15	-7.59	12.1	-0.162	-0.264	0.826	exon	Amd-ps3	processed_pseudogene
ENSMUSG00000082044	2	131322213	131322213	0.019	-	131322143	131322283	0	1	140,	0	-1.71	-1.48	6.36	-0.229	-0.53	3.32	exon	Snrpert	processed_pseudogene
ENSMUSG00000028106	3	95765682	95765682	1.3e-29	-	95765487	95765877	0	1	390,	0	-28.9	-28	48	-0.216	-0.469	1.43	CDS	Rprd2	protein_coding
ENSMUSG00000024959	19	6942399	6942399	1.6e-36	+	6942249	6942550	0	2	191,50,	0,251	-35.8	-34.8	112	-0.135	-0.163	0.352	CDS	Bad	protein_coding
ENSMUSG00000020573	12	32176835	32176835	0.0054	-	32176760	32176911	0	1	151,	0	-2.27	-1.98	9.25	-0.224	-0.497	3.17	CDS	Pik3cg	protein_coding
ENSMUSG00000057133	2	160947816	160947816	0.0024	-	160947726	160947907	0	1	181,	0	-2.62	-2.3	10.4	-0.3	-0.731	-4.17	three_prime_utr	Chd6	protein_coding
ENSMUSG00000042197	1	33802249	33802249	6.3e-27	-	33802009	33802490	0	1	481,	0	-26.2	-25.3	83.2	-0.161	-0.26	0.741	exon	Zfp451	protein_coding
ENSMUSG00000048264	13	9666981	9666981	4.2e-07	+	9666861	9667102	0	1	241,	0	-6.38	-5.87	22.5	-0.135	-0.165	-0.415	three_prime_utr	Dip2c	protein_coding
ENSMUSG00000007880	4	133695992	133695992	0.0016	-	133695932	133696053	0	1	121,	0	-2.8	-2.47	6.65	-0.138	-0.174	0.585	CDS	Arid1a	protein_coding
ENSMUSG00000114934	13	119699842	119699842	1.4e-08	-	119699753	119699932	0	1	179,	0	-7.86	-7.3	27.2	-0.139	-0.18	0.337	exon	AC123738.2	antisense_RNA
ENSMUSG00000040351	5	3693041	3693041	3.2e-17	-	3692876	3693206	0	1	330,	0	-16.5	-15.7	53.8	-0.161	-0.261	1.07	CDS	Ankib1	protein_coding
ENSMUSG00000033940	6	113616492	113616492	2.1e-06	+	113616388	113616596	0	1	208,	0	-5.67	-5.18	16.8	-0.216	-0.472	2.04	three_prime_utr	Brk1	protein_coding
ENSMUSG00000039740	4	47470744	47470744	1e-105	-	47470520	47470969	0	1	449,	0	-105	-103	187	-0.163	-0.27	-0.787	three_prime_utr	Alg2	protein_coding
ENSMUSG00000021298	12	112851111	112851111	6.3e-05	-	112851021	112851201	0	1	180,	0	-4.2	-3.79	15.6	-0.136	-0.169	-0.485	exon	Gpr132	protein_coding
ENSMUSG00000109511	7	44829058	44829058	6.3e-05	+	44828968	44829148	0	1	180,	0	-4.2	-3.79	15.6	-0.267	-0.655	-3.46	CDS	Nup62	protein_coding
ENSMUSG00000018707	12	110625766	110625766	1.6e-39	+	110625542	110625990	0	3	61,111,69,	0,188,379	-38.8	-37.8	13	-2.27	-3.13	1.21	CDS	Dync1h1	protein_coding
ENSMUSG00000041598	11	113727835	113727835	0.00016	-	113727745	113727925	0	1	180,	0	-3.79	-3.4	8.38	-0.131	-0.15	0	three_prime_utr	Cdc42ep4	protein_coding
ENSMUSG00000025077	19	56546849	56546849	0.0016	-	56546744	56546954	0	1	210,	0	-2.79	-2.46	11	-0.181	-0.349	-1.81	exon	Dclre1a	protein_coding
ENSMUSG00000055296	4	56874687	56874687	1e-118	-	56874447	56874928	0	1	481,	0	-118	-117	360	-0.173	-0.312	-0.882	three_prime_utr	Tmem245	protein_coding
ENSMUSG00000099881	8	123042702	123042702	0.00049	+	123042613	123042792	0	1	179,	0	-3.31	-2.95	12.7	-0.311	-0.751	-4.25	exon	2810013P06Rik	bidirectional_promoter_lncRNA
ENSMUSG00000083458	19	6152857	6152857	0.00032	+	6152771	6152943	0	1	172,	0	-3.49	-3.12	13.3	-0.176	-0.322	-1.17	exon	Gm5510	processed_pseudogene
ENSMUSG00000035329	12	59200909	59200909	2e-14	-	59200774	59201045	0	1	271,	0	-13.7	-13	45.1	-0.257	-0.622	-2.92	three_prime_utr	Fbxo33	protein_coding
ENSMUSG00000054280	5	32827413	32827413	1.8e-05	-	32827323	32827504	0	1	181,	0	-4.74	-4.3	17.3	-0.264	-0.638	3.39	CDS	Prr14l	protein_coding
ENSMUSG00000021752	14	8222801	8222801	7.8e-06	+	8222666	8222936	0	1	270,	0	-5.11	-4.65	18.5	-0.118	-0.12	0	CDS	Kctd6	protein_coding
ENSMUSG00000029657	5	149636196	149636196	0.0079	-	149636136	149636256	0	1	120,	0	-2.1	-1.83	8.67	-0.156	-0.24	-1.22	exon	Hsph1	protein_coding
ENSMUSG00000104761	5	100798898	100798898	0.00049	+	100798808	100798988	0	1	180,	0	-3.31	-2.95	12.7	-0.29	-0.708	-2.32	exon	Gm43511	TEC
ENSMUSG00000058290	15	102298855	102298855	2.7e-07	+	102298720	102298991	0	1	271,	0	-6.57	-6.05	23.1	-0.499	-1.05	-5.36	CDS	Espl1	protein_coding
ENSMUSG00000070047	8	44950335	44950335	1.5e-06	+	44950230	44950441	0	1	211,	0	-5.83	-5.35	20.8	-0.332	-0.791	-4	CDS	Fat1	protein_coding
ENSMUSG00000013236	17	56412995	56412995	0.0011	-	56412905	56413086	0	1	181,	0	-2.96	-2.62	11.6	-0.181	-0.347	1.87	three_prime_utr	Ptprs	protein_coding
ENSMUSG00000068823	3	103055452	103055452	2.1e-09	+	103054774	103056131	0	3	59,164,78,	0,574,1279	-8.68	-8.1	6.36	-0.551	-1.12	2.22	CDS	Csde1	protein_coding
ENSMUSG00000015750	3	95897702	95897702	3.2e-08	+	95897567	95897838	0	1	271,	0	-7.49	-6.94	26	-0.197	-0.407	-1.96	three_prime_utr	Aph1a	protein_coding
ENSMUSG00000044030	7	19005989	19005989	1e-111	+	19005677	19006302	0	1	625,	0	-111	-109	276	-0.634	-1.23	1.51	CDS	Irf2bp1	protein_coding
ENSMUSG00000017737	2	164955085	164955085	1e-11	+	164954950	164955220	0	1	270,	0	-11	-10.4	37	-0.206	-0.435	-2.06	three_prime_utr	Mmp9	protein_coding
ENSMUSG00000020941	11	103239661	103239661	9.5e-05	-	103239487	103239836	0	2	65,205,	0,144	-4.02	-3.62	15	-0.193	-0.396	0.954	CDS	Map3k14	protein_coding
ENSMUSG00000096054	10	5110957	5110957	0.0079	-	5110897	5111018	0	1	121,	0	-2.1	-1.83	8.67	-0.224	-0.497	3.17	CDS	Syne1	protein_coding
ENSMUSG00000049305	9	108463885	108463885	1e-28	+	108463480	108464290	0	1	810,	0	-28	-27.1	42.2	-0.255	-0.612	0.667	CDS	Ccdc71	protein_coding
ENSMUSG00000094483	11	6470366	6470366	2.5e-12	-	6470171	6470561	0	1	390,	0	-11.6	-10.9	38.7	-0.65	-1.25	6.09	three_prime_utr	Purb	protein_coding
ENSMUSG00000061410	8	121652063	121652063	6.3e-44	-	121651793	121652333	0	1	540,	0	-43.2	-42.2	135	-6.93	-8.13	5.59	five_prime_utr	Zcchc14	protein_coding
ENSMUSG00000000194	2	31152465	31152465	5e-22	+	31152345	31152586	0	1	241,	0	-21.3	-20.5	17.3	-1.77	-2.57	4.27	CDS	Gpr107	protein_coding
ENSMUSG00000024781	19	34493471	34493471	0	-	34493186	34493757	0	1	571,	0	-1280	#NAME?	59	-60.3	-62.6	-3.96	three_prime_utr	Lipa	protein_coding
ENSMUSG00000057337	10	60184540	60184540	2.5e-09	-	60184405	60184675	0	1	270,	0	-8.6	-8.02	29.5	-0.224	-0.511	-2.46	three_prime_utr	Chst3	protein_coding
ENSMUSG00000029670	6	21970046	21970046	0.025	+	21969986	21970107	0	1	121,	0	-1.6	-1.38	6.94	-0.109	-0.109	0	CDS	Ing3	protein_coding
ENSMUSG00000042594	5	121816204	121816204	0.00049	-	121816114	121816294	0	1	180,	0	-3.31	-2.95	12.7	-0.215	-0.453	-2.42	three_prime_utr	Sh2b3	protein_coding
ENSMUSG00000036529	15	89299799	89299799	1.2e-05	-	89299709	89299890	0	1	181,	0	-4.92	-4.48	17.9	-0.706	-1.32	3.66	CDS	Sbf1	protein_coding
ENSMUSG00000049516	7	46993116	46993116	3.2e-15	-	46992906	46993326	0	1	420,	0	-14.5	-13.8	47.4	-0.222	-0.493	2.3	three_prime_utr	Spty2d1	protein_coding
ENSMUSG00000061755	5	41832535	41832535	0.025	-	41832475	41832595	0	1	120,	0	-1.6	-1.38	6.94	-0.146	-0.209	-1	CDS	Bod1l	protein_coding
ENSMUSG00000056999	19	37270459	37270459	0.0036	-	37270384	37270534	0	1	150,	0	-2.44	-2.14	9.83	-0.14	-0.182	-0.678	three_prime_utr	Ide	protein_coding
ENSMUSG00000032194	9	21794730	21794730	5.2e-05	-	21794490	21794970	0	1	480,	0	-4.28	-3.86	9.25	-0.264	-0.649	1.87	CDS	Kank2	protein_coding
ENSMUSG00000029178	5	64830067	64830067	0.0011	+	64829992	64830143	0	1	151,	0	-2.96	-2.62	11.6	-0.264	-0.642	3.81	three_prime_utr	Klf3	protein_coding
ENSMUSG00000053835	17	36017354	36017354	6.3e-07	-	36017249	36017459	0	1	210,	0	-6.2	-5.7	22	-0.239	-0.559	2.81	CDS	H2-T24	protein_coding
ENSMUSG00000107478	6	124747327	124747327	0.00047	-	124747133	124747522	0	1	389,	0	-3.33	-2.96	12.1	-0.163	-0.27	0.848	CDS	Gm45234	protein_coding
ENSMUSG00000053536	19	31085029	31085029	4.2e-07	+	31084909	31085150	0	1	241,	0	-6.38	-5.87	22.5	-0.442	-0.96	5.04	three_prime_utr	Cstf2t	protein_coding
ENSMUSG00000032440	9	116087845	116087845	1e-198	-	116087650	116088041	0	1	391,	0	-198	-196	540	-0.176	-0.322	1.06	three_prime_utr	Tgfbr2	protein_coding
ENSMUSG00000025220	19	45751456	45751456	9.5e-05	-	45751366	45751547	0	1	181,	0	-4.02	-3.62	15	-0.3	-0.731	4.17	three_prime_utr	Mgea5	protein_coding
ENSMUSG00000054942	3	152337839	152337839	3.2e-56	-	152337689	152337990	0	1	301,	0	-55.5	-54.4	172	-0.325	-0.778	2.54	five_prime_utr	Miga1	protein_coding
ENSMUSG00000074030	8	124896988	124896988	0.0016	-	124896898	124897078	0	1	180,	0	-2.79	-2.46	11	-0.215	-0.456	2.58	exon	Exoc8	protein_coding
ENSMUSG00000041733	5	115296600	115296600	1e-115	+	115296347	115296853	0	1	506,	0	-115	-114	315	-0.229	-0.523	-1.82	three_prime_utr	Coq5	protein_coding
ENSMUSG00000034610	4	108479351	108479351	1e-252	+	108479006	108479696	0	1	690,	0	-252	-251	761	-0.132	-0.156	0.0256	CDS	Zcchc11	protein_coding
ENSMUSG00000093553	3	96245828	96245828	1e-61	-	96245694	96245963	0	1	269,	0	-61	-59.9	2.17	-2.55	-3.45	-0.381	exon	Gm20633	antisense_RNA
ENSMUSG00000030339	6	125307345	125307345	1.7e-10	-	125307225	125307465	0	1	240,	0	-9.76	-9.15	18.2	-0.181	-0.348	-1.25	CDS	Ltbr	protein_coding
ENSMUSG00000009575	15	103195238	103195238	1e-101	-	103195043	103195433	0	1	390,	0	-101	-99.5	307	-0.614	-1.2	-5.01	three_prime_utr	Cbx5	protein_coding
ENSMUSG00000027878	3	98149462	98149462	1e-110	+	98149192	98149732	0	1	540,	0	-110	-109	214	-0.168	-0.291	0.489	three_prime_utr	Notch2	protein_coding
ENSMUSG00000026276	1	93508385	93508385	0	+	93507980	93508790	0	1	810,	0	#NAME?	#NAME?	1970	-6.99	-8.19	4.16	three_prime_utr	2023-09-02	protein_coding
ENSMUSG00000074102	9	106886069	106886069	2.2e-06	-	106885964	106886174	0	1	210,	0	-5.65	-5.17	20.2	-0.141	-0.188	0.628	CDS	Rbm15b	protein_coding
ENSMUSG00000008682	X	74272822	74272822	1e-246	+	74272688	74272957	0	1	269,	0	-246	-245	1.63	-35.4	-37.4	-0.432	exon	Rpl10	protein_coding
ENSMUSG00000034485	9	60869930	60869930	0.00087	+	60869855	60870005	0	1	150,	0	-3.06	-2.71	5.49	-5.05	-6.15	6.74	exon	Uaca	protein_coding
ENSMUSG00000027540	2	167978921	167978921	0.00014	+	167978816	167979026	0	1	210,	0	-3.85	-3.45	14.4	-0.248	-0.585	3.17	exon	Ptpn1	protein_coding
ENSMUSG00000019952	10	99196862	99196862	1.3e-63	+	99196667	99197057	0	1	390,	0	-62.9	-61.7	52.2	-0.2	-0.419	1.15	three_prime_utr	Poc1b	protein_coding
ENSMUSG00000024816	19	5851480	5851480	3e-10	-	5851315	5851645	0	1	330,	0	-9.53	-8.93	32.4	-0.211	-0.447	2.14	three_prime_utr	Frmd8	protein_coding
[truncated: 11,117 more rows]
