# Supplementary material for: Exosome-targeted delivery of METTL14 regulates NFATc1 m6A methylation levels to correct osteoclast-induced bone resorption
Source: Cell Death Dis. 2023 Nov 13;14(11):738. doi: 10.1038/s41419-023-06263-4 (PMC10643436; doi:10.1038/s41419-023-06263-4)
Supplement: Supplementary file 10 — ZOL vs CON mRNA seq [file 41419_2023_6263_MOESM10_ESM.xlsx]

## Sheet: mRNA Expression Profiling
	raw counts						normalized counts
gene_name	CON1	CON2	CON3	ZOL1	ZOL2	ZOL3	CON1	CON2	CON3	ZOL1	ZOL2	ZOL3
Gnai3	954	1148	1667	2532	2183	2362	1113.17	1325.85	1552.63	2105.32	2308.86	2101.83
Pbsn	0	0	0	0	0	0	0	0	0	0	0	0
Cdc45	106	116	152	484	401	501	123.686	133.97	141.571	402.439	424.12	445.815
Scml2	0	0	0	0	0	0	0	0	0	0	0	0
Apoh	0	0	0	0	0	0	0	0	0	0	0	0
Narf	351	333	462	607	486	589	409.563	384.588	430.302	504.712	514.021	524.122
Cav2	77	88	102	109	86	99	89.8472	101.633	95.0017	90.632	90.9585	88.0952
Klf6	1129	1037	1507	1352	1198	1386	1317.37	1197.65	1403.6	1124.17	1267.07	1233.33
Scmh1	586	513	712	697	488	588	683.772	592.473	663.149	579.546	516.136	523.232
Cox5a	2363	1951	2274	2271	1524	1880	2757.26	2253.24	2117.98	1888.3	1611.87	1672.92
Tbx2	2	0	1	0	0	1	2.33369	0	0.931389	0	0	0.889851
Tbx4	0	0	0	0	0	0	0	0	0	0	0	0
Zfy2	0	0	0	0	0	0	0	0	0	0	0	0
Ngfr	0	0	0	1	0	0	0	0	0	0.831486	0	0
Wnt3	0	0	0	0	0	0	0	0	0	0	0	0
Wnt9a	0	1	0	0	0	3	0	1.15492	0	0	0	2.66955
Fer	129	124	142	266	277	273	150.523	143.21	132.257	221.175	292.971	242.929
Xpo6	1225	1170	1597	1830	1441	1840	1429.39	1351.25	1487.43	1521.62	1524.08	1637.33
Tfe3	2531	2248	2752	1937	1380	1637	2953.29	2596.26	2563.18	1610.59	1459.57	1456.69
Axin2	0	0	0	0	0	0	0	0	0	0	0	0
Brat1	507	411	555	459	329	378	591.591	474.671	516.921	381.652	347.969	336.364
Gna12	559	613	753	561	399	594	652.267	707.965	701.336	466.464	422.005	528.571
Slc22a18	6	6	13	3	1	6	7.00108	6.92951	12.1081	2.49446	1.05766	5.3391
Itgb2l	0	0	0	0	0	0	0	0	0	0	0	0
Igsf5	0	0	0	0	0	0	0	0	0	0	0	0
Pih1d2	6	12	11	11	17	14	7.00108	13.859	10.2453	9.14635	17.9802	12.4579
Dlat	1550	1525	1898	2746	2004	2479	1808.61	1761.25	1767.78	2283.26	2119.54	2205.94
Sdhd	2998	2992	3885	4668	3878	4556	3498.2	3455.51	3618.45	3881.38	4101.59	4054.16
Fgf23	0	0	0	0	0	0	0	0	0	0	0	0
Fgf6	0	0	2	0	0	0	0	0	1.86278	0	0	0
Ccnd2	5	7	17	24	9	25	5.83423	8.08442	15.8336	19.9557	9.51891	22.2463
Gpr107	1484	1352	1895	1713	1269	1707	1731.6	1561.45	1764.98	1424.34	1342.17	1518.98
Nalcn	0	0	0	0	0	0	0	0	0	0	0	0
Btbd17	0	4	2	1	0	0	0	4.61967	1.86278	0.831486	0	0
Slfn4	1073	1068	1702	1784	1924	1919	1252.03	1233.45	1585.22	1483.37	2034.93	1707.62
Th	0	0	0	0	0	0	0	0	0	0	0	0
Ins2	0	0	0	0	0	0	0	0	0	0	0	0
Scnn1g	0	0	0	0	0	0	0	0	0	0	0	0
Drp2	0	1	0	6	13	17	0	1.15492	0	4.98892	13.7495	15.1275
Tspan32	0	0	1	0	0	0	0	0	0.931389	0	0	0
Lhx2	0	0	0	0	0	0	0	0	0	0	0	0
Clec2g	0	0	0	0	0	0	0	0	0	0	0	0
Gmpr	1188	987	982	923	620	810	1386.21	1139.9	914.624	767.462	655.747	720.779
Glra1	0	0	0	0	0	0	0	0	0	0	0	0
Mid2	0	0	0	0	0	0	0	0	0	0	0	0
Trim25	2649	2590	3783	4260	3203	3750	3090.98	2991.24	3523.45	3542.13	3387.67	3336.94
Dgke	120	140	159	279	217	260	140.022	161.688	148.091	231.985	229.511	231.361
Scpep1	1629	1552	1997	2216	1528	1841	1900.79	1792.43	1859.98	1842.57	1616.1	1638.22
Mnt	1220	1035	1388	1065	729	1015	1423.55	1195.34	1292.77	885.533	771.032	903.198
Itgb2	6585	6656	8480	5358	4105	5309	7683.68	7687.13	7898.18	4455.1	4341.68	4724.22
Hddc2	314	261	371	432	356	458	366.39	301.434	345.545	359.202	376.526	407.552
Tpd52l1	0	0	1	0	0	0	0	0	0.931389	0	0	0
Pemt	79	50	81	46	26	40	92.1809	57.7459	75.4425	38.2484	27.4991	35.594
Cdh1	0	0	0	0	0	0	0	0	0	0	0	0
Cdh4	0	0	0	0	0	0	0	0	0	0	0	0
Ckmt1	0	0	0	0	1	2	0	0	0	0	1.05766	1.7797
Bcl6b	38	23	35	19	17	27	44.3402	26.5631	32.5986	15.7982	17.9802	24.026
Clec10a	365	351	480	139	155	186	425.899	405.376	447.067	115.577	163.937	165.512
Alox12	0	0	0	2	0	0	0	0	0	1.66297	0	0
Comt	711	718	853	817	636	739	829.628	829.231	794.475	679.324	672.67	657.6
Rtca	505	540	640	914	803	891	589.257	623.656	596.089	759.978	849.298	792.857
Dbt	202	175	188	558	450	475	235.703	202.111	175.101	463.969	475.946	422.679
Dazap2	3899	3955	4664	4937	3666	4575	4549.53	4567.7	4344	4105.05	3877.37	4071.07
Mcts1	602	632	581	789	674	692	702.441	729.908	541.137	656.042	712.861	615.777
Rem1	0	2	4	0	1	3	0	2.30984	3.72556	0	1.05766	2.66955
Rnf17	0	0	0	1	0	0	0	0	0	0.831486	0	0
Trappc10	1221	1309	1750	1619	1142	1455	1424.72	1511.79	1629.93	1346.18	1207.84	1294.73
Ccm2	692	566	696	451	327	439	807.458	653.683	648.247	375	345.854	390.644
Wap	0	0	0	0	0	0	0	0	0	0	0	0
Tbrg4	1596	1384	1764	1432	1009	1271	1862.29	1598.41	1642.97	1190.69	1067.18	1131
Tmprss2	0	3	0	0	0	0	0	3.46475	0	0	0	0
Fap	0	0	1	3	2	3	0	0	0.931389	2.49446	2.11531	2.66955
Gcg	0	0	0	0	0	0	0	0	0	0	0	0
Ndufa9	1244	1204	1543	1830	1360	1576	1451.56	1390.52	1437.13	1521.62	1438.41	1402.4
Egfl6	0	0	0	0	0	0	0	0	0	0	0	0
Lck	98	77	88	81	65	93	114.351	88.9287	81.9623	67.3504	68.7477	82.7561
Tssk3	0	0	0	0	0	0	0	0	0	0	0	0
Cttnbp2	0	0	0	0	0	0	0	0	0	0	0	0
Galnt1	440	463	661	1116	972	1051	513.412	534.727	615.648	927.938	1028.04	935.233
Myf5	0	0	0	0	0	0	0	0	0	0	0	0
Mkrn2	279	256	300	400	299	416	325.55	295.659	279.417	332.594	316.239	370.178
Pparg	8	3	4	1	10	11	9.33477	3.46475	3.72556	0.831486	10.5766	9.78836
Raf1	424	445	580	617	455	599	494.743	513.938	540.206	513.027	481.234	533.021
Septin1	13	11	28	6	14	19	15.169	12.7041	26.0789	4.98892	14.8072	16.9072
Pdgfb	2047	2119	2512	1048	808	1050	2388.53	2447.27	2339.65	871.397	854.587	934.343
Acvrl1	656	601	771	584	438	507	765.451	694.106	718.101	485.588	463.254	451.154
Tamalin	41	32	61	82	48	46	47.8407	36.9574	56.8147	68.1818	50.7675	40.9331
Acvr1b	276	285	439	392	304	350	322.05	329.152	408.88	325.943	321.528	311.448
Tom1l2	816	697	940	1073	840	979	952.147	804.978	875.506	892.184	888.432	871.164
Gpa33	0	0	0	0	0	0	0	0	0	0	0	0
Zfp385a	876	843	904	652	455	580	1022.16	973.596	841.976	542.129	481.234	516.113
Itga5	2046	1897	2479	1456	1159	1516	2387.37	2190.88	2308.91	1210.64	1225.82	1349.01
Gabra2	0	0	0	0	0	0	0	0	0	0	0	0
Wdr77	472	489	491	733	593	729	550.751	564.755	457.312	609.479	627.19	648.701
Adora3	1	1	1	3	4	2	1.16685	1.15492	0.931389	2.49446	4.23063	1.7797
Atp5pb	3966	4267	4441	5547	4697	5248	4627.71	4928.03	4136.3	4612.25	4967.81	4669.94
Sox9	0	0	0	0	0	0	0	0	0	0	0	0
Hnrnpd	1000	1102	1215	2003	1599	2029	1166.85	1272.72	1131.64	1665.47	1691.19	1805.51
Dynlt1c	144	100	148	163	96	98	168.026	115.492	137.846	135.532	101.535	87.2054
C1d	472	597	524	741	589	655	550.751	689.486	488.048	616.131	622.96	582.852
Gm2a	7359	6445	7021	4964	3417	4384	8586.82	7443.44	6539.28	4127.5	3614.01	3901.11
Krit1	350	429	607	893	827	896	408.396	495.46	565.353	742.517	874.682	797.306
Clcn4	271	275	391	410	415	383	316.215	317.602	364.173	340.909	438.928	340.813
Vmn2r88	0	0	0	0	0	0	0	0	0	0	0	0
Grm6	0	0	0	0	0	0	0	0	0	0	0	0
Sema4f	0	0	0	0	0	0	0	0	0	0	0	0
Hk2	2922	2895	3662	4787	3546	4338	3409.52	3343.49	3410.75	3980.32	3750.45	3860.17
Myo18a	1343	1378	1911	1447	1046	1327	1567.07	1591.48	1779.88	1203.16	1106.31	1180.83
Sez6	0	0	0	0	0	0	0	0	0	0	0	0
Haao	52	52	40	16	8	15	60.676	60.0557	37.2556	13.3038	8.46125	13.3478
Cd52	4074	3927	4580	3367	2666	2991	4753.73	4535.36	4265.76	2799.61	2819.71	2661.54
Abhd15	10	8	12	26	10	5	11.6685	9.23934	11.1767	21.6186	10.5766	4.44925
Hoxb6	56	94	75	88	86	101	65.3434	108.562	69.8542	73.1708	90.9585	89.8749
Loxl3	245	199	347	190	147	149	285.877	229.829	323.192	157.982	155.476	132.588
Tcl1b5	0	0	0	0	0	0	0	0	0	0	0	0
Btn1a1	0	0	0	0	0	0	0	0	0	0	0	0
Kat2b	216	191	310	449	377	401	252.039	220.589	288.731	373.337	398.737	356.83
Rab5b	1482	1483	1904	1677	1372	1668	1729.27	1712.74	1773.37	1394.4	1451.1	1484.27
Cryba1	0	0	0	0	0	3	0	0	0	0	0	2.66955
Dnmt3l	24	20	32	23	6	18	28.0043	23.0984	29.8045	19.1242	6.34594	16.0173
Aire	6	12	8	3	2	4	7.00108	13.859	7.45111	2.49446	2.11531	3.5594
Icosl	99	74	118	39	31	37	115.518	85.4639	109.904	32.428	32.7874	32.9245
Spg7	764	793	954	1047	769	909	891.471	915.85	888.545	870.566	813.338	808.874
Sult5a1	0	0	0	0	0	0	0	0	0	0	0	0
Rpl13	55197	52378	50614	37234	26944	28570	64406.4	60492.3	47141.3	30959.5	28497.5	25423
Chmp1a	2108	1776	2106	1352	1059	1199	2459.71	2051.13	1961.51	1124.17	1120.06	1066.93
Rpa1	1721	1720	2109	3506	2419	3120	2008.14	1986.46	1964.3	2915.19	2558.47	2776.33
Serpinf1	29	35	39	16	15	16	33.8385	40.4221	36.3242	13.3038	15.8649	14.2376
Tubgcp3	427	414	639	731	639	817	498.243	478.136	595.158	607.816	675.843	727.008
Oprm1	0	0	0	0	0	0	0	0	0	0	0	0
Polr3d	284	276	376	364	300	300	331.384	318.757	350.202	302.661	317.297	266.955
Tcf7	3	1	2	6	3	6	3.50054	1.15492	1.86278	4.98892	3.17297	5.3391
Ddx3x	1684	2022	2293	4091	3445	3696	1964.97	2335.24	2135.68	3401.61	3643.63	3288.89
Il12rb1	265	208	252	231	175	181	309.214	240.223	234.71	192.073	185.09	161.063
Slc5a5	0	0	0	0	2	0	0	0	0	0	2.11531	0
Kcnn3	0	0	1	0	2	4	0	0	0.931389	0	2.11531	3.5594
Usp32	257	210	320	657	524	592	299.879	242.533	298.045	546.286	554.212	526.792
Car4	2	1	0	0	0	0	2.33369	1.15492	0	0	0	0
Txnrd3	100	107	146	127	78	101	116.685	123.576	135.983	105.599	82.4972	89.8749
Fasl	0	0	0	0	0	0	0	0	0	0	0	0
Zfp512b	336	398	545	461	350	441	392.06	459.657	507.607	383.315	370.18	392.424
Dnajc5	1563	1603	2123	2952	2409	2776	1823.78	1851.33	1977.34	2454.55	2547.89	2470.23
Tpd52l2	812	699	1032	1254	1002	1192	947.479	807.288	961.194	1042.68	1059.77	1060.7
Fmr1	218	264	305	626	552	660	254.372	304.898	284.074	520.51	583.826	587.301
Bcl11a	0	0	0	0	0	0	0	0	0	0	0	0
Il4	2	10	6	19	12	10	2.33369	11.5492	5.58834	15.7982	12.6919	8.89851
Pxmp4	345	344	377	363	244	266	402.562	397.292	351.134	301.829	258.068	236.7
Dlg3	25	51	73	94	101	130	29.1712	58.9008	67.9914	78.1597	106.823	115.681
Gnb1l	141	110	137	155	105	120	164.525	127.041	127.6	128.88	111.054	106.782
Dbh	0	0	0	0	0	0	0	0	0	0	0	0
Mmp11	14	5	14	8	4	1	16.3358	5.77459	13.0394	6.65189	4.23063	0.889851
Smarcb1	1298	1140	1287	1027	832	990	1514.57	1316.61	1198.7	853.936	879.97	880.952
Vpreb3	0	0	0	0	0	0	0	0	0	0	0	0
Hip1r	91	89	116	121	87	92	106.183	102.788	108.041	100.61	92.0161	81.8663
Nsun5	261	244	263	278	224	240	304.547	281.8	244.955	231.153	236.915	213.564
Top1mt	229	193	264	320	279	354	267.208	222.899	245.887	266.076	295.086	315.007
Hoxa10	0	0	0	0	0	0	0	0	0	0	0	0
Hoxa4	30	33	34	21	22	33	35.0054	38.1123	31.6672	17.4612	23.2684	29.3651
Gm38393	0	0	0	0	0	0	0	0	0	0	0	0
Mmp14	31	24	34	37	30	42	36.1722	27.718	31.6672	30.765	31.7297	37.3737
Slc7a7	41	40	40	35	22	47	47.8407	46.1967	37.2556	29.102	23.2684	41.823
Oxa1l	2906	2510	2537	2849	2017	2446	3390.86	2898.84	2362.93	2368.9	2133.29	2176.57
Heatr6	639	549	781	817	585	725	745.615	634.05	727.415	679.324	618.729	645.142
Ccl3	3474	3064	3386	1593	1376	1450	4053.62	3538.67	3153.68	1324.56	1455.34	1290.28
Wfdc18	0	0	0	0	0	1	0	0	0	0	0	0.889851
Icam4	0	0	0	0	0	0	0	0	0	0	0	0
Ilf2	498	491	678	1223	1132	1385	581.089	567.065	631.482	1016.91	1197.27	1232.44
Chtop	2426	2541	3130	3106	2604	2983	2830.77	2934.65	2915.25	2582.6	2754.14	2654.42
Snapin	520	476	594	636	595	617	606.76	549.741	553.245	528.825	629.306	549.038
S100a4	324	436	284	239	236	286	378.058	503.544	264.515	198.725	249.607	254.497
S100a3	24	42	21	26	22	20	28.0043	48.5065	19.5592	21.6186	23.2684	17.797
S100a5	12	6	11	12	5	6	14.0022	6.92951	10.2453	9.97783	5.28828	5.3391
S100a6	21777	18653	21251	13613	10336	12389	25410.4	21542.7	19793	11319	10931.9	11024.4
Scn4a	2	6	5	4	4	0	2.33369	6.92951	4.65695	3.32594	4.23063	0
Icam2	11	10	21	15	10	10	12.8353	11.5492	19.5592	12.4723	10.5766	8.89851
Mapk7	594	533	664	515	430	437	693.107	615.571	618.442	428.215	454.792	388.865
Epn2	1332	1363	1647	1826	1269	1682	1554.24	1574.15	1534	1518.29	1342.17	1496.73
B9d1	75	70	87	102	80	86	87.5135	80.8442	81.0309	84.8116	84.6125	76.5272
Sec24b	957	934	1223	1491	1099	1432	1116.67	1078.69	1139.09	1239.75	1162.36	1274.27
N4bp3	182	188	179	146	89	143	212.366	217.125	166.719	121.397	94.1314	127.249
Rmnd5b	353	258	354	261	199	249	411.897	297.969	329.712	217.018	210.474	221.573
Nhp2	3187	2833	2946	3150	2201	2527	3718.74	3271.88	2743.87	2619.18	2327.9	2248.65
Vps9d1	455	421	416	316	303	303	530.915	486.22	387.458	262.75	320.47	269.625
Zfp276	244	242	300	205	181	213	284.71	279.49	279.417	170.455	191.436	189.538
C1ql4	0	2	0	2	0	0	0	2.30984	0	1.66297	0	0
Mfsd10	656	576	812	667	568	622	765.451	665.233	756.288	554.601	600.749	553.487
Luzp1	937	888	1208	2037	1711	1967	1093.33	1025.57	1125.12	1693.74	1809.65	1750.34
Slc13a2	8	1	5	6	2	2	9.33477	1.15492	4.65695	4.98892	2.11531	1.7797
Kctd10	698	658	825	675	554	570	814.459	759.936	768.396	561.253	585.942	507.215
Poldip2	1138	998	1191	1244	923	1127	1327.87	1152.61	1109.28	1034.37	976.217	1002.86
Sebox	0	2	0	6	0	0	0	2.30984	0	4.98892	0	0
Ift20	158	225	267	285	261	288	184.362	259.856	248.681	236.974	276.048	256.277
Col6a1	0	1	0	1	0	0	0	1.15492	0	0.831486	0	0
Pcbp3	0	0	0	2	2	2	0	0	0	1.66297	2.11531	1.7797
Lgals9	374	314	348	365	247	335	436.4	362.644	324.123	303.492	261.241	298.1
Araf	635	545	804	886	791	890	740.947	629.43	748.837	736.697	836.606	791.967
Cfp	1186	933	994	1651	1295	1387	1383.88	1077.54	925.801	1372.78	1369.67	1234.22
Timp1	4	3	6	10	7	4	4.66738	3.46475	5.58834	8.31486	7.4036	3.5594
Uxt	102	105	113	174	133	132	119.018	121.266	105.247	144.679	140.668	117.46
Cnnm3	387	396	506	396	317	355	451.569	457.347	471.283	329.268	335.277	315.897
Lman2l	419	442	484	463	366	452	488.909	510.474	450.792	384.978	387.102	402.213
Mcm3ap	648	665	1002	899	731	889	756.116	768.02	933.252	747.506	773.147	791.077
Pcnt	416	374	544	908	649	783	485.408	431.939	506.676	754.989	686.419	696.753
Ftcd	0	0	0	0	0	0	0	0	0	0	0	0
Mxd1	209	197	277	429	333	451	243.871	227.519	257.995	356.707	352.2	401.323
Gmcl1	220	270	335	556	427	509	256.706	311.828	312.015	462.306	451.619	452.934
Snrnp27	796	721	781	840	653	723	928.81	832.696	727.415	698.448	690.65	643.362
Oas1c	77	82	140	174	120	142	89.8472	94.7033	130.394	144.679	126.919	126.359
Oas1h	5	3	10	27	18	34	5.83423	3.46475	9.31389	22.4501	19.0378	30.2549
Ocrl	491	466	597	1110	923	1123	572.921	538.192	556.039	922.949	976.217	999.302
Calm1	3048	3106	4467	5277	5005	5606	3556.55	3587.17	4160.52	4387.75	5293.57	4988.5
Agpat3	1579	1421	1556	1253	1001	1195	1842.45	1641.14	1449.24	1041.85	1058.71	1063.37
Slc26a3	0	0	0	0	0	0	0	0	0	0	0	0
Sema6b	568	520	705	663	435	570	662.769	600.557	656.629	551.275	460.081	507.215
Uhrf1	1182	1021	1494	3099	1942	2855	1379.21	1179.17	1391.5	2576.78	2053.97	2540.52
Dpp9	1039	1032	1235	1018	721	924	1212.35	1191.88	1150.27	846.453	762.57	822.222
Ramp2	0	0	0	1	0	0	0	0	0	0.831486	0	0
Lsr	12	12	15	12	8	12	14.0022	13.859	13.9708	9.97783	8.46125	10.6782
Gramd1a	4176	3109	3882	2880	2097	2570	4872.75	3590.64	3615.65	2394.68	2217.91	2286.92
Hpn	0	2	0	0	0	0	0	2.30984	0	0	0	0
Gabrg1	0	0	0	0	0	0	0	0	0	0	0	0
Ckb	2985	2611	2689	1786	1282	1422	3483.04	3015.49	2504.51	1485.03	1355.92	1265.37
Sp1	1194	1130	1454	3373	2723	3241	1393.21	1305.06	1354.24	2804.6	2880	2884.01
Itgb7	575	586	761	481	299	456	670.937	676.782	708.787	399.945	316.239	405.772
Myg1	452	392	455	468	359	441	527.414	452.728	423.782	389.135	379.699	392.424
Rarg	1043	968	1193	836	615	777	1217.02	1117.96	1111.15	695.122	650.459	691.414
Pfdn5	4145	4110	4351	3515	2641	3044	4836.58	4746.71	4052.47	2922.67	2793.27	2708.71
Efnb2	4	1	2	2	4	0	4.66738	1.15492	1.86278	1.66297	4.23063	0
Rrp15	139	122	188	344	399	373	162.192	140.9	175.101	286.031	422.005	331.914
Rnd2	417	359	375	271	170	217	486.575	414.615	349.271	225.333	179.802	193.098
Srr	99	74	111	142	172	163	115.518	85.4639	103.384	118.071	181.917	145.046
Sync	1	1	0	1	0	0	1.16685	1.15492	0	0.831486	0	0
Fndc5	3	0	1	1	1	1	3.50054	0	0.931389	0.831486	1.05766	0.889851
Acp5	2330	1935	1866	1639	1176	1402	2718.75	2234.77	1737.97	1362.81	1243.8	1247.57
Cnn1	0	1	0	0	0	1	0	1.15492	0	0	0	0.889851
Fbxo9	155	159	218	196	166	203	180.861	183.632	203.043	162.971	175.571	180.64
Vps50	378	479	582	1152	1070	1115	441.068	553.206	542.069	957.872	1131.69	992.184
Hars	568	592	813	1356	1092	1309	662.769	683.711	757.219	1127.49	1154.96	1164.81
Zmat2	855	1018	1292	1392	1221	1476	997.654	1175.71	1203.35	1157.43	1291.4	1313.42
Ube2c	1224	1029	1177	1732	1421	1695	1428.22	1188.41	1096.25	1440.13	1502.93	1508.3
Smg5	1535	1481	1770	2030	1541	1948	1791.11	1710.43	1648.56	1687.92	1629.85	1733.43
Cct3	3718	3366	3940	7126	5577	6510	4338.33	3887.45	3669.67	5925.17	5898.55	5792.93
Glmp	2435	2171	2508	1575	1246	1466	2841.27	2507.33	2335.92	1309.59	1317.84	1304.52
Mef2d	4276	3990	5006	4266	3120	3857	4989.43	4608.12	4662.53	3547.12	3299.89	3432.15
Tmem79	14	24	20	34	44	47	16.3358	27.718	18.6278	28.2705	46.5369	41.823
Snd1	6614	6156	7300	8287	5881	7371	7717.52	7109.67	6799.14	6890.52	6220.08	6559.09
Col18a1	502	526	800	409	340	384	585.757	607.487	745.111	340.078	359.603	341.703
Slc19a1	1215	1041	1304	1399	922	1262	1417.72	1202.27	1214.53	1163.25	975.159	1122.99
Kpnb1	1980	1877	2778	6480	4996	6468	2310.36	2167.78	2587.4	5388.03	5284.05	5755.55
Npepps	1404	1506	1923	2842	2360	2748	1638.25	1739.31	1791.06	2363.08	2496.07	2445.31
Tbx21	0	0	0	0	0	0	0	0	0	0	0	0
Mrpl10	948	814	925	849	658	776	1106.17	940.103	861.535	705.932	695.938	690.524
Cyp51	653	532	853	1297	1015	1318	761.951	614.416	794.475	1078.44	1073.52	1172.82
Tcf25	7947	7032	8067	6203	4850	5770	9272.93	8121.38	7513.52	5157.71	5129.63	5134.44
Tubb6	4147	3690	3758	3401	2459	3110	4838.91	4261.65	3500.16	2827.88	2600.78	2767.44
Def8	691	684	807	602	492	529	806.291	789.964	751.631	500.555	520.367	470.731
Meox1	0	0	0	0	0	0	0	0	0	0	0	0
Sost	0	0	0	0	0	0	0	0	0	0	0	0
Nkx2-1	0	0	0	0	0	0	0	0	0	0	0	0
Pax9	0	0	0	0	0	0	0	0	0	0	0	0
Irx2	1057	1031	1252	1257	1127	1357	1233.36	1190.72	1166.1	1045.18	1191.98	1207.53
Col1a1	0	0	0	0	0	0	0	0	0	0	0	0
Itga3	0	0	0	0	0	0	0	0	0	0	0	0
Sgca	0	0	0	0	0	0	0	0	0	0	0	0
Dlx3	0	0	0	0	0	0	0	0	0	0	0	0
Foxm1	780	817	979	1597	1182	1500	910.14	943.568	911.83	1327.88	1250.15	1334.78
Itfg2	147	176	180	218	168	172	171.526	203.266	167.65	181.264	177.686	153.054
Nrip2	0	3	1	4	11	7	0	3.46475	0.931389	3.32594	11.6342	6.22895
Tulp3	875	812	912	989	699	828	1020.99	937.793	849.427	822.34	739.302	736.796
Gtf2h4	609	542	599	585	396	477	710.609	625.965	557.902	486.419	418.832	424.459
Tubb5	14612	11977	13743	18542	13145	17412	17050	13832.4	12800.1	15417.4	13902.9	15494.1
Ell2	821	817	1111	1844	1563	1806	957.981	943.568	1034.77	1533.26	1653.12	1607.07
Jup	10	17	7	10	4	6	11.6685	19.6336	6.51972	8.31486	4.23063	5.3391
Fkbp10	0	0	0	0	0	0	0	0	0	0	0	0
Klhl10	1	3	3	0	2	4	1.16685	3.46475	2.79417	0	2.11531	3.5594
Mnx1	0	0	0	0	0	0	0	0	0	0	0	0
Nom1	319	295	489	719	647	696	372.224	340.701	455.449	597.838	684.304	619.336
Ergic1	1824	1514	1808	1790	1305	1631	2128.33	1748.55	1683.95	1488.36	1380.24	1451.35
Tnk1	10	1	4	3	3	11	11.6685	1.15492	3.72556	2.49446	3.17297	9.78836
Acap1	1398	1207	1275	855	560	742	1631.25	1393.99	1187.52	710.921	592.288	660.269
Tcea3	4	0	7	1	0	0	4.66738	0	6.51972	0.831486	0	0
Csn3	2	0	0	0	0	0	2.33369	0	0	0	0	0
Ifrd1	231	275	355	542	559	516	269.541	317.602	330.643	450.665	591.23	459.163
Stk38l	812	794	1118	1865	1723	1845	947.479	917.005	1041.29	1550.72	1822.34	1641.77
Brpf1	908	870	1289	1221	961	1187	1059.5	1004.78	1200.56	1015.24	1016.41	1056.25
Akr1b3	3793	3520	4308	6087	4942	6037	4425.85	4065.31	4012.42	5061.26	5226.94	5372.03
Hoxc13	0	0	0	0	0	0	0	0	0	0	0	0
Hoxc11	0	0	0	0	0	0	0	0	0	0	0	0
Hoxc8	0	0	0	0	0	0	0	0	0	0	0	0
Hoxc6	0	0	2	1	0	0	0	0	1.86278	0.831486	0	0
Gstt1	133	119	152	294	223	300	155.191	137.435	141.571	244.457	235.857	266.955
Gstt3	193	202	154	232	132	152	225.201	233.293	143.434	192.905	139.611	135.257
Ddt	247	202	230	204	166	162	288.211	233.293	214.22	169.623	175.571	144.156
Tat	0	0	0	0	0	0	0	0	0	0	0	0
Marveld3	0	0	1	1	0	0	0	0	0.931389	0.831486	0	0
Ddx18	676	666	900	1552	1388	1525	788.788	769.175	838.25	1290.47	1468.03	1357.02
Ubl3	863	996	1196	1179	887	1223	1006.99	1150.3	1113.94	980.322	938.141	1088.29
Gramd3	0	0	0	0	0	0	0	0	0	0	0	0
Eef1e1	1153	1019	943	1352	1000	1219	1345.37	1176.86	878.3	1124.17	1057.66	1084.73
Akt1	5365	4850	5756	4802	3461	4207	6260.13	5601.35	5361.08	3992.8	3660.55	3743.6
Cldn15	0	0	0	0	1	0	0	0	0	0	1.05766	0
Il16	335	270	413	360	280	364	390.893	311.828	384.664	299.335	296.144	323.906
Tcirg1	7210	6263	8014	5401	4236	4799	8412.96	7233.25	7464.15	4490.86	4480.23	4270.39
Naglu	1968	1936	2315	1341	1063	1470	2296.35	2235.92	2156.17	1115.02	1124.29	1308.08
Coasy	1260	1116	1258	1006	749	866	1470.23	1288.89	1171.69	836.475	792.185	770.611
Smo	34	21	23	38	41	32	39.6728	24.2533	21.422	31.5965	43.3639	28.4752
Tspan33	2	1	2	3	1	2	2.33369	1.15492	1.86278	2.49446	1.05766	1.7797
Crnkl1	306	313	342	686	644	650	357.055	361.489	318.535	570.399	681.131	578.403
Rin2	1770	1887	2350	1862	1466	1629	2065.32	2179.33	2188.76	1548.23	1550.52	1449.57
Folh1	0	0	0	0	0	0	0	0	0	0	0	0
Chordc1	562	647	879	1738	1448	1501	655.768	747.232	818.691	1445.12	1531.49	1335.67
Rtcb	3280	3277	3951	3439	2601	3051	3827.26	3784.67	3679.92	2859.48	2750.97	2714.93
Pwp1	388	489	648	950	847	937	452.736	564.755	603.54	789.912	895.835	833.79
Fbxo7	272	253	311	307	209	236	317.382	292.194	289.662	255.266	221.05	210.005
Capns1	5950	4641	5353	4178	3012	3629	6942.74	5359.97	4985.73	3473.95	3185.66	3229.27
Lrp3	0	0	0	0	0	0	0	0	0	0	0	0
Dsg4	0	0	0	0	0	0	0	0	0	0	0	0
Evx2	0	0	0	0	0	0	0	0	0	0	0	0
Hoxd13	0	0	0	0	0	0	0	0	0	0	0	0
Hoxd12	0	0	0	0	0	0	0	0	0	0	0	0
Folr1	12	5	10	6	4	5	14.0022	5.77459	9.31389	4.98892	4.23063	4.44925
Clpb	1953	1721	1953	1707	1359	1612	2278.85	1987.61	1819	1419.35	1437.36	1434.44
Septin7	2177	3026	2427	5478	4342	4148	2540.22	3494.78	2260.48	4554.88	4592.35	3691.1
Zdhhc4	356	290	345	248	220	247	415.397	334.926	321.329	206.209	232.684	219.793
Rac1	4109	3849	4174	3946	2941	3869	4794.57	4445.28	3887.62	3281.04	3110.57	3442.83
Nup214	922	867	1103	1294	955	1109	1075.83	1001.31	1027.32	1075.94	1010.06	986.844
Aif1l	0	0	2	0	0	0	0	0	1.86278	0	0	0
Cpa3	0	0	0	0	0	0	0	0	0	0	0	0
Ltbp1	2	0	0	0	2	4	2.33369	0	0	0	2.11531	3.5594
Ugp2	902	924	1262	1519	1264	1361	1052.5	1067.14	1175.41	1263.03	1336.88	1211.09
Kcnh6	0	0	0	0	0	0	0	0	0	0	0	0
Trmt1	1715	1330	1548	1691	1250	1474	2001.14	1536.04	1441.79	1406.04	1322.07	1311.64
Nacc1	1958	1835	2201	2202	1541	2056	2284.68	2119.27	2049.99	1830.93	1629.85	1829.53
Nfix	524	515	595	545	368	533	611.427	594.783	554.177	453.16	389.218	474.29
Slc1a5	2949	2671	3841	4008	2782	3844	3441.03	3084.79	3577.47	3332.6	2942.4	3420.59
Uba1	7048	6561	8505	7831	5407	7146	8223.93	7577.42	7921.47	6511.37	5718.75	6358.87
Vwf	59	41	47	15	17	2	68.8439	47.3516	43.7753	12.4723	17.9802	1.7797
Siae	248	291	374	525	451	557	289.378	336.081	348.34	436.53	477.003	495.647
Vsig2	0	0	0	0	0	0	0	0	0	0	0	0
Esam	4	0	0	0	0	0	4.66738	0	0	0	0	0
Spa17	33	27	28	20	29	21	38.5059	31.1828	26.0789	16.6297	30.672	18.6869
Fam50a	582	534	617	745	638	767	679.105	616.726	574.667	619.457	674.785	682.515
Emd	1187	938	1145	1101	795	990	1385.05	1083.31	1066.44	915.466	840.837	880.952
Taco1	229	258	297	278	231	252	267.208	297.969	276.623	231.153	244.319	224.242
Grik3	0	0	0	1	0	0	0	0	0	0.831486	0	0
Gria3	0	0	0	0	0	0	0	0	0	0	0	0
Npas1	15	14	11	14	14	8	17.5027	16.1688	10.2453	11.6408	14.8072	7.11881
Sipa1l2	235	181	252	270	185	277	274.209	209.04	234.71	224.501	195.666	246.489
Ap4e1	113	87	131	349	284	361	131.854	100.478	122.012	290.189	300.374	321.236
Blvra	582	665	949	859	814	841	679.105	768.02	883.888	714.246	860.933	748.364
Pdzd4	6	0	6	15	9	8	7.00108	0	5.58834	12.4723	9.51891	7.11881
Srpk3	4	12	4	2	5	2	4.66738	13.859	3.72556	1.66297	5.28828	1.7797
Idh3g	2037	2032	2488	2470	2162	2499	2376.87	2346.79	2317.3	2053.77	2286.65	2223.74
Pnck	0	0	0	0	0	0	0	0	0	0	0	0
Ssr4	4189	3623	3792	2490	1971	2444	4887.92	4184.27	3531.83	2070.4	2084.64	2174.8
Bcap31	742	619	778	1004	820	906	865.8	714.894	724.621	834.812	867.278	806.205
Fam98a	485	480	593	1204	892	1158	565.92	554.361	552.314	1001.11	943.43	1030.45
Ltbp2	35	41	56	77	77	49	40.8396	47.3516	52.1578	64.0244	81.4396	43.6027
Kmt2a	1302	1292	1981	3255	2234	2839	1519.23	1492.15	1845.08	2706.49	2362.81	2526.29
Ift46	963	984	1186	1002	767	946	1123.67	1136.44	1104.63	833.149	811.223	841.799
Tmem25	98	103	111	82	64	97	114.351	118.957	103.384	68.1818	67.69	86.3155
Cd3g	0	0	0	1	0	0	0	0	0	0.831486	0	0
Trappc6a	3029	2936	3039	2182	1494	1825	3534.38	3390.84	2830.49	1814.3	1580.14	1623.98
Supt6	1693	1665	2155	3243	2292	2749	1975.47	1922.94	2007.14	2696.51	2424.15	2446.2
Spag5	301	250	360	970	787	943	351.221	288.729	335.3	806.541	832.376	839.129
Foxn1	0	0	0	0	0	0	0	0	0	0	0	0
Unc119	1807	1396	1564	1049	831	881	2108.49	1612.27	1456.69	872.229	878.913	783.958
Rab34	2288	2061	2314	2213	1625	1884	2669.74	2380.29	2155.23	1840.08	1718.69	1676.48
Sdf2	1215	1150	1444	978	843	981	1417.72	1328.16	1344.93	813.193	891.605	872.944
Ccne1	232	181	244	239	173	238	270.708	209.04	227.259	198.725	182.975	211.784
Hsf2bp	38	36	37	34	28	23	44.3402	41.577	34.4614	28.2705	29.6144	20.4666
Bbc3	1569	1423	1562	1005	710	856	1830.78	1643.45	1454.83	835.643	750.936	761.712
Mybpc3	5	7	6	9	6	6	5.83423	8.08442	5.58834	7.48337	6.34594	5.3391
Psmc3	1441	1314	1630	1838	1525	1864	1681.43	1517.56	1518.16	1528.27	1612.93	1658.68
Acp2	207	217	333	292	279	304	241.537	250.617	310.153	242.794	295.086	270.515
Rapsn	0	0	0	0	0	0	0	0	0	0	0	0
Slc39a13	1075	900	1025	743	694	733	1254.36	1039.43	954.674	617.794	734.014	652.261
Celf2	675	809	860	1588	1119	1417	787.621	934.328	800.995	1320.4	1183.52	1260.92
Nr1h3	92	57	64	36	21	27	107.35	65.8303	59.6089	29.9335	22.2108	24.026
Ddb2	121	116	159	183	187	134	141.188	133.97	148.091	152.162	197.782	119.24
Spi1	8116	6987	8049	4248	3194	3719	9470.12	8069.41	7496.75	3532.15	3378.16	3309.35
Sf3a1	1859	1683	2129	2602	1817	2325	2169.17	1943.73	1982.93	2163.53	1921.76	2068.9
Stat6	3345	3193	3804	3440	2708	3165	3903.1	3687.65	3543	2860.31	2864.13	2816.38
Clgn	7	6	5	11	7	3	8.16792	6.92951	4.65695	9.14635	7.4036	2.66955
Napsa	1258	1052	1307	751	482	631	1467.89	1214.97	1217.33	624.446	509.791	561.496
Vrk3	691	631	632	597	457	466	806.291	728.753	588.638	496.397	483.349	414.67
Smg9	1082	1032	1033	1149	781	1018	1262.53	1191.88	962.125	955.377	826.03	905.868
Paxip1	256	251	366	569	423	560	298.713	289.884	340.888	473.116	447.389	498.316
Rmnd5a	667	803	1088	1764	1430	1790	778.286	927.399	1013.35	1466.74	1512.45	1592.83
Mov10	1015	927	1170	892	628	820	1184.35	1070.61	1089.73	741.685	664.208	729.678
Ppm1j	1239	1143	1297	1030	794	971	1445.72	1320.07	1208.01	856.431	839.779	864.045
Rhoc	4179	3688	4452	1879	1439	1537	4876.25	4259.34	4146.54	1562.36	1521.97	1367.7
Prr27	0	0	0	0	0	0	0	0	0	0	0	0
Tead3	0	1	0	0	0	1	0	1.15492	0	0	0	0.889851
Ppard	670	683	723	608	451	608	781.787	788.809	673.394	505.543	477.003	541.029
Def6	658	643	662	688	524	581	767.785	742.612	616.58	572.062	554.212	517.003
Peg3	0	0	0	0	0	0	0	0	0	0	0	0
Zim1	0	0	0	0	0	0	0	0	0	0	0	0
Metrn	284	239	268	303	201	210	331.384	276.025	249.612	251.94	212.589	186.869
Lmf1	781	664	766	504	330	460	911.307	766.865	713.444	419.069	349.027	409.331
Ciao3	630	582	795	614	519	577	735.113	672.162	740.454	510.532	548.924	513.444
Angptl4	120	90	109	84	64	70	140.022	103.943	101.521	69.8448	67.69	62.2895
Dbf4	270	257	303	823	742	878	315.048	296.814	282.211	684.313	784.781	781.289
Daxx	763	634	772	648	526	653	890.304	732.218	719.033	538.803	556.327	581.073
Cd320	483	391	387	354	266	341	563.587	451.573	360.448	294.346	281.337	303.439
Ipo4	581	593	671	505	405	448	677.938	684.866	624.962	419.9	428.351	398.653
Tm9sf1	634	607	901	890	630	810	739.781	701.035	839.182	740.023	666.324	720.779
Rec8	0	0	0	0	0	0	0	0	0	0	0	0
Irf9	288	307	388	475	358	473	336.052	354.56	361.379	394.956	378.641	420.899
Gmpr2	103	122	180	217	143	200	120.185	140.9	167.65	180.432	151.245	177.97
Mdp1	488	545	629	570	372	493	569.421	629.43	585.844	473.947	393.448	438.696
Dhrs1	749	654	787	874	641	847	873.968	755.316	733.003	726.719	677.958	753.704
Ncan	0	0	0	0	0	0	0	0	0	0	0	0
Tmem161a	756	601	663	577	411	509	882.136	694.106	617.511	479.767	434.697	452.934
Armc6	379	352	391	308	247	291	442.235	406.531	364.173	256.098	261.241	258.947
Borcs8	524	451	489	424	365	374	611.427	520.868	455.449	352.55	386.045	332.804
Slc25a42	140	112	172	325	230	269	163.358	129.351	160.199	270.233	243.261	239.37
Snx9	4232	4131	5172	4958	3810	4570	4938.09	4770.97	4817.15	4122.51	4029.67	4066.62
Ranbp3	1655	1402	1580	1489	1178	1322	1931.13	1619.19	1471.6	1238.08	1245.92	1176.38
Ndufa11	645	516	614	502	349	366	752.616	595.938	571.873	417.406	369.122	325.685
Bmp8b	0	0	0	0	0	0	0	0	0	0	0	0
Nr2f6	303	249	311	179	141	157	353.554	287.575	289.662	148.836	149.13	139.707
Use1	3972	3433	3840	2748	2089	2357	4634.71	3964.83	3576.53	2284.92	2209.44	2097.38
Ocel1	369	255	367	235	211	213	430.566	294.504	341.82	195.399	223.166	189.538
Dyrk1b	18	23	16	23	14	14	21.0032	26.5631	14.9022	19.1242	14.8072	12.4579
Braf	435	451	556	1317	1063	1159	507.578	520.868	517.852	1095.07	1124.29	1031.34
Ndufb2	41	40	44	54	48	39	47.8407	46.1967	40.9811	44.9002	50.7675	34.7042
Hltf	325	353	442	922	1021	981	379.225	407.686	411.674	766.63	1079.87	872.944
Prpf6	821	834	1134	1509	1145	1410	957.981	963.201	1056.2	1254.71	1211.02	1254.69
Rgs19	1257	1013	1065	844	630	796	1466.73	1169.93	991.93	701.774	666.324	708.321
Rgs20	0	5	3	2	1	2	0	5.77459	2.79417	1.66297	1.05766	1.7797
Abhd3	0	1	1	1	1	3	0	1.15492	0.931389	0.831486	1.05766	2.66955
Snrpd1	1092	991	1138	1780	1583	1638	1274.2	1144.52	1059.92	1480.05	1674.27	1457.58
Tchp	75	67	112	117	103	138	87.5135	77.3795	104.316	97.2839	108.939	122.799
Tiam1	235	271	297	391	322	389	274.209	312.983	276.623	325.111	340.565	346.152
Tsc2	799	736	1003	1027	625	850	932.31	850.019	934.183	853.936	661.035	756.373
Rpl3l	11	5	7	9	3	4	12.8353	5.77459	6.51972	7.48337	3.17297	3.5594
Slc9a3r2	1122	834	1065	675	570	574	1309.2	963.201	991.93	561.253	602.864	510.774
Puf60	1648	1414	1795	1338	1033	1137	1922.96	1633.05	1671.84	1112.53	1092.56	1011.76
Golga2	1174	1114	1463	1579	1137	1326	1369.88	1286.58	1362.62	1312.92	1202.56	1179.94
Uck1	730	662	769	645	450	585	851.798	764.556	716.238	536.308	475.946	520.563
Scin	15	18	6	48	44	39	17.5027	20.7885	5.58834	39.9113	46.5369	34.7042
Ikzf4	0	0	0	1	2	1	0	0	0	0.831486	2.11531	0.889851
Mien1	143	131	135	103	91	81	166.859	151.294	125.738	85.6431	96.2468	72.0779
Pon1	0	0	0	0	0	0	0	0	0	0	0	0
Axl	10	18	8	19	2	22	11.6685	20.7885	7.45111	15.7982	2.11531	19.5767
Tgfb1	3187	2918	3383	1620	1257	1514	3718.74	3370.05	3150.89	1347.01	1329.47	1347.23
Ccdc97	727	721	906	580	481	623	848.297	832.696	843.839	482.262	508.733	554.377
Zfp40	27	63	23	78	73	65	31.5048	72.7598	21.422	64.8559	77.2089	57.8403
Akap8l	471	509	629	718	572	614	549.585	587.853	585.844	597.007	604.98	546.368
Shh	0	0	0	0	0	0	0	0	0	0	0	0
Pdcd2l	418	330	388	379	339	323	487.742	381.123	361.379	315.133	358.546	287.422
Gtf2f1	633	498	654	1005	808	1030	738.614	575.149	609.129	835.643	854.587	916.546
Clpp	603	552	538	583	432	531	703.608	637.515	501.087	484.756	456.908	472.511
Alkbh7	198	222	170	141	105	152	231.036	256.392	158.336	117.24	111.054	135.257
Pspn	0	0	0	0	0	4	0	0	0	0	0	3.5594
Dennd1c	177	173	244	194	182	173	206.532	199.801	227.259	161.308	192.494	153.944
Med6	157	181	218	291	247	274	183.195	209.04	203.043	241.962	261.241	243.819
Prkd1	0	0	0	0	0	0	0	0	0	0	0	0
Lcp2	3577	2972	3351	4481	3263	4143	4173.81	3432.42	3121.09	3725.89	3451.13	3686.65
Cse1l	574	654	866	2163	1988	2189	669.77	755.316	806.583	1798.5	2102.62	1947.88
Naa20	1221	1148	1237	1218	1018	1171	1424.72	1325.85	1152.13	1012.75	1076.69	1042.02
Prkra	638	554	671	703	654	716	744.448	639.824	624.962	584.535	691.707	637.133
Fkbp7	58	80	86	72	67	48	67.6771	92.3934	80.0995	59.867	70.863	42.7128
Plekha3	811	783	817	1310	957	1190	946.312	904.301	760.945	1089.25	1012.18	1058.92
Ykt6	1366	1307	1772	1368	1119	1241	1593.91	1509.48	1650.42	1137.47	1183.52	1104.3
Baz1b	1100	1002	1590	2729	2362	2643	1283.53	1157.23	1480.91	2269.13	2498.19	2351.88
Pex6	974	838	1023	611	476	639	1136.51	967.821	952.811	508.038	503.445	568.615
Mrpl2	1501	1218	1319	1235	936	1015	1751.44	1406.69	1228.5	1026.89	989.967	903.198
Mea1	878	669	829	572	460	495	1024.49	772.64	772.122	475.61	486.522	440.476
Gnmt	1	3	0	3	1	3	1.16685	3.46475	0	2.49446	1.05766	2.66955
Grin2d	1	3	1	6	4	6	1.16685	3.46475	0.931389	4.98892	4.23063	5.3391
Kdelr1	3425	2760	3132	2127	1379	1841	3996.45	3187.57	2917.11	1768.57	1458.51	1638.22
Tmem143	846	742	803	763	560	591	987.152	856.949	747.906	634.424	592.288	525.902
Ggct	119	121	143	135	105	110	138.855	139.745	133.189	112.251	111.054	97.8836
Jag2	122	168	222	238	197	208	142.355	194.026	206.768	197.894	208.358	185.089
Btbd6	151	128	156	102	73	76	176.194	147.829	145.297	84.8116	77.2089	67.6287
Nudt14	704	688	699	589	464	553	821.46	794.583	651.041	489.745	490.753	492.087
Epdr1	0	0	0	0	0	2	0	0	0	0	0	1.7797
Flii	3191	2701	3539	2274	1778	2168	3723.41	3119.43	3296.19	1890.8	1880.51	1929.2
Top3a	224	233	328	421	310	368	261.374	269.096	305.496	350.056	327.874	327.465
Atg4d	436	392	518	490	390	404	508.745	452.728	482.46	407.428	412.486	359.5
Qtrt1	304	242	249	336	276	303	354.721	279.49	231.916	279.379	291.913	269.625
Plin4	0	0	0	0	0	0	0	0	0	0	0	0
Hdgfl2	1048	1062	1119	1385	1006	1290	1222.85	1226.52	1042.22	1151.61	1064	1147.91
Chaf1a	489	413	571	855	632	762	570.588	476.981	531.823	710.921	668.439	678.066
Adprh	1510	1368	1575	1051	870	976	1761.94	1579.93	1466.94	873.892	920.161	868.494
Tmem39a	217	243	321	323	289	320	253.206	280.645	298.976	268.57	305.663	284.752
Timmdc1	436	409	478	509	366	456	508.745	472.361	445.204	423.226	387.102	405.772
Pla1a	6	0	1	3	0	2	7.00108	0	0.931389	2.49446	0	1.7797
Mcm2	1447	1045	1398	2196	1563	2089	1688.43	1206.89	1302.08	1825.94	1653.12	1858.9
Tpra1	760	652	791	588	455	504	886.803	753.006	736.729	488.914	481.234	448.485
Nab1	429	460	522	963	690	919	500.577	531.262	486.185	800.721	729.783	817.773
Adgre5	8	20	36	0	1	0	9.33477	23.0984	33.53	0	1.05766	0
Il17ra	510	567	767	469	337	401	595.092	654.838	714.376	389.967	356.43	356.83
Lamb1	1	0	1	0	3	0	1.16685	0	0.931389	0	3.17297	0
Kcnn1	133	106	144	76	80	94	155.191	122.421	134.12	63.1929	84.6125	83.646
Arrdc2	403	394	521	458	327	423	470.239	455.038	485.254	380.821	345.854	376.407
Ppp1r17	0	0	0	0	0	0	0	0	0	0	0	0
Cd36	879	1181	1493	1518	1247	1235	1025.66	1363.96	1390.56	1262.2	1318.9	1098.97
Map2k7	744	654	884	692	489	696	868.134	755.316	823.348	575.388	517.194	619.336
Timm44	551	557	704	1105	957	1012	642.932	643.289	655.698	918.792	1012.18	900.529
Ap2a2	1635	1606	1938	1585	1165	1542	1907.79	1854.8	1805.03	1317.91	1232.17	1372.15
Pnkp	1142	985	1046	710	493	595	1332.54	1137.59	974.233	590.355	521.425	529.461
Med25	864	803	846	742	528	601	1008.16	927.399	787.955	616.963	558.443	534.8
Bcam	2	4	6	15	2	0	2.33369	4.61967	5.58834	12.4723	2.11531	0
Clptm1	2043	1903	2168	1494	1079	1399	2383.87	2197.81	2019.25	1242.24	1141.21	1244.9
Relb	549	460	601	532	367	539	640.599	531.262	559.765	442.351	388.16	479.63
Tomm40	1346	1026	1170	1316	969	1241	1570.58	1184.95	1089.73	1094.24	1024.87	1104.3
Apoe	55	57	119	128	116	124	64.1765	65.8303	110.835	106.43	122.688	110.341
Apoc2	0	0	0	0	0	0	0	0	0	0	0	0
Hbp1	255	229	382	620	541	553	297.546	264.476	355.791	515.521	572.192	492.087
Prkar2b	204	244	310	552	438	544	238.037	281.8	288.731	458.98	463.254	484.079
Cdkn1b	1552	1594	1628	2125	1790	2288	1810.95	1840.94	1516.3	1766.91	1893.21	2035.98
Klf4	735	790	1049	329	340	369	857.632	912.385	977.027	273.559	359.603	328.355
Ap1m1	1588	1527	1704	1431	1118	1353	1852.95	1763.56	1587.09	1189.86	1182.46	1203.97
Rab8a	1387	1287	1526	1624	1160	1484	1618.42	1486.38	1421.3	1350.33	1226.88	1320.54
Hmgn2	274	273	292	345	281	342	319.716	315.293	271.966	286.863	297.202	304.329
Fam32a	600	676	971	891	768	859	700.108	780.724	904.379	740.854	812.28	764.382
Elf3	0	0	0	0	0	0	0	0	0	0	0	0
Cyp2c29	0	0	0	0	0	0	0	0	0	0	0	0
Stard3nl	315	322	423	414	343	405	367.557	371.884	393.978	344.235	362.776	360.39
Stk11	1691	1544	1815	1537	1147	1321	1973.14	1783.19	1690.47	1277.99	1213.13	1175.49
Efna2	4	4	9	3	1	3	4.66738	4.61967	8.3825	2.49446	1.05766	2.66955
Atp5d	6852	6099	5775	5078	3500	3962	7995.23	7043.84	5378.77	4222.29	3701.8	3525.59
Ppp5c	1686	1507	1798	2081	1538	1838	1967.3	1740.46	1674.64	1730.32	1626.68	1635.55
Cdk12	319	313	466	676	507	639	372.224	361.489	434.027	562.085	536.232	568.615
Lipe	362	344	420	320	272	285	422.398	397.292	391.183	266.076	287.683	253.607
Pafah1b2	1660	1733	1913	3169	2431	3150	1936.96	2001.47	1781.75	2634.98	2571.16	2803.03
Tbc1d8	45	46	76	50	52	38	52.5081	53.1262	70.7856	41.5743	54.9981	33.8143
Cnot11	432	412	493	445	369	484	504.078	475.826	459.175	370.011	390.275	430.688
Slc2a3	557	499	791	792	608	782	649.933	576.304	736.729	658.537	643.055	695.863
Foxj2	531	575	814	626	391	569	619.595	664.078	758.151	520.51	413.544	506.325
Sri	788	804	915	908	751	867	919.475	928.554	852.221	754.989	794.3	771.501
Dgcr2	446	391	528	475	388	513	520.413	451.573	491.774	394.956	410.371	456.493
Irf3	779	654	692	684	583	601	908.973	755.316	644.521	568.736	616.614	534.8
Bcl2l12	84	99	92	98	64	71	98.0151	114.337	85.6878	81.4856	67.69	63.1794
Zfp959	29	32	31	61	66	52	33.8385	36.9574	28.8731	50.7206	69.8053	46.2722
Mpnd	2956	2558	2546	2225	1626	1870	3449.2	2954.28	2371.32	1850.06	1719.75	1664.02
Sh3gl1	955	892	1016	908	591	792	1114.34	1030.19	946.291	754.989	625.075	704.762
Ebi3	422	412	488	358	234	302	492.409	475.826	454.518	297.672	247.492	268.735
Yju2	273	288	295	365	289	350	318.549	332.616	274.76	303.492	305.663	311.448
Ranbp2	976	1003	1278	3496	3097	3384	1138.84	1158.38	1190.32	2906.87	3275.56	3011.25
Edar	0	0	0	0	0	0	0	0	0	0	0	0
Grk5	120	166	140	156	107	149	140.022	191.716	130.394	129.712	113.169	132.588
Dvl3	369	403	462	423	280	397	430.566	465.432	430.302	351.719	296.144	353.271
Abcf3	712	744	853	917	701	751	830.795	859.259	794.475	762.473	741.417	668.278
Eif2b5	1392	1417	1603	1792	1350	1633	1624.25	1636.52	1493.02	1490.02	1427.84	1453.13
Cyth2	1120	917	1166	829	652	857	1306.87	1059.06	1086	689.302	689.592	762.602
Sult2b1	23	13	9	10	8	18	26.8375	15.0139	8.3825	8.31486	8.46125	16.0173
Car11	35	35	39	18	17	19	40.8396	40.4221	36.3242	14.9667	17.9802	16.9072
Dlgap1	10	4	11	8	10	1	11.6685	4.61967	10.2453	6.65189	10.5766	0.889851
Plag1	19	45	41	47	44	63	22.1701	51.9713	38.187	39.0798	46.5369	56.0606
Hck	1712	1371	1563	853	649	698	1997.64	1583.39	1455.76	709.258	686.419	621.116
Mrpl4	2022	1695	1738	1393	1068	1249	2359.36	1957.59	1618.75	1158.26	1129.58	1111.42
Keap1	1499	1567	1897	1864	1356	1651	1749.1	1809.76	1766.85	1549.89	1434.18	1469.14
Ap1m2	0	0	1	0	1	2	0	0	0.931389	0	1.05766	1.7797
Glg1	2503	2471	3454	4905	3392	4648	2920.62	2853.8	3217.02	4078.44	3587.57	4136.03
Atp8b3	12	10	11	14	18	13	14.0022	11.5492	10.2453	11.6408	19.0378	11.5681
Btbd2	1016	740	893	899	603	796	1185.52	854.639	831.731	747.506	637.767	708.321
Csnk1g2	2940	2676	2881	2254	1589	1987	3430.53	3090.56	2683.33	1874.17	1680.62	1768.13
Abhd17a	1205	981	960	712	508	613	1406.05	1132.97	894.134	592.018	537.29	545.478
Mob3a	937	756	995	694	444	568	1093.33	873.118	926.732	577.051	469.6	505.435
Cacnb3	66	61	75	48	44	70	77.0119	70.45	69.8542	39.9113	46.5369	62.2895
Ccdc65	1	2	3	0	0	0	1.16685	2.30984	2.79417	0	0	0
Fkbp11	125	113	97	145	90	123	145.856	130.506	90.3448	120.565	95.1891	109.452
Ddx23	1298	1331	1683	2158	1695	1887	1514.57	1537.2	1567.53	1794.35	1792.73	1679.15
Pld3	2942	2367	3028	1592	1187	1494	3432.86	2733.69	2820.25	1323.73	1255.44	1329.44
Grik5	135	156	198	138	158	123	157.524	180.167	184.415	114.745	167.11	109.452
Cd79a	7	8	2	4	8	3	8.16792	9.23934	1.86278	3.32594	8.46125	2.66955
Rabac1	2615	2178	2156	1626	1128	1187	3051.3	2515.41	2008.08	1352	1193.04	1056.25
Etv3	2117	1965	2864	2489	1860	2211	2470.21	2269.41	2667.5	2069.57	1967.24	1967.46
Prkcsh	2542	2411	2858	2331	1618	2256	2966.12	2784.51	2661.91	1938.19	1711.29	2007.5
Elavl3	4	0	0	2	0	1	4.66738	0	0	1.66297	0	0.889851
Rab3b	0	5	1	1	0	0	0	5.77459	0.931389	0.831486	0	0
St8sia6	0	0	0	0	0	0	0	0	0	0	0	0
Fcgrt	570	547	572	252	193	257	665.102	631.74	532.755	209.534	204.128	228.692
Nosip	921	667	852	713	594	655	1074.67	770.33	793.544	592.849	628.248	582.852
Pih1d1	547	454	456	447	352	394	638.265	524.333	424.714	371.674	372.295	350.601
Rps11	22949	20081	23075	15402	10602	12761	26778	23191.9	21491.8	12806.5	11213.3	11355.4
Supt5	1823	1746	2201	2484	1756	2077	2127.16	2016.49	2049.99	2065.41	1857.25	1848.22
Dll3	0	0	0	0	1	0	0	0	0	0	1.05766	0
Paf1	568	590	730	883	663	736	662.769	681.401	679.914	734.202	701.226	654.93
Timm50	809	634	713	721	572	640	943.979	732.218	664.081	599.501	604.98	569.504
Med29	208	148	167	170	164	177	242.704	170.928	155.542	141.353	173.456	157.504
Bicd1	0	2	0	0	0	0	0	2.30984	0	0	0	0
Ncstn	1174	1140	1497	1097	852	1038	1369.88	1316.61	1394.29	912.14	901.123	923.665
Pex19	1258	1106	1348	1127	863	1053	1467.89	1277.34	1255.51	937.085	912.758	937.013
Phyhip	2	2	4	3	1	1	2.33369	2.30984	3.72556	2.49446	1.05766	0.889851
Crhr2	0	0	0	0	0	0	0	0	0	0	0	0
Inmt	0	0	0	0	0	0	0	0	0	0	0	0
Cyp4f18	0	0	0	0	0	0	0	0	0	0	0	0
Impdh1	2401	2156	2588	2181	1668	1822	2801.6	2490	2410.44	1813.47	1764.17	1621.31
Psg18	0	0	0	0	0	0	0	0	0	0	0	0
Dusp3	1996	2032	2563	2245	1688	2004	2329.03	2346.79	2387.15	1866.69	1785.32	1783.26
Prodh	9	33	29	28	30	20	10.5016	38.1123	27.0103	23.2816	31.7297	17.797
Ess2	454	435	476	340	269	335	529.748	502.389	443.341	282.705	284.51	298.1
Slc25a1	3069	2434	2784	2149	1453	1741	3581.05	2811.07	2592.99	1786.86	1536.78	1549.23
Dgcr6	538	479	485	427	295	363	627.763	553.206	451.724	355.045	312.009	323.016
Ddr1	5	9	4	10	8	10	5.83423	10.3943	3.72556	8.31486	8.46125	8.89851
Ier3	2679	2703	2400	2823	1771	2530	3125.98	3121.74	2235.33	2347.28	1873.11	2251.32
Fosb	12	16	10	20	8	8	14.0022	18.4787	9.31389	16.6297	8.46125	7.11881
Klc4	1438	1313	1522	1068	797	897	1677.92	1516.41	1417.57	888.027	842.952	798.196
Ercc1	232	136	163	128	91	123	270.708	157.069	151.816	106.43	96.2468	109.452
Cyp17a1	0	1	0	0	0	4	0	1.15492	0	0	0	3.5594
As3mt	325	360	336	364	280	314	379.225	415.77	312.947	302.661	296.144	279.413
Homer3	279	245	296	228	187	210	325.55	282.955	275.691	189.579	197.782	186.869
Crtc1	294	327	340	254	195	260	343.053	377.658	316.672	211.197	206.243	231.361
Rnf215	130	148	202	128	100	134	151.69	170.928	188.141	106.43	105.766	119.24
Sec14l2	42	48	87	78	61	53	49.0075	55.4361	81.0309	64.8559	64.5171	47.1621
Aven	92	110	103	73	87	86	107.35	127.041	95.9331	60.6985	92.0161	76.5272
Cp	38	21	50	40	34	40	44.3402	24.2533	46.5695	33.2594	35.9603	35.594
Crot	183	232	373	408	390	455	213.533	267.941	347.408	339.246	412.486	404.882
Rps6ka1	3774	3422	4091	2523	1936	2246	4403.68	3952.13	3810.31	2097.84	2047.62	1998.6
Calb2	0	1	0	0	0	0	0	1.15492	0	0	0	0
Snrnp200	1785	1876	2450	3666	2602	3289	2082.82	2166.63	2281.9	3048.23	2752.02	2926.72
Ciao1	679	650	699	718	558	669	792.289	750.697	651.041	597.007	590.172	595.31
Has1	1	7	6	2	1	4	1.16685	8.08442	5.58834	1.66297	1.05766	3.5594
Taf6l	183	172	235	233	142	197	213.533	198.646	218.876	193.736	150.187	175.301
Insig2	201	209	302	475	382	428	234.536	241.378	281.28	394.956	404.025	380.856
Kpna6	1360	1368	1805	2550	1890	2335	1586.91	1579.93	1681.16	2120.29	1998.97	2077.8
Man1a	380	546	618	747	586	658	443.402	630.585	575.599	621.12	619.787	585.522
Itpkc	170	165	194	131	88	137	198.364	190.561	180.69	108.925	93.0738	121.91
Coq8b	632	459	587	475	259	290	737.447	530.107	546.725	394.956	273.933	258.057
Brd8	373	353	570	977	914	992	435.234	407.686	530.892	812.362	966.698	882.732
Kif20a	341	330	401	1028	842	1153	397.895	381.123	373.487	854.768	890.547	1026
Farsa	1394	1242	1487	1369	995	1196	1626.58	1434.41	1384.98	1138.3	1052.37	1064.26
Gcdh	95	106	147	181	127	146	110.85	122.421	136.914	150.499	134.322	129.918
Mast2	698	729	976	1093	778	912	814.459	841.935	909.036	908.814	822.857	811.544
Dnase2a	4752	4014	4251	3119	2399	2747	5544.85	4635.84	3959.34	2593.4	2537.32	2444.42
Rad23a	1053	885	988	1085	678	905	1228.69	1022.1	920.213	902.162	717.091	805.315
Calr	14303	12732	15781	12007	8403	11050	16689.4	14704.4	14698.3	9983.65	8887.49	9832.85
Syce2	852	935	968	1679	1423	1532	994.153	1079.85	901.585	1396.06	1505.05	1363.25
Nfat5	4444	4752	6387	14934	11575	12853	5185.46	5488.17	5948.78	12417.4	12242.4	11437.3
Nob1	1096	954	1100	1462	1099	1306	1278.86	1101.79	1024.53	1215.63	1162.36	1162.15
Nqo1	0	0	0	0	0	0	0	0	0	0	0	0
Ppfia3	145	112	141	148	114	112	169.193	129.351	131.326	123.06	120.573	99.6633
Gys1	2825	2793	3191	2855	2061	2669	3296.34	3225.69	2972.06	2373.89	2179.83	2375.01
Ruvbl2	3077	2261	2614	3190	2310	2755	3590.39	2611.27	2434.65	2652.44	2443.19	2451.54
Lin7b	8	7	10	9	9	2	9.33477	8.08442	9.31389	7.48337	9.51891	1.7797
Bax	3551	2873	3521	2616	1994	2291	4143.47	3318.08	3279.42	2175.17	2108.97	2038.65
Il7r	3	4	3	8	1	9	3.50054	4.61967	2.79417	6.65189	1.05766	8.00866
Tfam	419	481	585	756	675	717	488.909	555.515	544.863	628.603	713.918	638.023
Zfp81	122	206	169	445	420	413	142.355	237.913	157.405	370.011	444.216	367.508
Efnb3	1	3	3	4	1	0	1.16685	3.46475	2.79417	3.32594	1.05766	0
Mmd	428	448	432	421	255	384	499.41	517.403	402.36	350.056	269.702	341.703
Hlf	0	0	0	1	0	1	0	0	0	0.831486	0	0.889851
Fam162a	3641	4424	4531	4151	3632	3866	4248.49	5109.36	4220.12	3451.5	3841.41	3440.16
Rpl8	70146	61566	62998	48373	34936	40325	81849.6	71103.7	58675.7	40221.5	36950.3	35883.2
Grm3	0	0	0	0	0	0	0	0	0	0	0	0
Ssbp2	4	4	6	5	4	1	4.66738	4.61967	5.58834	4.15743	4.23063	0.889851
Fancl	110	151	145	214	204	174	128.353	174.393	135.051	177.938	215.762	154.834
Brinp2	0	0	0	0	0	0	0	0	0	0	0	0
Gstm5	0	2	2	0	0	2	0	2.30984	1.86278	0	0	1.7797
Gstm7	0	1	0	0	0	0	0	1.15492	0	0	0	0
Gstm3	0	0	0	0	0	0	0	0	0	0	0	0
Stat3	1586	1501	1864	1641	1237	1502	1850.62	1733.53	1736.11	1364.47	1308.32	1336.56
Stat5a	440	511	695	517	396	453	513.412	590.163	647.316	429.878	418.832	403.102
Cavin1	2	2	2	0	2	3	2.33369	2.30984	1.86278	0	2.11531	2.66955
Map3k11	1806	1504	1835	991	772	864	2107.32	1737	1709.1	824.003	816.511	768.831
Akt2	1996	1722	2129	1697	1095	1431	2329.03	1988.77	1982.93	1411.03	1158.13	1273.38
Dnaja3	1329	1365	1670	1984	1473	1746	1550.74	1576.46	1555.42	1649.67	1557.93	1553.68
Hmox2	770	673	796	987	810	925	898.472	777.26	741.386	820.677	856.702	823.112
Cdip1	383	377	481	594	429	457	446.902	435.404	447.998	493.903	453.735	406.662
Map3k20	841	831	1031	1958	1442	1666	981.318	959.737	960.262	1628.05	1525.14	1482.49
Cwc15	1834	1577	1744	1588	1278	1446	2140	1821.31	1624.34	1320.4	1351.69	1286.72
Col5a3	0	3	0	1	2	0	0	3.46475	0	0.831486	2.11531	0
Dnmt1	3632	3390	4342	9046	6335	8437	4237.99	3915.17	4044.09	7521.62	6700.26	7507.67
Ppan	2484	2155	2542	1997	1538	1721	2898.45	2488.85	2367.59	1660.48	1626.68	1531.43
Angptl2	635	636	726	371	258	394	740.947	734.528	676.189	308.481	272.875	350.601
Cacna1e	0	0	0	0	0	0	0	0	0	0	0	0
Cacna1b	70	52	81	81	63	66	81.6792	60.0557	75.4425	67.3504	66.6324	58.7301
Trmt10a	137	184	245	363	338	347	159.858	212.505	228.19	301.829	357.488	308.778
Etv1	604	716	844	1224	810	1086	704.775	826.921	786.093	1017.74	856.702	966.378
Kifc2	42	28	41	39	46	38	49.0075	32.3377	38.187	32.428	48.6522	33.8143
Psap	14848	14444	18442	12529	9172	12157	17325.3	16681.6	17176.7	10417.7	9700.83	10817.9
Ikbkg	714	703	912	1422	1085	1284	833.128	811.907	849.427	1182.37	1147.56	1142.57
Pax2	0	0	0	0	0	0	0	0	0	0	0	0
Wars2	195	194	247	370	311	336	227.535	224.054	230.053	307.65	328.931	298.99
Atn1	54	75	79	26	48	30	63.0097	86.6188	73.5798	21.6186	50.7675	26.6955
Phb2	5922	5177	5746	5729	4030	4650	6910.06	5979.01	5351.76	4763.58	4262.36	4137.81
Ptpn6	10098	9498	10515	14127	10069	11715	11782.8	10969.4	9793.56	11746.4	10649.5	10424.6
Eno2	3772	3526	4264	4548	4169	4446	4401.34	4072.24	3971.44	3781.6	4409.37	3956.28
Emg1	897	911	1266	1586	1490	1696	1046.66	1052.13	1179.14	1318.74	1575.91	1509.19
Lpcat3	729	661	827	710	540	597	850.631	763.401	770.259	590.355	571.135	531.241
Atp6v1f	2053	2097	2217	1921	1486	1806	2395.54	2421.86	2064.89	1597.28	1571.68	1607.07
Il12b	0	0	0	0	0	0	0	0	0	0	0	0
Clcn5	155	153	213	399	326	314	180.861	176.702	198.386	331.763	344.796	279.413
Clcn3	960	1120	1558	3465	2831	3389	1120.17	1293.51	1451.1	2881.1	2994.23	3015.7
Hif3a	32	36	39	33	29	44	37.3391	41.577	36.3242	27.439	30.672	39.1534
Gpx6	0	0	0	0	0	0	0	0	0	0	0	0
Gpx5	0	0	0	0	0	0	0	0	0	0	0	0
Pde1c	0	0	0	0	0	0	0	0	0	0	0	0
Utp20	267	240	358	1337	1000	1181	311.548	277.18	333.437	1111.7	1057.66	1050.91
Spic	0	0	0	0	0	0	0	0	0	0	0	0
9330159F19Rik	0	0	0	0	0	0	0	0	0	0	0	0
Cul3	730	791	867	1865	1457	1821	851.798	913.54	807.514	1550.72	1541.01	1620.42
Sst	0	0	0	0	0	0	0	0	0	0	0	0
Il11	0	0	0	1	0	2	0	0	0	0.831486	0	1.7797
Large1	0	0	0	0	0	0	0	0	0	0	0	0
Ddx56	940	812	965	875	693	782	1096.84	937.793	898.791	727.55	732.956	695.863
Tmed4	996	1031	1128	1225	925	1104	1162.18	1190.72	1050.61	1018.57	978.332	982.395
Col26a1	2	1	0	0	0	0	2.33369	1.15492	0	0	0	0
Bid	1353	1186	1604	1346	1119	1271	1578.74	1369.73	1493.95	1119.18	1183.52	1131
Ralb	2752	2853	3491	3574	2637	3192	3211.16	3294.98	3251.48	2971.73	2789.04	2840.4
Ppp1cc	1529	1580	1902	1958	1453	1850	1784.11	1824.77	1771.5	1628.05	1536.78	1646.22
Dnajb11	1394	1387	1937	1698	1275	1641	1626.58	1601.87	1804.1	1411.86	1348.51	1460.25
Tbccd1	131	95	131	300	243	260	152.857	109.717	122.012	249.446	257.011	231.361
Clec11a	92	82	117	86	61	73	107.35	94.7033	108.973	71.5078	64.5171	64.9591
Zfp324	296	261	297	248	175	254	345.386	301.434	276.623	206.209	185.09	226.022
Gab2	627	663	859	1127	784	959	731.613	765.71	800.063	937.085	829.203	853.367
Coro1c	2958	2827	3623	3351	2394	2950	3451.53	3264.95	3374.42	2786.31	2532.03	2625.06
Tax1bp1	711	722	947	1650	1713	1863	829.628	833.851	882.026	1371.95	1811.77	1657.79
Psg17	0	0	0	0	0	0	0	0	0	0	0	0
Psg19	0	0	0	0	0	0	0	0	0	0	0	0
Ctse	85	94	95	124	80	130	99.1819	108.562	88.482	103.104	84.6125	115.681
Ndrg2	4792	4912	5992	4514	3552	4061	5591.53	5672.96	5580.88	3753.33	3756.8	3613.68
Mettl17	253	243	371	360	322	325	295.212	280.645	345.545	299.335	340.565	289.201
Arhgef40	443	437	578	377	215	337	516.913	504.699	538.343	313.47	227.396	299.88
Pnpla6	700	602	859	835	680	750	816.792	695.26	800.063	694.291	719.207	667.388
Mcoln1	680	667	904	712	666	791	793.455	770.33	841.976	592.018	704.399	703.872
Arhgef18	161	120	172	147	131	171	187.862	138.59	160.199	122.228	138.553	152.164
Pkn2	321	332	526	929	744	831	374.558	383.433	489.911	772.45	786.897	739.466
Cd33	1117	1182	1411	916	814	786	1303.37	1365.11	1314.19	761.641	860.933	699.423
Etfb	64	67	83	82	60	72	74.6782	77.3795	77.3053	68.1818	63.4594	64.0693
Nkg7	0	0	0	0	0	0	0	0	0	0	0	0
Stxbp2	2961	2622	3063	2699	1990	2199	3455.03	3028.19	2852.85	2244.18	2104.74	1956.78
Pcp2	0	2	0	0	2	0	0	2.30984	0	0	2.11531	0
Sgce	2	0	0	0	0	0	2.33369	0	0	0	0	0
Chn2	0	0	0	0	0	0	0	0	0	0	0	0
Wwox	422	480	582	540	473	534	492.409	554.361	542.069	449.002	500.272	475.18
Slbp	255	196	323	620	489	605	297.546	226.364	300.839	515.521	517.194	538.36
Tyr	0	0	0	0	0	0	0	0	0	0	0	0
Ghrhr	0	0	0	0	0	0	0	0	0	0	0	0
Aqp1	0	0	0	2	0	1	0	0	0	1.66297	0	0.889851
Arid3b	46	23	53	31	37	25	53.6749	26.5631	49.3636	25.7761	39.1333	22.2463
Cnn2	48	44	44	27	18	39	56.0086	50.8164	40.9811	22.4501	19.0378	34.7042
Polr2e	2575	2253	2212	1793	1368	1449	3004.63	2602.03	2060.23	1490.85	1446.87	1289.39
Abca13	2	1	1	3	0	3	2.33369	1.15492	0.931389	2.49446	0	2.66955
Myo9b	2145	2206	2995	2488	1916	2230	2502.89	2547.75	2789.51	2068.74	2026.47	1984.37
Hdac9	408	431	416	831	642	725	476.073	497.77	387.458	690.965	679.016	645.142
Ly9	160	118	224	263	284	329	186.695	136.28	208.631	218.681	300.374	292.761
Cd244a	0	0	0	0	1	0	0	0	0	0	1.05766	0
Adgre1	1385	1306	2128	1381	1147	1373	1616.08	1508.32	1982	1148.28	1213.13	1221.77
Mtfp1	96	75	97	93	81	88	112.017	86.6188	90.3448	77.3282	85.6702	78.3069
Rab23	50	56	79	102	75	94	58.3423	64.6754	73.5798	84.8116	79.3243	83.646
Rab11a	1834	2038	2035	1862	1379	1524	2140	2353.72	1895.38	1548.23	1458.51	1356.13
Eif2b2	1290	1177	1235	1075	791	973	1505.23	1359.34	1150.27	893.847	836.606	865.825
Dlst	3038	3067	3832	3940	3029	3841	3544.88	3542.13	3569.08	3276.05	3203.64	3417.92
Pgf	16	19	14	11	6	11	18.6695	21.9434	13.0394	9.14635	6.34594	9.78836
Ulk2	225	341	456	602	481	624	262.54	393.827	424.714	500.555	508.733	555.267
Ccl24	2	1	0	0	0	0	2.33369	1.15492	0	0	0	0
Dgkq	159	152	230	193	140	189	185.529	175.547	214.22	160.477	148.072	168.182
Tmed11	0	0	0	0	0	0	0	0	0	0	0	0
Grap	1667	1185	1677	2982	2009	2476	1945.13	1368.58	1561.94	2479.49	2124.83	2203.27
Pou1f1	0	0	0	0	0	0	0	0	0	0	0	0
Chmp2b	730	859	899	1057	771	876	851.798	992.074	837.319	878.881	815.453	779.509
Plod3	4923	4099	4933	3320	2494	2890	5744.38	4734.01	4594.54	2760.53	2637.8	2571.67
Ap1s1	3569	3120	3721	3590	2648	3245	4164.47	3603.34	3465.7	2985.03	2800.67	2887.57
Mapk13	0	3	1	1	2	1	0	3.46475	0.931389	0.831486	2.11531	0.889851
Srpk1	803	754	1056	1926	1672	1843	936.978	870.808	983.547	1601.44	1768.4	1639.99
Pax3	2	7	4	1	2	4	2.33369	8.08442	3.72556	0.831486	2.11531	3.5594
Lbr	706	791	1042	1967	1391	1734	823.793	913.54	970.508	1635.53	1471.2	1543
Crabp2	0	0	0	6	5	0	0	0	0	4.98892	5.28828	0
Nes	20	39	55	25	12	22	23.3369	45.0418	51.2264	20.7871	12.6919	19.5767
Bcan	0	0	0	0	0	0	0	0	0	0	0	0
Hapln2	0	0	0	0	0	0	0	0	0	0	0	0
Prcc	1448	1377	1584	1383	1049	1203	1689.59	1590.32	1475.32	1149.95	1109.48	1070.49
Rrnad1	322	329	470	512	449	528	375.724	379.968	437.753	425.721	474.888	469.841
Hdgf	10013	8301	9326	10905	7888	9649	11683.6	9586.97	8686.14	9067.35	8342.8	8586.17
Slc25a18	13	12	6	17	12	7	15.169	13.859	5.58834	14.1353	12.6919	6.22895
Thop1	1128	757	998	1116	786	885	1316.2	874.273	929.526	927.938	831.318	787.518
Apba3	730	659	702	514	382	483	851.798	761.091	653.835	427.384	404.025	429.798
Matk	2	9	14	16	17	20	2.33369	10.3943	13.0394	13.3038	17.9802	17.797
Pias4	623	559	667	570	429	529	726.945	645.599	621.237	473.947	453.735	470.731
Map2k1	2470	2538	3010	3317	2490	3141	2882.11	2931.18	2803.48	2758.04	2633.57	2795.02
Sgta	1400	1213	1531	1276	953	1100	1633.58	1400.92	1425.96	1060.98	1007.95	978.836
Nmrk2	0	0	0	0	0	0	0	0	0	0	0	0
Tmem242	786	709	918	898	626	806	917.141	818.837	855.015	746.674	662.093	717.22
Dtx2	356	319	302	339	238	301	415.397	368.419	281.28	281.874	251.722	267.845
Zp3	0	0	0	0	0	0	0	0	0	0	0	0
Hspb1	3	3	5	1	3	0	3.50054	3.46475	4.65695	0.831486	3.17297	0
Rasa4	4092	3468	4225	2734	2027	2301	4774.73	4005.25	3935.12	2273.28	2143.87	2047.55
Syt5	3	2	0	0	0	1	3.50054	2.30984	0	0	0	0.889851
Hnrnpa2b1	5424	5874	7234	12416	10176	11467	6328.97	6783.99	6737.67	10323.7	10762.7	10203.9
Fxyd4	7	1	5	5	4	4	8.16792	1.15492	4.65695	4.15743	4.23063	3.5594
Ccdc130	122	124	191	188	123	149	142.355	143.21	177.895	156.319	130.092	132.588
Mri1	1044	830	889	738	539	621	1218.19	958.582	828.005	613.637	570.077	552.597
Prkacb	1041	1025	1527	1807	1369	1700	1214.69	1183.79	1422.23	1502.5	1447.93	1512.75
Sgsh	461	489	730	507	344	469	537.916	564.755	679.914	421.563	363.834	417.34
Chd5	32	41	51	63	64	76	37.3391	47.3516	47.5009	52.3836	67.69	67.6287
Cstb	2982	2855	3079	3104	2400	2736	3479.54	3297.29	2867.75	2580.93	2538.38	2434.63
Sh2b2	915	786	925	829	598	711	1067.66	907.765	861.535	689.302	632.479	632.684
Pex5	841	764	957	884	562	695	981.318	882.357	891.34	735.034	594.403	618.446
Jkamp	285	290	411	501	416	457	332.551	334.926	382.801	416.574	439.985	406.662
Cd44	4041	4116	5054	4362	3119	4197	4715.23	4753.64	4707.24	3626.94	3298.83	3734.7
Slc1a2	0	0	0	0	0	0	0	0	0	0	0	0
Eif2ak4	419	485	649	1105	938	1090	488.909	560.135	604.472	918.792	992.082	969.937
Wdr1	2640	2364	2902	3163	2322	2725	3080.47	2730.23	2702.89	2629.99	2455.88	2424.84
Slc2a9	396	397	474	495	398	429	462.071	458.502	441.479	411.586	420.947	381.746
Ccn4	0	2	0	0	2	3	0	2.30984	0	0	2.11531	2.66955
Ndrg1	11450	10298	12640	9981	6995	8272	13360.4	11893.3	11772.8	8299.06	7398.31	7360.85
4930550C14Rik	1	1	5	4	4	5	1.16685	1.15492	4.65695	3.32594	4.23063	4.44925
Man2b1	1470	1477	2122	1375	1084	1317	1715.26	1705.81	1976.41	1143.29	1146.5	1171.93
Klf5	0	0	0	0	0	0	0	0	0	0	0	0
Wdr83	159	142	196	217	184	236	185.529	163.998	182.552	180.432	194.609	210.005
Prdx2	4517	3850	4571	3993	3022	3542	5270.64	4446.43	4257.38	3320.12	3196.24	3151.85
Polr2a	2002	1944	2700	2431	1668	2443	2336.03	2245.16	2514.75	2021.34	1764.17	2173.91
Shbg	0	0	0	0	2	0	0	0	0	0	2.11531	0
Senp3	2257	2227	2851	2645	2073	2498	2633.57	2572	2655.39	2199.28	2192.52	2222.85
Corin	0	6	0	4	2	5	0	6.92951	0	3.32594	2.11531	4.44925
Plekha8	208	213	281	433	354	424	242.704	245.997	261.72	360.033	374.41	377.297
G6pc2	0	0	0	0	0	0	0	0	0	0	0	0
Spc25	82	90	139	407	386	395	95.6814	103.943	129.463	338.415	408.255	351.491
Dnah2	1	0	4	3	0	2	1.16685	0	3.72556	2.49446	0	1.7797
Ripk4	0	0	0	0	0	0	0	0	0	0	0	0
Ufd1	236	277	384	537	437	594	275.376	319.912	357.653	446.508	462.196	528.571
Zfp287	77	61	93	99	94	107	89.8472	70.45	86.6192	82.3171	99.4197	95.214
Prlr	0	0	0	0	0	0	0	0	0	0	0	0
Letm1	831	860	924	1059	743	913	969.649	993.229	860.604	880.544	785.839	812.434
Ubqln1	1408	1406	1854	2546	1862	2392	1642.92	1623.81	1726.8	2116.96	1969.36	2128.52
Fgfr4	1	0	1	0	0	0	1.16685	0	0.931389	0	0	0
Cadm3	0	0	0	0	0	0	0	0	0	0	0	0
Fcer1a	0	0	0	0	0	0	0	0	0	0	0	0
Txn2	1920	1482	1667	1685	1278	1447	2240.34	1711.59	1552.63	1401.05	1351.69	1287.61
Casp14	0	0	0	0	0	0	0	0	0	0	0	0
Slc1a6	0	0	0	0	0	0	0	0	0	0	0	0
Slc1a3	0	0	0	0	0	0	0	0	0	0	0	0
Crbn	440	531	697	1018	900	915	513.412	613.261	649.178	846.453	951.891	814.213
Il5ra	0	0	0	0	0	0	0	0	0	0	0	0
Msh6	713	706	978	1947	1621	1677	831.961	815.372	910.899	1618.9	1714.46	1492.28
Fbxo11	447	486	616	896	819	830	521.58	561.29	573.736	745.011	866.221	738.576
Mlxipl	0	0	6	0	1	1	0	0	5.58834	0	1.05766	0.889851
Tbl2	648	670	856	1407	1042	1250	756.116	773.795	797.269	1169.9	1102.08	1112.31
Bud23	883	733	819	675	569	607	1030.33	846.555	762.808	561.253	601.807	540.139
Nid1	0	0	0	0	0	0	0	0	0	0	0	0
Mcm5	1984	1519	1966	3460	2481	3161	2315.02	1754.32	1831.11	2876.94	2624.05	2812.82
Hmox1	6114	5052	4914	4137	3001	3410	7134.1	5834.64	4576.85	3439.86	3174.03	3034.39
Mprip	2144	1951	2758	2978	2061	2667	2501.72	2253.24	2568.77	2476.17	2179.83	2373.23
Cic	3937	3572	4667	3883	2808	3416	4593.87	4125.37	4346.79	3228.66	2969.9	3039.73
Pafah1b3	856	845	906	860	615	752	998.82	975.905	843.839	715.078	650.459	669.168
Il27ra	3	2	8	2	3	3	3.50054	2.30984	7.45111	1.66297	3.17297	2.66955
Prkaca	2495	2194	2492	1951	1276	1798	2911.28	2533.89	2321.02	1622.23	1349.57	1599.95
Asf1b	560	470	637	1017	685	896	653.434	542.811	593.295	845.621	724.495	797.306
Myl10	0	0	0	0	0	0	0	0	0	0	0	0
Ddx39a	911	911	1027	1318	1051	1199	1063	1052.13	956.537	1095.9	1111.6	1066.93
Dnajb1	738	684	722	729	588	667	861.133	789.964	672.463	606.153	621.902	593.53
Msh4	0	0	1	1	1	2	0	0	0.931389	0.831486	1.05766	1.7797
Usp40	229	238	364	581	539	602	267.208	274.87	339.026	483.093	570.077	535.69
Evx1	0	0	0	0	0	0	0	0	0	0	0	0
Kbtbd4	81	90	107	110	119	126	94.5145	103.943	99.6587	91.4635	125.861	112.121
Celf1	1101	1139	1646	2561	2281	2716	1284.7	1315.45	1533.07	2129.44	2412.51	2416.83
Ndufs3	1091	990	1122	974	815	906	1273.03	1143.37	1045.02	809.867	861.99	806.205
Por	2249	1818	2362	2023	1395	1782	2624.24	2099.64	2199.94	1682.1	1475.43	1585.71
Igf1r	0	0	0	0	0	0	0	0	0	0	0	0
Insr	313	371	523	792	579	661	365.223	428.474	487.117	658.537	612.383	588.191
Fcer2a	0	0	1	5	3	2	0	0	0.931389	4.15743	3.17297	1.7797
Cyp2a5	0	0	0	0	0	0	0	0	0	0	0	0
Atp4a	1	5	2	0	2	3	1.16685	5.77459	1.86278	0	2.11531	2.66955
Trim28	5553	4926	5683	5134	3758	4800	6479.5	5689.12	5293.09	4268.85	3974.67	4271.28
Ube2m	2627	2197	2319	1976	1466	1696	3065.31	2537.35	2159.89	1643.02	1550.52	1509.19
Adcy9	163	175	303	207	151	193	190.196	202.111	282.211	172.118	159.706	171.741
Mef2c	1794	1972	2214	4143	3318	3942	2093.32	2277.5	2062.1	3444.85	3509.3	3507.79
Ctr9	389	375	503	860	755	856	453.903	433.094	468.489	715.078	798.531	761.712
Eif4g2	4359	4419	5570	9703	8004	9764	5086.28	5103.58	5187.84	8067.91	8465.48	8688.5
Irag1	1	0	2	0	3	1	1.16685	0	1.86278	0	3.17297	0.889851
Pcyt1a	713	656	875	1165	865	1074	831.961	757.626	814.966	968.681	914.873	955.7
Zfp592	510	516	666	628	418	631	595.092	595.938	620.305	522.173	442.1	561.496
Psmd4	2999	2732	3011	3322	2477	2906	3499.37	3155.24	2804.41	2762.2	2619.82	2585.91
Tmod4	22	12	27	32	24	29	25.6706	13.859	25.1475	26.6076	25.3838	25.8057
Insrr	3	3	10	21	25	13	3.50054	3.46475	9.31389	17.4612	26.4414	11.5681
Cabp5	0	0	0	0	0	0	0	0	0	0	0	0
Snx6	402	440	563	888	748	892	469.072	508.164	524.372	738.36	791.127	793.747
Mthfd2	590	557	723	2113	1468	2048	688.439	643.289	673.394	1756.93	1552.64	1822.41
Kit	0	0	0	0	0	0	0	0	0	0	0	0
Tomm40l	352	289	305	279	201	245	410.73	333.771	284.074	231.985	212.589	218.013
Nr1i3	1	0	2	0	1	0	1.16685	0	1.86278	0	1.05766	0
Apoa2	10	6	19	29	24	10	11.6685	6.92951	17.6964	24.1131	25.3838	8.89851
Pan2	346	324	436	615	505	581	403.729	374.193	406.086	511.364	534.117	517.003
Cs	8532	8585	10317	11220	7957	9710	9955.53	9914.97	9609.14	9329.27	8415.77	8640.45
Ampd3	368	361	488	525	411	489	429.399	416.925	454.518	436.53	434.697	435.137
Bcas2	1318	1428	1451	1664	1281	1650	1537.9	1649.22	1351.45	1383.59	1354.86	1468.25
Sh2d1a	0	0	0	0	0	0	0	0	0	0	0	0
Ctcf	583	615	756	1373	1060	1305	680.271	710.274	704.13	1141.63	1121.12	1161.26
Pard6a	197	169	209	152	101	149	229.869	195.181	194.66	126.386	106.823	132.588
Agrp	0	7	13	13	10	26	0	8.08442	12.1081	10.8093	10.5766	23.1361
Pvalb	0	0	0	0	0	0	0	0	0	0	0	0
Tfap4	522	495	455	527	373	512	609.094	571.684	423.782	438.193	394.506	455.604
Ranbp1	482	484	570	971	683	816	562.42	558.98	530.892	807.373	722.38	726.118
Cd247	0	0	0	0	0	0	0	0	0	0	0	0
Rfx5	390	383	616	831	567	690	455.07	442.333	573.736	690.965	599.691	613.997
Psmb4	5082	4628	5186	4437	3339	3604	5929.91	5344.96	4830.18	3689.3	3531.52	3207.02
Mmp8	0	0	0	0	0	0	0	0	0	0	0	0
Slc30a4	362	448	728	1080	880	1017	422.398	517.403	678.051	898.005	930.738	904.978
Sqor	404	340	485	164	113	151	471.406	392.672	451.724	136.364	119.515	134.367
Bloc1s6	876	860	1150	1190	950	1182	1022.16	993.229	1071.1	989.468	1004.77	1051.8
Metap1	514	567	772	1036	917	1048	599.759	654.838	719.033	861.419	969.871	932.564
Gpr108	860	879	1074	735	579	761	1003.49	1015.17	1000.31	611.142	612.383	677.176
Tnfsf14	1	0	8	2	0	0	1.16685	0	7.45111	1.66297	0	0
Gata6	0	0	0	0	0	0	0	0	0	0	0	0
Rsl1d1	1147	1091	1500	2815	2771	2808	1338.37	1260.02	1397.08	2340.63	2930.77	2498.7
Cnga2	0	0	0	0	0	0	0	0	0	0	0	0
Apc	352	394	473	1041	792	951	410.73	455.038	440.547	865.577	837.664	846.248
Reep5	1563	1482	1598	1342	1056	1121	1823.78	1711.59	1488.36	1115.85	1116.89	997.523
Ergic3	3021	2748	3015	2158	1518	1841	3525.04	3173.71	2808.14	1794.35	1605.52	1638.22
Uqcc1	360	313	452	534	396	511	420.065	361.489	420.988	444.014	418.832	454.714
Spo11	0	0	0	0	0	0	0	0	0	0	0	0
Ncoa2	413	441	653	919	669	837	481.907	509.319	608.197	764.136	707.572	744.805
Prl4a1	0	0	0	0	0	0	0	0	0	0	0	0
Trh	0	0	0	0	0	0	0	0	0	0	0	0
Nr2c2	207	233	370	661	548	644	241.537	269.096	344.614	549.612	579.596	573.064
Nr2c1	268	276	287	313	244	277	312.715	318.757	267.309	260.255	258.068	246.489
Smpd4	468	461	576	718	631	650	546.084	532.417	536.48	597.007	667.381	578.403
Pex1	236	256	331	561	349	466	275.376	295.659	308.29	466.464	369.122	414.67
Otx1	9	10	5	4	5	7	10.5016	11.5492	4.65695	3.32594	5.28828	6.22895
Kctd20	770	839	1255	1497	1090	1353	898.472	968.976	1168.89	1244.73	1152.85	1203.97
Itgae	1	3	7	9	10	6	1.16685	3.46475	6.51972	7.48337	10.5766	5.3391
Ctns	311	263	419	396	320	399	362.889	303.743	390.252	329.268	338.45	355.05
P2rx5	5	5	4	5	18	4	5.83423	5.77459	3.72556	4.15743	19.0378	3.5594
Shpk	111	121	167	150	161	125	129.52	139.745	155.542	124.723	170.283	111.231
Trpv1	0	0	2	0	0	0	0	0	1.86278	0	0	0
Ephb3	0	0	0	0	0	0	0	0	0	0	0	0
Tuft1	230	224	328	291	267	283	268.375	258.702	305.496	241.962	282.394	251.828
Rcn1	455	519	645	810	680	782	530.915	599.402	600.746	673.504	719.207	695.863
Dnase1	3	7	8	14	17	18	3.50054	8.08442	7.45111	11.6408	17.9802	16.0173
Trap1	2470	2266	2747	3486	2646	3215	2882.11	2617.04	2558.53	2898.56	2798.56	2860.87
Naa60	505	520	658	565	371	551	589.257	600.557	612.854	469.79	392.391	490.308
1700037C18Rik	54	56	67	41	44	41	63.0097	64.6754	62.4031	34.0909	46.5369	36.4839
Ankrd13d	120	103	157	77	92	103	140.022	118.957	146.228	64.0244	97.3044	91.6546
Tyrp1	0	0	0	0	0	0	0	0	0	0	0	0
Tpr	912	876	1026	2945	2524	2778	1064.16	1011.71	955.605	2448.73	2669.53	2472.01
Pdc	0	0	0	0	0	0	0	0	0	0	0	0
Odr4	242	300	383	548	585	607	282.377	346.475	356.722	455.654	618.729	540.139
Prg4	3	4	4	4	2	4	3.50054	4.61967	3.72556	3.32594	2.11531	3.5594
Dhx34	5048	4680	4817	3508	2728	3035	5890.24	5405.02	4486.5	2916.85	2885.29	2700.7
Kptn	395	347	378	292	204	239	460.904	400.756	352.065	242.794	215.762	212.674
Napa	3498	2908	3212	2561	1988	2159	4081.63	3358.5	2991.62	2129.44	2102.62	1921.19
Sra1	1189	1212	1139	903	690	833	1387.38	1399.76	1060.85	750.832	729.783	741.246
Calcoco2	0	0	0	0	0	0	0	0	0	0	0	0
Atp5g1	1772	1452	1630	1492	1175	1293	2067.65	1676.94	1518.16	1240.58	1242.75	1150.58
Snf8	824	757	857	743	599	643	961.481	874.273	798.201	617.794	633.536	572.174
Tbcb	1360	1141	1340	832	592	741	1586.91	1317.76	1248.06	691.796	626.133	659.379
Inpp5k	700	625	835	723	631	621	816.792	721.824	777.71	601.164	667.381	552.597
Crkl	465	472	794	1052	808	1008	542.583	545.121	739.523	874.723	854.587	896.97
Upk3bl	0	0	0	0	0	0	0	0	0	0	0	0
Eps8l1	0	0	0	0	1	0	0	0	0	0	1.05766	0
Clint1	1471	1571	2095	2425	1799	2355	1716.43	1814.38	1951.26	2016.35	1902.72	2095.6
Prss16	55	51	75	68	71	73	64.1765	58.9008	69.8542	56.541	75.0936	64.9591
Cdkal1	73	99	133	301	277	302	85.1798	114.337	123.875	250.277	292.971	268.735
Rhox6	0	0	0	0	0	0	0	0	0	0	0	0
Cdcp3	0	0	0	0	0	0	0	0	0	0	0	0
Htra1	0	0	0	0	0	0	0	0	0	0	0	0
Zbtb17	751	751	864	806	647	705	876.302	867.343	804.72	670.178	684.304	627.345
Clcnkb	63	61	89	28	36	31	73.5113	70.45	82.8936	23.2816	38.0756	27.5854
Fam131c	0	0	0	0	0	0	0	0	0	0	0	0
Fblim1	1164	1118	1176	1214	903	1017	1358.21	1291.2	1095.31	1009.42	955.064	904.978
Hspb7	163	144	142	81	66	68	190.196	166.308	132.257	67.3504	69.8053	60.5098
Epor	25	14	10	22	17	49	29.1712	16.1688	9.31389	18.2927	17.9802	43.6027
Ccdc159	96	78	98	120	88	128	112.017	90.0836	91.2761	99.7783	93.0738	113.901
Mob1b	256	324	365	762	612	668	298.713	374.193	339.957	633.592	647.286	594.42
Atp6v1b1	0	4	5	0	0	0	0	4.61967	4.65695	0	0	0
Vax1	0	1	0	0	0	0	0	1.15492	0	0	0	0
Atp6v1b2	2535	2459	3109	3889	2965	3505	2957.96	2839.94	2895.69	3233.65	3135.95	3118.93
Eps15l1	885	786	980	947	683	833	1032.66	907.765	912.761	787.417	722.38	741.246
Tep1	1616	1771	2610	1763	1351	1603	1885.62	2045.36	2430.93	1465.91	1428.89	1426.43
Ttc5	948	937	1190	944	862	959	1106.17	1082.16	1108.35	784.923	911.7	853.367
Osgep	724	688	876	797	704	706	844.797	794.583	815.897	662.694	744.59	628.235
Aamp	2660	2402	2643	2022	1397	1666	3103.81	2774.11	2461.66	1681.26	1477.55	1482.49
Tmbim1	1776	1646	2191	1541	1185	1418	2072.32	1900.99	2040.67	1281.32	1253.32	1261.81
Arpc2	4512	4836	6336	7396	6660	7517	5264.81	5585.18	5901.28	6149.67	7043.99	6689.01
Kmt2b	1049	1144	1510	1417	987	1365	1224.02	1321.23	1406.4	1178.22	1043.91	1214.65
Zbtb32	706	738	775	821	690	725	823.793	852.329	721.827	682.65	729.783	645.142
Etv2	0	0	0	0	0	0	0	0	0	0	0	0
Upk1a	2	9	10	3	11	2	2.33369	10.3943	9.31389	2.49446	11.6342	1.7797
Tmem147	807	735	993	766	557	722	941.645	848.865	924.87	636.918	589.115	642.472
Rps9	49650	45354	47780	36023	27245	30455	57933.9	52380.1	44501.8	29952.6	28815.9	27100.4
Tfpt	197	220	268	194	180	173	229.869	254.082	249.612	161.308	190.378	153.944
Susd2	0	0	2	0	0	0	0	0	1.86278	0	0	0
Ggt5	0	0	0	0	0	0	0	0	0	0	0	0
Ggt1	0	0	0	0	0	0	0	0	0	0	0	0
Crip2	16	12	16	14	17	18	18.6695	13.859	14.9022	11.6408	17.9802	16.0173
Crip1	3838	3277	3356	1630	1275	1414	4478.36	3784.67	3125.74	1355.32	1348.51	1258.25
Cbfa2t3	11	0	3	1	4	1	12.8353	0	2.79417	0.831486	4.23063	0.889851
Fbln1	0	0	0	0	0	0	0	0	0	0	0	0
Pgrmc1	451	506	597	750	631	728	526.248	584.388	556.039	623.614	667.381	647.811
Gcat	44	54	29	62	21	37	51.3412	62.3656	27.0103	51.5521	22.2108	32.9245
Tek	0	0	0	0	0	0	0	0	0	0	0	0
Mpl	0	0	0	0	0	0	0	0	0	0	0	0
Elovl1	1792	1686	1829	1573	1163	1419	2090.99	1947.19	1703.51	1307.93	1230.05	1262.7
Med8	758	765	834	734	548	666	884.469	883.512	776.779	610.311	579.596	592.641
Cdc20	1158	1020	1170	1568	1125	1344	1351.21	1178.02	1089.73	1303.77	1189.86	1195.96
Adamts4	5	4	7	5	5	9	5.83423	4.61967	6.51972	4.15743	5.28828	8.00866
Nectin4	11	17	8	8	8	9	12.8353	19.6336	7.45111	6.65189	8.46125	8.00866
Pfdn2	953	786	827	1008	798	1018	1112	907.765	770.259	838.138	844.01	905.868
Rnf114	2311	1855	2242	2239	1545	1933	2696.58	2142.37	2088.17	1861.7	1634.08	1720.08
C330007P06Rik	243	279	334	517	466	542	283.544	322.222	311.084	429.878	492.868	482.299
Neurl1a	4	2	6	1	2	6	4.66738	2.30984	5.58834	0.831486	2.11531	5.3391
Srm	1801	1460	1676	1763	1287	1466	2101.49	1686.18	1561.01	1465.91	1361.2	1304.52
Epha2	552	453	706	422	304	383	644.099	523.178	657.561	350.887	321.528	340.813
Rbm14	609	579	628	699	447	599	710.609	668.697	584.912	581.209	472.773	533.021
Actn3	3	4	3	0	3	1	3.50054	4.61967	2.79417	0	3.17297	0.889851
Zdhhc24	168	152	189	302	242	273	196.03	175.547	176.033	251.109	255.953	242.929
Bbs1	33	58	54	27	37	54	38.5059	66.9852	50.295	22.4501	39.1333	48.0519
Slc34a3	0	0	2	0	0	2	0	0	1.86278	0	0	1.7797
Ndor1	77	80	142	136	87	100	89.8472	92.3934	132.257	113.082	92.0161	88.9851
Nsmf	689	650	607	400	327	363	803.957	750.697	565.353	332.594	345.854	323.016
Prl7a1	0	0	0	0	0	0	0	0	0	0	0	0
Prl8a9	0	0	0	0	0	0	0	0	0	0	0	0
Pdk1	2131	2435	3384	4796	4640	4963	2486.55	2812.22	3151.82	3987.81	4907.53	4416.33
Ptbp1	4239	3370	4289	4766	3265	3882	4946.26	3892.07	3994.73	3962.86	3453.25	3454.4
Mvd	3006	2499	2877	2212	1669	1783	3507.54	2886.14	2679.61	1839.25	1765.23	1586.6
Cyba	5594	4657	4962	3308	2346	2815	6527.34	5378.45	4621.55	2750.56	2481.26	2504.93
Itih3	0	0	0	0	0	0	0	0	0	0	0	0
Stimate	387	383	464	423	307	375	451.569	442.333	432.165	351.719	324.701	333.694
Sfmbt1	327	297	393	585	444	560	381.559	343.011	366.036	486.419	469.6	498.316
Itih1	0	0	0	0	1	1	0	0	0	0	1.05766	0.889851
Ihh	1	0	0	0	0	0	1.16685	0	0	0	0	0
Prkag3	1	0	0	0	2	0	1.16685	0	0	0	2.11531	0
Cryba2	0	0	0	0	0	0	0	0	0	0	0	0
Atp7b	24	32	53	76	49	108	28.0043	36.9574	49.3636	63.1929	51.8252	96.1039
Defb2	0	0	0	0	0	0	0	0	0	0	0	0
Slc4a1	0	0	0	1	0	0	0	0	0	0.831486	0	0
Rundc3a	19	39	31	15	19	31	22.1701	45.0418	28.8731	12.4723	20.0955	27.5854
Slc4a3	1	9	6	3	6	4	1.16685	10.3943	5.58834	2.49446	6.34594	3.5594
Cdt1	1569	1330	1483	1699	1267	1556	1830.78	1536.04	1381.25	1412.69	1340.05	1384.61
Runx1t1	0	0	1	0	0	0	0	0	0.931389	0	0	0
Snai3	1	2	1	0	3	0	1.16685	2.30984	0.931389	0	3.17297	0
Aprt	5420	4642	4943	3830	2927	3420	6324.31	5361.13	4603.86	3184.59	3095.76	3043.29
Gtf2h1	349	330	508	951	1053	1022	407.229	381.123	473.146	790.743	1113.71	909.427
Hfe	128	176	234	175	131	200	149.356	203.266	217.945	145.51	138.553	177.97
Slc5a6	108	143	187	138	120	160	126.019	165.153	174.17	114.745	126.919	142.376
Tcf23	0	0	0	0	0	0	0	0	0	0	0	0
Nphs1	0	0	0	0	0	0	0	0	0	0	0	0
Aplp1	200	163	235	144	122	150	233.369	188.252	218.876	119.734	129.034	133.478
Qrich1	698	675	813	1196	965	1205	814.459	779.569	757.219	994.457	1020.64	1072.27
P4htm	2	2	4	4	0	1	2.33369	2.30984	3.72556	3.32594	0	0.889851
Usp19	3214	3281	4159	3620	2659	3196	3750.24	3789.29	3873.65	3009.98	2812.31	2843.96
Pola1	77	73	135	658	674	730	89.8472	84.309	125.738	547.118	712.861	649.591
Cdc42	6397	6058	6819	8139	6324	7449	7464.32	6996.49	6351.14	6767.46	6688.62	6628.5
Pknox1	406	348	446	592	403	591	473.74	401.911	415.4	492.24	426.236	525.902
D130043K22Rik	0	2	0	1	0	0	0	2.30984	0	0.831486	0	0
Gmnn	362	375	454	721	594	651	422.398	433.094	422.851	599.501	628.248	579.293
Acot13	432	418	531	587	491	524	504.078	482.756	494.568	488.082	519.309	466.282
Zfp184	0	1	1	4	6	9	0	1.15492	0.931389	3.32594	6.34594	8.00866
Cyp27b1	8	4	6	7	3	14	9.33477	4.61967	5.58834	5.8204	3.17297	12.4579
Cdk4	4096	3621	4323	4943	3952	4663	4779.4	4181.96	4026.4	4110.04	4179.86	4149.37
B4galnt1	1848	1718	2137	1371	994	1239	2156.33	1984.15	1990.38	1139.97	1051.31	1102.53
Mettl1	329	293	307	482	361	442	383.892	338.391	285.937	400.776	381.814	393.314
Tspan31	720	699	799	677	484	548	840.129	807.288	744.18	562.916	511.906	487.638
Kif5b	637	694	940	2168	1914	1984	743.281	801.513	875.506	1802.66	2024.35	1765.46
Saal1	334	310	422	497	368	438	389.727	358.024	393.046	413.249	389.218	389.755
Tph2	4	0	0	0	0	0	4.66738	0	0	0	0	0
Krt23	0	0	0	0	0	0	0	0	0	0	0	0
Cnp	483	350	481	322	260	303	563.587	404.221	447.998	267.738	274.991	269.625
Odad4	43	32	51	53	44	41	50.1744	36.9574	47.5009	44.0688	46.5369	36.4839
Sulf2	18	24	39	16	5	6	21.0032	27.718	36.3242	13.3038	5.28828	5.3391
Sod2	1057	906	1089	1655	1345	1566	1233.36	1046.36	1014.28	1376.11	1422.55	1393.51
Tmco6	314	322	315	351	357	358	366.39	371.884	293.388	291.852	377.583	318.567
Stambp	507	488	482	590	446	511	591.591	563.6	448.93	490.577	471.715	454.714
Ezh1	575	582	720	775	563	688	670.937	672.162	670.6	644.402	595.461	612.217
Hap1	162	156	218	257	181	219	189.029	180.167	203.043	213.692	191.436	194.877
P3h4	0	0	0	0	2	0	0	0	0	0	2.11531	0
Ctnnb1	1727	1643	2604	3446	2793	3311	2015.14	1897.53	2425.34	2865.3	2954.04	2946.3
Eif1b	764	762	860	748	582	733	891.471	880.047	800.995	621.952	615.556	652.261
Klk4	0	0	0	0	0	0	0	0	0	0	0	0
Chrd	0	0	0	0	0	0	0	0	0	0	0	0
Psmd2	2689	2854	3198	4951	3595	4412	3137.65	3296.14	2978.58	4116.69	3802.28	3926.02
Syngr3	1	1	5	5	6	0	1.16685	1.15492	4.65695	4.15743	6.34594	0
Vars	10222	8544	10395	11496	7996	9853	11927.5	9867.62	9681.79	9558.76	8457.02	8767.7
Vwa7	51	39	38	45	27	42	59.5092	45.0418	35.3928	37.4169	28.5567	37.3737
Hspa1l	3	4	6	12	11	17	3.50054	4.61967	5.58834	9.97783	11.6342	15.1275
Slc44a4	1	0	1	2	0	0	1.16685	0	0.931389	1.66297	0	0
Msh5	227	199	358	250	223	266	264.874	229.829	333.437	207.871	235.857	236.7
Abhd16a	877	810	829	619	453	520	1023.32	935.483	772.122	514.69	479.118	462.722
Neu1	2590	2209	2766	2023	1448	1797	3022.13	2551.21	2576.22	1682.1	1531.49	1599.06
Ddah2	11	9	12	18	20	12	12.8353	10.3943	11.1767	14.9667	21.1531	10.6782
Clic1	11138	9456	10677	7405	5452	6432	12996.3	10920.9	9944.44	6157.15	5766.34	5723.52
Lsm2	820	686	767	956	683	863	956.814	792.274	714.376	794.901	722.38	767.941
Pole	200	185	277	1136	777	997	233.369	213.66	257.995	944.568	821.799	887.181
Atp1a2	0	0	0	0	0	0	0	0	0	0	0	0
Atp1a4	0	0	0	0	0	0	0	0	0	0	0	0
Casq1	0	0	0	0	0	0	0	0	0	0	0	0
Stx1a	17	48	47	58	25	13	19.8364	55.4361	43.7753	48.2262	26.4414	11.5681
Ceacam9	0	0	0	0	0	0	0	0	0	0	0	0
Zfp775	109	92	137	110	79	111	127.186	106.252	127.6	91.4635	83.5549	98.7734
Scube2	0	0	0	0	0	0	0	0	0	0	0	0
Mrpl49	308	343	429	534	471	582	359.389	396.137	399.566	444.014	498.156	517.893
Dennd2c	214	165	274	387	351	376	249.705	190.561	255.201	321.785	371.237	334.584
Mark3	1045	1046	1386	1614	1201	1594	1219.35	1208.04	1290.91	1342.02	1270.25	1418.42
Gatad1	638	743	763	791	614	707	744.448	858.104	710.65	657.705	649.401	629.124
Pcdha11	0	0	0	0	0	0	0	0	0	0	0	0
2310003L06Rik	0	0	0	0	0	0	0	0	0	0	0	0
M6pr	3624	3770	4792	6921	5275	6791	4228.65	4354.04	4463.22	5754.71	5579.14	6042.98
Lrrc8a	113	127	118	107	61	109	131.854	146.675	109.904	88.969	64.5171	96.9937
Mc5r	0	0	0	0	0	0	0	0	0	0	0	0
Ppp2r1a	8078	6552	7813	6304	4486	5223	9425.78	7567.02	7276.94	5241.69	4744.65	4647.69
Fance	596	400	430	411	286	310	695.44	461.967	400.497	341.741	302.49	275.854
Tinf2	184	175	214	361	227	408	214.7	202.111	199.317	300.166	240.088	363.059
Tssk4	1	6	0	1	1	7	1.16685	6.92951	0	0.831486	1.05766	6.22895
Hapln4	7	8	17	27	22	30	8.16792	9.23934	15.8336	22.4501	23.2684	26.6955
Dus3l	712	586	597	567	405	487	830.795	676.782	556.039	471.453	428.351	433.357
Gtpbp3	527	455	532	583	425	464	614.928	525.488	495.499	484.756	449.504	412.891
Tgfbr1	78	116	119	201	190	203	91.014	133.97	110.835	167.129	200.955	180.64
Homer1	155	175	190	439	390	427	180.861	202.111	176.964	365.022	412.486	379.966
Rad51c	66	49	72	197	140	201	77.0119	56.591	67.06	163.803	148.072	178.86
Gabrb2	0	0	0	0	0	0	0	0	0	0	0	0
Cav1	1	3	1	2	3	0	1.16685	3.46475	0.931389	1.66297	3.17297	0
Arpp19	446	560	522	722	635	816	520.413	646.754	486.185	600.333	671.612	726.118
Bcl2l1	891	844	1002	416	296	463	1039.66	974.751	933.252	345.898	313.066	412.001
Khsrp	2473	2222	3170	3099	2270	2713	2885.61	2566.23	2952.5	2576.78	2400.88	2414.16
Dio2	0	0	0	0	0	0	0	0	0	0	0	0
Ccdc124	1269	1144	1105	962	751	812	1480.73	1321.23	1029.19	799.89	794.3	722.559
Cct4	4275	5260	6269	8233	7268	8010	4988.27	6074.87	5838.88	6845.62	7687.05	7127.7
0610009B22Rik	160	163	208	184	157	192	186.695	188.252	193.729	152.993	166.052	170.851
Cpt1c	11	14	10	16	13	11	12.8353	16.1688	9.31389	13.3038	13.7495	9.78836
Twist2	0	0	0	0	0	0	0	0	0	0	0	0
Zfp655	259	294	375	718	513	584	302.213	339.546	349.271	597.007	542.578	519.673
Rhoa	7550	6795	8110	6169	4420	5379	8809.69	7847.67	7553.57	5129.44	4674.84	4786.51
Zmiz1	2705	2697	3494	2884	2006	2611	3156.32	3114.81	3254.27	2398.01	2121.66	2323.4
Ankrd26	69	54	89	311	242	303	80.5124	62.3656	82.8936	258.592	255.953	269.625
Aldh16a1	1517	1306	1382	1055	745	865	1770.11	1508.32	1287.18	877.218	787.954	769.721
Hnrnpa0	2441	2622	2791	2772	2214	2660	2848.27	3028.19	2599.51	2304.88	2341.65	2367
Prrg2	228	244	244	125	96	130	266.041	281.8	227.259	103.936	101.535	115.681
Hnrnph1	1273	1286	1758	2917	3261	3030	1485.4	1485.22	1637.38	2425.44	3449.02	2696.25
Ift43	364	343	334	289	226	297	424.732	396.137	311.084	240.299	239.03	264.286
Id3	383	407	442	197	139	191	446.902	470.052	411.674	163.803	147.014	169.961
Tcap	0	0	0	0	0	0	0	0	0	0	0	0
Arid1a	1999	2036	2932	2627	1902	2578	2332.53	2351.41	2730.83	2184.31	2011.66	2294.04
Crlf1	1	0	0	0	0	1	1.16685	0	0	0	0	0.889851
Ctsd	17064	14770	18433	10685	7207	8775	19911.1	17058.1	17168.3	8884.43	7622.53	7808.44
Rplp1	63039	56427	48007	34458	27475	31918	73556.8	65168.5	44713.2	28651.3	29059.1	28402.3
Cabs1	0	0	0	0	0	0	0	0	0	0	0	0
Hmgcll1	0	0	0	0	0	0	0	0	0	0	0	0
Ttc9b	0	0	6	1	0	0	0	0	5.58834	0.831486	0	0
Phox2a	0	0	0	4	1	0	0	0	0	3.32594	1.05766	0
Abhd8	631	490	540	593	369	493	736.28	565.91	502.95	493.071	390.275	438.696
Ift22	317	329	315	361	257	347	369.89	379.968	293.388	300.166	271.818	308.778
Fzd3	0	0	0	0	0	0	0	0	0	0	0	0
1700008O03Rik	3	3	8	4	2	3	3.50054	3.46475	7.45111	3.32594	2.11531	2.66955
Mid1ip1	1146	1021	1334	910	631	726	1337.21	1179.17	1242.47	756.652	667.381	646.032
Ap2s1	3031	2583	2892	2085	1596	1875	3536.71	2983.15	2693.58	1733.65	1688.02	1668.47
Fgfrl1	42	50	54	51	37	46	49.0075	57.7459	50.295	42.4058	39.1333	40.9331
Brme1	250	166	249	275	194	206	291.712	191.716	231.916	228.659	205.185	183.309
Fhl2	0	0	2	0	0	0	0	0	1.86278	0	0	0
Emc10	1221	1103	1077	834	519	783	1424.72	1273.87	1003.11	693.459	548.924	696.753
Clstn3	10	12	17	9	6	18	11.6685	13.859	15.8336	7.48337	6.34594	16.0173
Fbxw9	324	316	353	209	150	184	378.058	364.954	328.78	173.781	158.649	163.733
Spib	17	6	16	29	12	10	19.8364	6.92951	14.9022	24.1131	12.6919	8.89851
Fnbp4	788	744	1057	1939	1645	1837	919.475	859.259	984.478	1612.25	1739.85	1634.66
Cers4	162	144	184	163	156	145	189.029	166.308	171.376	135.532	164.994	129.028
Scrn3	184	204	278	347	329	354	214.7	235.603	258.926	288.526	347.969	315.007
Phax	435	507	599	735	643	841	507.578	585.543	557.902	611.142	680.073	748.364
Tle1	559	543	655	617	469	549	652.267	627.12	610.06	513.027	496.041	488.528
1700109H08Rik	55	63	85	249	207	195	64.1765	72.7598	79.1681	207.04	218.935	173.521
Relt	366	298	315	235	224	213	427.066	344.165	293.388	195.399	236.915	189.538
Snrpb2	1011	1051	1043	1449	1221	1387	1179.68	1213.82	971.439	1204.82	1291.4	1234.22
Ubc	772	816	921	607	540	646	900.805	942.413	857.81	504.712	571.135	574.844
Prpf31	927	949	1102	1401	1126	1251	1081.67	1096.02	1026.39	1164.91	1190.92	1113.2
Sertad1	473	481	481	347	205	229	551.918	555.515	447.998	288.526	216.82	203.776
Carhsp1	690	574	781	745	623	773	805.124	662.923	727.415	619.457	658.92	687.855
Elk3	965	917	1199	1294	992	1326	1126.01	1059.06	1116.74	1075.94	1049.2	1179.94
Herpud2	872	782	926	934	693	933	1017.49	903.146	862.466	776.608	732.956	830.231
Rdh13	249	229	363	452	332	383	290.545	264.476	338.094	375.832	351.142	340.813
Adam21	1	0	0	0	1	0	1.16685	0	0	0	1.05766	0
Nutf2	394	302	371	601	467	560	459.737	348.785	345.545	499.723	493.926	498.316
Fut1	0	0	1	1	1	1	0	0	0.931389	0.831486	1.05766	0.889851
Arpc5	4160	4174	5276	5452	4685	5290	4854.08	4820.63	4914.01	4533.26	4955.12	4707.31
Rnf151	0	0	2	2	0	1	0	0	1.86278	1.66297	0	0.889851
Elavl2	0	0	0	0	0	0	0	0	0	0	0	0
Pou2f2	487	462	631	404	329	310	568.254	533.572	587.707	335.92	347.969	275.854
Mgst1	0	0	0	0	0	0	0	0	0	0	0	0
Nfib	0	0	0	0	0	0	0	0	0	0	0	0
Htr3b	0	0	0	0	0	0	0	0	0	0	0	0
Rab25	1	0	5	2	2	3	1.16685	0	4.65695	1.66297	2.11531	2.66955
Ubqln4	1604	1428	1995	2193	1530	1983	1871.62	1649.22	1858.12	1823.45	1618.21	1764.57
Rbfox1	17	7	14	41	36	46	19.8364	8.08442	13.0394	34.0909	38.0756	40.9331
Rps18	30483	27119	31217	24496	17827	19296	35569	31320.2	29075.2	20368.1	18854.8	17170.6
Rpl10	50776	46397	50529	41230	30237	34140	59247.8	53584.7	47062.2	34282.2	31980.4	30379.5
Rps15a	32012	32487	32037	25365	19442	22046	37353.1	37519.8	29838.9	21090.6	20563	19617.6
Ncaph2	4870	4127	4407	4835	3435	4318	5682.54	4766.35	4104.63	4020.23	3633.05	3842.38
Hipk1	2451	2677	3419	4042	2812	3868	2859.94	3091.71	3184.42	3360.87	2974.13	3441.94
Gprc5b	1	1	8	0	0	0	1.16685	1.15492	7.45111	0	0	0
Man1a2	467	568	738	1608	1204	1409	544.917	655.993	687.365	1337.03	1273.42	1253.8
Ceacam5	0	0	0	0	0	0	0	0	0	0	0	0
Tppp2	0	0	0	0	0	2	0	0	0	0	0	1.7797
Acyp1	227	279	292	203	180	255	264.874	322.222	271.966	168.792	190.378	226.912
Cldn13	0	0	0	0	0	0	0	0	0	0	0	0
Cd163	0	0	0	0	0	0	0	0	0	0	0	0
Hdac5	3357	3186	3845	3273	2445	2994	3917.1	3679.57	3581.19	2721.45	2585.97	2664.21
Rala	946	1035	1139	1097	905	1063	1103.84	1195.34	1060.85	912.14	957.179	945.911
Clec3a	0	0	0	0	0	0	0	0	0	0	0	0
Vdac3	1396	1297	1543	1921	1476	1712	1628.92	1497.93	1437.13	1597.28	1561.1	1523.42
Slc1a7	0	3	0	2	0	2	0	3.46475	0	1.66297	0	1.7797
Vps72	1740	1531	1595	1602	1180	1393	2030.31	1768.18	1485.57	1332.04	1248.03	1239.56
Gabpa	463	504	687	1347	1124	1341	540.25	582.079	639.864	1120.01	1188.81	1193.29
Bmp7	0	1	0	0	0	0	0	1.15492	0	0	0	0
Dynll1	1434	1391	1328	1564	1189	1499	1673.26	1606.49	1236.88	1300.44	1257.55	1333.89
Pdcl	305	330	387	816	684	691	355.888	381.123	360.448	678.493	723.437	614.887
Tmem184b	1422	1387	1681	1418	928	1225	1659.26	1601.87	1565.67	1179.05	981.505	1090.07
Gm5965	0	0	0	0	0	0	0	0	0	0	0	0
Rsph14	0	0	0	0	0	0	0	0	0	0	0	0
Nf2	2850	2981	3921	5098	3773	4632	3325.51	3442.81	3651.98	4238.92	3990.54	4121.79
Cabp7	1	1	0	3	5	3	1.16685	1.15492	0	2.49446	5.28828	2.66955
Zmat5	297	204	267	239	155	174	346.553	235.603	248.681	198.725	163.937	154.834
Ewsr1	2766	2717	3201	4730	3948	4442	3227.5	3137.91	2981.38	3932.93	4175.63	3952.72
Ap1b1	1973	1886	2372	1955	1292	1627	2302.19	2178.17	2209.26	1625.56	1366.49	1447.79
Derl3	0	2	2	2	0	0	0	2.30984	1.86278	1.66297	0	0
Gstt4	0	2	0	2	3	1	0	2.30984	0	1.66297	3.17297	0.889851
Tbx1	0	0	0	0	0	0	0	0	0	0	0	0
Gnat2	1	2	12	10	6	20	1.16685	2.30984	11.1767	8.31486	6.34594	17.797
Bcl2l13	550	580	789	1141	842	1031	641.765	669.852	734.866	948.725	890.547	917.436
2610028H24Rik	0	0	0	1	0	0	0	0	0	0.831486	0	0
Spatc1l	0	0	0	0	1	1	0	0	0	0	1.05766	0.889851
Dqx1	27	24	28	23	39	55	31.5048	27.718	26.0789	19.1242	41.2486	48.9418
Ccl8	0	0	0	0	0	0	0	0	0	0	0	0
Lnpk	211	201	203	421	267	378	246.205	232.138	189.072	350.056	282.394	336.364
Prr29	0	0	3	2	0	2	0	0	2.79417	1.66297	0	1.7797
Mymk	0	0	0	0	0	0	0	0	0	0	0	0
Fam163b	0	0	0	0	0	0	0	0	0	0	0	0
Trpm5	0	0	4	3	1	0	0	0	3.72556	2.49446	1.05766	0
Ascl2	0	0	0	0	0	0	0	0	0	0	0	0
Rarres2	2	0	1	3	0	0	2.33369	0	0.931389	2.49446	0	0
Pttg1ip	697	665	786	689	465	592	813.292	768.02	732.072	572.894	491.81	526.792
Trpm2	5	2	9	14	5	1	5.83423	2.30984	8.3825	11.6408	5.28828	0.889851
Ube2g2	1505	1338	1603	1147	854	1031	1756.1	1545.28	1493.02	953.714	903.239	917.436
Mpo	0	0	0	0	0	0	0	0	0	0	0	0
Lpo	0	0	0	0	0	0	0	0	0	0	0	0
Met	0	3	1	0	0	2	0	3.46475	0.931389	0	0	1.7797
Slc16a12	427	446	596	769	717	835	498.243	515.093	555.108	639.413	758.34	743.025
Syn2	3	0	2	0	0	0	3.50054	0	1.86278	0	0	0
Elk1	529	373	500	426	319	343	617.262	430.784	465.695	354.213	337.392	305.219
Nav1	2115	2119	3172	3085	2283	2902	2467.88	2447.27	2954.37	2565.13	2414.63	2582.35
Tnpo1	1427	1794	2095	5123	4044	4748	1665.09	2071.92	1951.26	4259.7	4277.16	4225.01
Myod1	0	0	0	0	0	0	0	0	0	0	0	0
Otog	0	0	0	0	0	0	0	0	0	0	0	0
Rnmt	759	843	1201	2065	2073	2034	885.636	973.596	1118.6	1717.02	2192.52	1809.96
Kcnq1	0	2	4	0	2	0	0	2.30984	3.72556	0	2.11531	0
Srp14	1234	1394	1501	1425	1131	1226	1439.89	1609.96	1398.02	1184.87	1196.21	1090.96
6330409D20Rik	1	1	3	2	1	1	1.16685	1.15492	2.79417	1.66297	1.05766	0.889851
Cdk9	2061	2071	2392	1930	1452	1803	2404.87	2391.83	2227.88	1604.77	1535.72	1604.4
Tor2a	837	698	805	632	526	600	976.65	806.133	749.768	525.499	556.327	533.91
Fpgs	467	331	369	364	253	354	544.917	382.278	343.683	302.661	267.587	315.007
Mrtfb	226	224	257	322	245	301	263.707	258.702	239.367	267.738	259.126	267.845
Cbx5	607	559	852	3300	3006	3410	708.276	645.599	793.544	2743.9	3179.32	3034.39
Odam	0	0	0	0	0	0	0	0	0	0	0	0
Apobec3	446	429	542	442	333	459	520.413	495.46	504.813	367.517	352.2	408.441
St6galnac1	0	0	0	0	0	0	0	0	0	0	0	0
Taf7l	0	0	0	0	0	1	0	0	0	0	0	0.889851
Sardh	0	2	0	0	0	1	0	2.30984	0	0	0	0.889851
Vav2	193	195	294	318	188	225	225.201	225.209	273.828	264.413	198.839	200.216
Tex15	0	0	0	0	0	0	0	0	0	0	0	0
Ppp2cb	682	634	775	705	537	688	795.789	732.218	721.827	586.198	567.962	612.217
G0s2	0	0	0	0	0	0	0	0	0	0	0	0
Dmap1	467	445	463	466	278	369	544.917	513.938	431.233	387.472	294.029	328.355
Pla2g12b	0	0	0	1	2	0	0	0	0	0.831486	2.11531	0
Mcu	408	315	439	541	458	516	476.073	363.799	408.88	449.834	484.407	459.163
Oit3	170	132	158	114	95	123	198.364	152.449	147.16	94.7894	100.477	109.452
Tex11	0	0	0	0	0	0	0	0	0	0	0	0
Bcr	11	3	2	7	2	4	12.8353	3.46475	1.86278	5.8204	2.11531	3.5594
Fxyd5	27120	24612	25551	16612	13149	15160	31644.9	28424.8	23797.9	13812.6	13907.1	13490.1
Kcnd1	6	4	15	18	44	16	7.00108	4.61967	13.9708	14.9667	46.5369	14.2376
Tfcp2	161	155	209	263	173	273	187.862	179.012	194.66	218.681	182.975	242.929
Pou6f2	0	0	0	0	0	0	0	0	0	0	0	0
Pou6f1	208	200	322	236	178	222	242.704	230.984	299.907	196.231	188.263	197.547
Ubp1	489	520	894	898	912	974	570.588	600.557	832.662	746.674	964.583	866.715
Nuak2	445	365	534	326	257	330	519.247	421.545	497.362	271.064	271.818	293.651
Cilk1	196	176	235	262	197	231	228.702	203.266	218.876	217.849	208.358	205.556
Sdhb	3271	2734	2903	2745	1983	2531	3816.75	3157.55	2703.82	2282.43	2097.33	2252.21
Cox4i2	31	25	25	12	9	14	36.1722	28.8729	23.2847	9.97783	9.51891	12.4579
Snap47	885	736	909	808	592	716	1032.66	850.019	846.633	671.841	626.133	637.133
Wnt3a	0	0	0	0	0	0	0	0	0	0	0	0
Kdsr	188	176	276	452	410	480	219.367	203.266	257.063	375.832	433.639	427.128
Vps4b	689	768	888	1333	1195	1447	803.957	886.977	827.074	1108.37	1263.9	1287.61
Rps25	58538	58049	58736	46278	35984	42133	68304.8	67041.8	54706.1	38479.5	38058.7	37492.1
Nxf2	0	0	0	0	0	0	0	0	0	0	0	0
Taz	469	448	723	679	660	699	547.251	517.403	673.394	564.579	698.053	622.006
Kif19a	5	12	11	3	3	5	5.83423	13.859	10.2453	2.49446	3.17297	4.44925
Aldh3a2	363	405	528	634	471	566	423.565	467.742	491.774	527.162	498.156	503.655
Zmynd10	0	0	2	1	2	5	0	0	1.86278	0.831486	2.11531	4.44925
Tmem115	517	476	562	413	300	378	603.26	549.741	523.441	343.404	317.297	336.364
Hyal2	770	596	714	588	395	468	898.472	688.331	665.012	488.914	417.774	416.45
Ifrd2	555	445	538	863	605	825	647.6	513.938	501.087	717.572	639.882	734.127
Hyal1	656	599	889	1318	935	1062	765.451	691.796	828.005	1095.9	988.909	945.021
Tusc2	175	177	192	149	98	141	204.198	204.42	178.827	123.891	103.65	125.469
Nprl2	376	337	389	375	248	281	438.734	389.207	362.31	311.807	262.299	250.048
Slc38a3	0	0	0	0	0	0	0	0	0	0	0	0
Cacna2d2	4	5	4	4	1	1	4.66738	5.77459	3.72556	3.32594	1.05766	0.889851
Rassf1	169	135	195	202	183	251	197.197	155.914	181.621	167.96	193.551	223.353
Epn3	0	0	0	0	0	0	0	0	0	0	0	0
Rnf112	0	0	0	0	0	0	0	0	0	0	0	0
Slc3a2	1994	1813	2211	2288	1761	2397	2326.69	2093.87	2059.3	1902.44	1862.53	2132.97
Nxf1	924	872	1143	1647	1453	1579	1078.17	1007.09	1064.58	1369.46	1536.78	1405.07
Stx5a	755	800	944	697	628	786	880.969	923.934	879.231	579.546	664.208	699.423
Slc47a1	0	0	0	0	0	0	0	0	0	0	0	0
Pifo	0	0	0	0	0	0	0	0	0	0	0	0
Tnfrsf13b	8	6	5	15	7	3	9.33477	6.92951	4.65695	12.4723	7.4036	2.66955
Spire2	16	26	19	19	11	19	18.6695	30.0279	17.6964	15.7982	11.6342	16.9072
Prox1	0	0	0	0	0	0	0	0	0	0	0	0
Raver1	0	0	2	0	0	0	0	0	1.86278	0	0	0
2610507B11Rik	5095	5469	8457	8251	6441	8336	5945.08	6316.25	7876.76	6860.59	6812.37	7417.8
AI597479	281	391	450	642	626	676	327.884	451.573	419.125	533.814	662.093	601.539
Tmem86a	292	297	253	195	136	183	340.719	343.011	235.641	162.14	143.841	162.843
Optc	0	0	0	0	0	0	0	0	0	0	0	0
Tex14	6	5	8	9	9	7	7.00108	5.77459	7.45111	7.48337	9.51891	6.22895
Ifi35	283	215	286	261	208	209	330.217	248.307	266.377	217.018	219.993	185.979
Rdm1	280	259	278	304	230	269	326.717	299.124	258.926	252.772	243.261	239.37
Nedd8	1045	1136	1201	1423	1219	1405	1219.35	1311.99	1118.6	1183.2	1289.28	1250.24
Gosr1	658	504	750	854	625	774	767.785	582.079	698.542	710.089	661.035	688.744
Mrpl52	1221	1305	1211	1085	947	1076	1424.72	1507.17	1127.91	902.162	1001.6	957.479
Spaca7	0	0	0	0	0	0	0	0	0	0	0	0
Kansl3	685	597	982	1090	751	982	799.29	689.486	914.624	906.32	794.3	873.833
Eya4	85	63	78	132	126	112	99.1819	72.7598	72.6484	109.756	133.265	99.6633
Ebf3	0	0	0	0	0	0	0	0	0	0	0	0
Myt1	0	0	0	1	0	0	0	0	0	0.831486	0	0
Faf1	897	841	1141	1788	1488	1699	1046.66	971.286	1062.72	1486.7	1573.79	1511.86
Gm266	0	0	0	0	0	0	0	0	0	0	0	0
Tsacc	19	13	8	24	11	24	22.1701	15.0139	7.45111	19.9557	11.6342	21.3564
Mettl16	207	151	265	647	549	613	241.537	174.393	246.818	537.971	580.654	545.478
Dazl	0	0	0	0	0	0	0	0	0	0	0	0
Apol7a	0	0	0	0	1	0	0	0	0	0	1.05766	0
Pigyl	434	270	316	315	202	187	506.411	311.828	294.319	261.918	213.647	166.402
Rbm25	1234	1607	2024	3872	3669	3731	1439.89	1855.95	1885.13	3219.51	3880.54	3320.03
Psen2	447	452	474	308	204	242	521.58	522.023	441.479	256.098	215.762	215.344
Acaa1b	170	219	156	120	72	99	198.364	252.927	145.297	99.7783	76.1513	88.0952
Plcd1	0	0	0	2	0	0	0	0	0	1.66297	0	0
Fads1	4674	4722	6034	5320	3803	4802	5453.84	5453.52	5620	4423.51	4022.27	4273.06
Lmbr1	54	80	48	98	126	105	63.0097	92.3934	44.7067	81.4856	133.265	93.4343
Tnfrsf22	190	177	223	212	200	254	221.701	204.42	207.7	176.275	211.531	226.022
Cars	1389	1247	1588	2091	1565	2006	1620.75	1440.18	1479.05	1738.64	1655.23	1785.04
Phlda2	0	0	0	0	0	0	0	0	0	0	0	0
Asz1	0	0	0	0	0	0	0	0	0	0	0	0
Wnt2	0	0	0	0	0	0	0	0	0	0	0	0
Gabra1	0	0	0	0	0	0	0	0	0	0	0	0
Grid2ip	0	0	0	5	1	0	0	0	0	4.15743	1.05766	0
Kdelr3	12	14	10	6	25	21	14.0022	16.1688	9.31389	4.98892	26.4414	18.6869
Cfap97d1	1	2	2	6	0	2	1.16685	2.30984	1.86278	4.98892	0	1.7797
Apip	69	105	126	91	67	106	80.5124	121.266	117.355	75.6652	70.863	94.3242
Pdhx	370	343	443	672	570	674	431.733	396.137	412.605	558.759	602.864	599.759
Vac14	1281	1110	1391	1394	1028	1244	1494.73	1281.96	1295.56	1159.09	1087.27	1106.97
Mcoln2	25	27	39	41	30	19	29.1712	31.1828	36.3242	34.0909	31.7297	16.9072
Slc5a1	0	0	0	0	0	0	0	0	0	0	0	0
Akt1s1	1065	974	1043	827	606	687	1242.69	1124.89	971.439	687.639	640.94	611.327
Tbrg1	3186	2991	3364	2836	2034	2618	3717.57	3454.36	3133.19	2358.09	2151.27	2329.63
Panx3	0	0	0	0	0	1	0	0	0	0	0	0.889851
Adssl1	6106	6013	6473	4502	3331	3780	7124.76	6944.52	6028.88	3743.35	3523.05	3363.64
Cfap161	0	0	0	0	0	0	0	0	0	0	0	0
Brf1	576	541	699	633	506	578	672.103	624.81	651.041	526.331	535.174	514.334
Vipr2	0	0	0	0	0	0	0	0	0	0	0	0
Odc1	15623	14455	17863	10646	7689	10034	18229.6	16694.3	16637.4	8852	8132.32	8928.76
Thg1l	408	436	529	548	444	503	476.073	503.544	492.705	455.654	469.6	447.595
Adam19	0	0	0	0	0	0	0	0	0	0	0	0
Pabpc4	3110	3179	3596	3727	2665	3360	3628.89	3671.48	3349.28	3098.95	2818.66	2989.9
Exoc3l2	347	318	349	184	143	185	404.896	367.264	325.055	152.993	151.245	164.622
Zfp296	379	379	409	315	204	233	442.235	437.714	380.938	261.918	215.762	207.335
Plin5	0	0	0	0	0	0	0	0	0	0	0	0
Sugp1	846	777	967	943	715	838	987.152	897.371	900.653	784.091	756.225	745.695
Dmrtc2	0	0	2	0	0	0	0	0	1.86278	0	0	0
Dhdh	496	512	633	1193	1175	1246	578.756	591.318	589.569	991.963	1242.75	1108.75
Zfp790	78	81	118	193	179	197	91.014	93.5483	109.904	160.477	189.321	175.301
Cpb1	0	0	0	0	0	0	0	0	0	0	0	0
Slc25a41	1	6	0	3	0	3	1.16685	6.92951	0	2.49446	0	2.66955
Fsd1	0	0	0	1	0	0	0	0	0	0.831486	0	0
Pinlyp	0	0	0	0	0	0	0	0	0	0	0	0
Fuz	212	151	194	157	152	170	247.371	174.393	180.69	130.543	160.764	151.275
Sptbn4	30	21	34	34	28	43	35.0054	24.2533	31.6672	28.2705	29.6144	38.2636
Pgam1	14260	14788	16552	14736	10731	12808	16639.2	17078.9	15416.4	12252.8	11349.7	11397.2
Evi5	288	269	364	732	653	795	336.052	310.673	339.026	608.648	690.65	707.431
Evi5l	187	191	280	169	151	197	218.2	220.589	260.789	140.521	159.706	175.301
Snapc2	673	494	494	389	333	359	785.288	570.529	460.106	323.448	352.2	319.456
Git1	2196	1815	2219	1919	1367	1710	2562.39	2096.18	2066.75	1595.62	1445.82	1521.64
Gltp	1600	1431	1544	1035	760	884	1866.95	1652.69	1438.07	860.588	803.819	786.628
Bnip2	665	734	1063	1574	1357	1726	775.953	847.71	990.067	1308.76	1435.24	1535.88
Ccnt1	851	980	1261	2209	1719	1947	992.986	1131.82	1174.48	1836.75	1818.11	1732.54
Scarf2	0	0	0	0	0	0	0	0	0	0	0	0
4930579F01Rik	4	0	0	0	0	0	4.66738	0	0	0	0	0
Brms1l	154	161	228	416	324	376	179.694	185.942	212.357	345.898	342.681	334.584
Med15	1675	1384	1777	1785	1197	1519	1954.47	1598.41	1655.08	1484.2	1266.02	1351.68
Dhdds	1340	1206	1386	1158	773	1038	1563.57	1392.83	1290.91	962.861	817.569	923.665
Crybg2	392	273	385	354	285	279	457.404	315.293	358.585	294.346	301.432	248.268
Ubxn11	128	132	155	209	177	209	149.356	152.449	144.365	173.781	187.205	185.979
Mogat1	49	29	27	26	19	13	57.1755	33.4926	25.1475	21.6186	20.0955	11.5681
Tex22	0	0	0	0	0	2	0	0	0	0	0	1.7797
Wnt8a	0	0	0	0	0	0	0	0	0	0	0	0
Tjap1	463	451	557	379	360	399	540.25	520.868	518.784	315.133	380.756	355.05
Ehf	0	0	0	0	0	0	0	0	0	0	0	0
Nanog	0	0	0	0	0	0	0	0	0	0	0	0
Rpl15	38855	31933	32673	23909	17180	19594	45337.8	36880	30431.3	19880	18170.5	17435.7
Tmem167	804	854	938	1322	1111	1125	938.144	986.3	873.643	1099.22	1175.06	1001.08
Steap4	0	0	0	0	0	0	0	0	0	0	0	0
Mplkip	401	370	369	480	396	439	467.905	427.32	343.683	399.113	418.832	390.644
Kif11	189	153	285	1169	1169	1237	220.534	176.702	265.446	972.007	1236.4	1100.75
Rpa3	459	430	335	547	471	564	535.582	496.615	312.015	454.823	498.156	501.876
Mlkl	56	42	76	162	125	155	65.3434	48.5065	70.7856	134.701	132.207	137.927
Phox2b	0	0	0	0	0	0	0	0	0	0	0	0
Tnpo3	558	580	842	1746	1441	1716	651.1	669.852	784.23	1451.77	1524.08	1526.98
Ttll5	162	162	198	319	243	353	189.029	187.097	184.415	265.244	257.011	314.117
Zfp715	208	224	314	473	433	477	242.704	258.702	292.456	393.293	457.965	424.459
Retn	0	4	3	5	4	0	0	4.61967	2.79417	4.15743	4.23063	0
Acp4	1	1	0	0	0	0	1.16685	1.15492	0	0	0	0
Cdh23	64	45	69	57	34	48	74.6782	51.9713	64.2659	47.3947	35.9603	42.7128
Rps5	48452	41046	41202	27871	20457	24018	56536	47404.8	38375.1	23174.3	21636.5	21372.4
Podnl1	0	0	1	0	0	0	0	0	0.931389	0	0	0
Adgrl1	604	583	706	586	477	574	704.775	673.317	657.561	487.251	504.502	510.774
Amotl1	561	622	911	1532	1168	1468	654.601	718.359	848.496	1273.84	1235.34	1306.3
2200002J24Rik	4	9	7	6	6	3	4.66738	10.3943	6.51972	4.98892	6.34594	2.66955
Etv5	863	840	1163	1062	713	1024	1006.99	970.131	1083.21	883.038	754.109	911.207
Tmem190	0	5	3	3	0	3	0	5.77459	2.79417	2.49446	0	2.66955
Gfod2	33	46	46	41	26	42	38.5059	53.1262	42.8439	34.0909	27.4991	37.3737
Enkd1	244	209	273	340	231	338	284.71	241.378	254.269	282.705	244.319	300.77
4933405L10Rik	2	1	0	1	1	1	2.33369	1.15492	0	0.831486	1.05766	0.889851
Atp6v0d1	2950	2787	2766	2263	1512	1929	3442.2	3218.76	2576.22	1881.65	1599.18	1716.52
Ptprs	8008	8301	11177	8819	6321	7773	9344.1	9586.97	10410.1	7332.87	6685.45	6916.81
Slc41a1	339	369	458	537	380	515	395.561	426.165	426.576	446.508	401.91	458.273
Fer1l4	0	1	0	0	0	0	0	1.15492	0	0	0	0
4931406B18Rik	0	0	0	0	0	0	0	0	0	0	0	0
Iglon5	0	0	2	3	0	0	0	0	1.86278	2.49446	0	0
Igf2bp1	3	2	1	3	0	3	3.50054	2.30984	0.931389	2.49446	0	2.66955
B4galnt2	0	0	2	2	3	4	0	0	1.86278	1.66297	3.17297	3.5594
Zfp651	474	383	506	421	288	351	553.085	442.333	471.283	350.056	304.605	312.338
Nelfb	1145	1124	1390	1233	943	1135	1336.04	1298.13	1294.63	1025.22	997.37	1009.98
Card14	6	11	22	12	15	18	7.00108	12.7041	20.4906	9.97783	15.8649	16.0173
Tmem175	198	186	188	208	180	250	231.036	214.815	175.101	172.949	190.378	222.463
Bcas1	18	10	22	45	29	39	21.0032	11.5492	20.4906	37.4169	30.672	34.7042
Tango2	187	188	243	251	209	222	218.2	217.125	226.328	208.703	221.05	197.547
Aldh1a2	0	0	0	0	0	0	0	0	0	0	0	0
Ndufs2	6638	5972	6475	5182	3814	4663	7745.53	6897.17	6030.75	4308.76	4033.9	4149.37
Snx31	0	0	0	0	0	0	0	0	0	0	0	0
Atraid	500	521	682	587	487	645	583.423	601.712	635.207	488.082	515.079	573.954
Cad	1956	1764	2459	3091	2261	2980	2282.35	2037.27	2290.29	2570.12	2391.36	2651.76
Lypd8	0	0	0	0	0	0	0	0	0	0	0	0
Sh3bp5l	465	472	673	560	425	520	542.583	545.121	626.825	465.632	449.504	462.722
1810065E05Rik	0	0	0	0	0	0	0	0	0	0	0	0
Atad1	798	950	1300	1973	1623	1829	931.143	1097.17	1210.81	1640.52	1716.58	1627.54
Pten	949	1042	1115	2935	2256	2705	1107.34	1203.42	1038.5	2440.41	2386.07	2407.05
4933402N03Rik	0	0	0	0	0	0	0	0	0	0	0	0
Pea15a	565	498	705	522	425	474	659.268	575.149	656.629	434.036	449.504	421.789
Timm23	757	770	997	1226	1049	1326	883.303	889.287	928.595	1019.4	1109.48	1179.94
Tnfaip8l2	1585	1339	1538	798	626	663	1849.45	1546.43	1432.48	663.526	662.093	589.971
Trnt1	275	350	451	873	714	748	320.883	404.221	420.057	725.887	755.167	665.608
Ly6g6e	0	1	0	0	0	0	0	1.15492	0	0	0	0
Ehmt2	5108	4478	5484	4575	3236	3723	5960.25	5171.72	5107.74	3804.05	3422.58	3312.91
Elof1	847	823	859	775	487	694	988.319	950.497	800.063	644.402	515.079	617.556
Med16	340	280	340	241	171	187	396.728	323.377	316.672	200.388	180.859	166.402
St3gal1	1108	1161	1526	1039	815	1090	1292.87	1340.86	1421.3	863.914	861.99	969.937
Tmem259	2696	2264	2640	2096	1622	1804	3145.82	2614.73	2458.87	1742.79	1715.52	1605.29
Rnf170	73	65	105	178	175	179	85.1798	75.0697	97.7959	148.005	185.09	159.283
Clip3	3	2	3	0	0	0	3.50054	2.30984	2.79417	0	0	0
1700020L13Rik	2	0	4	2	0	0	2.33369	0	3.72556	1.66297	0	0
Myl2	17	11	2	11	12	13	19.8364	12.7041	1.86278	9.14635	12.6919	11.5681
Dedd	76	55	97	58	73	89	88.6803	63.5205	90.3448	48.2262	77.2089	79.1967
Mcemp1	55	30	79	65	43	51	64.1765	34.6475	73.5798	54.0466	45.4792	45.3824
Nit1	498	480	609	496	338	549	581.089	554.361	567.216	412.417	357.488	488.528
Pax5	0	0	0	0	0	0	0	0	0	0	0	0
Prdm15	199	174	264	375	290	361	232.202	200.956	245.887	311.807	306.72	321.236
Rnf168	131	157	236	407	345	499	152.857	181.322	219.808	338.415	364.892	444.036
Dynlt2b	684	771	844	707	671	726	798.123	890.442	786.093	587.861	709.688	646.032
Chp1	2315	2286	2844	3704	2605	3458	2701.25	2640.14	2648.87	3079.82	2755.2	3077.1
Sval2	0	0	0	0	0	0	0	0	0	0	0	0
Trpv4	46	39	37	15	14	12	53.6749	45.0418	34.4614	12.4723	14.8072	10.6782
Klhl3	0	1	2	4	2	1	0	1.15492	1.86278	3.32594	2.11531	0.889851
Tvp23b	239	254	359	478	397	494	278.876	293.349	334.369	397.45	419.89	439.586
Dnajc7	660	668	980	1315	1434	1548	770.119	771.485	912.761	1093.4	1516.68	1377.49
Zfp385c	0	0	1	0	0	0	0	0	0.931389	0	0	0
Cacybp	1052	1251	1218	2079	1756	1836	1227.52	1444.8	1134.43	1728.66	1857.25	1633.77
Cluap1	88	68	98	142	112	137	102.682	78.5344	91.2761	118.071	118.458	121.91
Zswim7	114	98	145	160	171	180	133.02	113.182	135.051	133.038	180.859	160.173
Pigl	48	63	105	188	132	153	56.0086	72.7598	97.7959	156.319	139.611	136.147
Ndufa2	1119	1242	1186	1097	1004	1146	1305.7	1434.41	1104.63	912.14	1061.89	1019.77
Pam16	334	300	384	309	205	270	389.727	346.475	357.653	256.929	216.82	240.26
Glis2	24	22	26	40	22	26	28.0043	25.4082	24.2161	33.2594	23.2684	23.1361
Cox6c	4108	4206	3907	3462	2729	2966	4793.4	4857.58	3638.94	2878.6	2886.35	2639.3
Bicc1	0	0	0	0	0	0	0	0	0	0	0	0
Ube2z	1335	1422	1757	1557	1113	1402	1557.74	1642.29	1636.45	1294.62	1177.17	1247.57
Gip	0	0	0	0	0	0	0	0	0	0	0	0
Tmem87b	211	237	351	468	432	421	246.205	273.716	326.918	389.135	456.908	374.627
Anapc1	1620	1467	2131	3542	2631	3419	1890.29	1694.26	1984.79	2945.12	2782.69	3042.4
Mertk	1	2	1	2	1	0	1.16685	2.30984	0.931389	1.66297	1.05766	0
Tsg101	760	722	908	1090	716	950	886.803	833.851	845.701	906.32	757.282	845.358
Hps5	483	491	740	913	736	896	563.587	567.065	689.228	759.147	778.435	797.306
Map3k4	616	642	820	1145	827	1000	718.777	741.457	763.739	952.051	874.682	889.851
Piezo1	1732	1772	2495	2005	1266	1686	2020.98	2046.51	2323.82	1667.13	1338.99	1500.29
Blk	0	0	0	0	0	0	0	0	0	0	0	0
Rnf166	1028	953	1076	643	543	609	1199.52	1100.64	1002.17	534.645	574.308	541.919
Ankrd28	633	733	1053	1566	1308	1511	738.614	846.555	980.753	1302.11	1383.41	1344.56
Ankrd52	1343	1202	1679	1699	1246	1498	1567.07	1388.21	1563.8	1412.69	1317.84	1333
Pkd2l2	59	64	81	108	111	109	68.8439	73.9147	75.4425	89.8005	117.4	96.9937
Srp19	354	384	460	521	357	405	413.064	443.488	428.439	433.204	377.583	360.39
Tmbim7	0	0	0	0	0	0	0	0	0	0	0	0
Clec4f	0	0	0	0	0	0	0	0	0	0	0	0
Klra17	0	0	0	0	0	0	0	0	0	0	0	0
Wdfy2	1328	1594	2216	2789	2195	2585	1549.57	1840.94	2063.96	2319.01	2321.56	2300.26
Rbsn	269	262	447	602	448	582	313.882	302.588	416.331	500.555	473.83	517.893
Mrps25	519	539	650	770	545	590	605.593	622.501	605.403	640.244	576.423	525.012
Dguok	515	418	494	384	309	442	600.926	482.756	460.106	319.291	326.816	393.314
Camta1	283	212	243	238	253	268	330.217	244.843	226.328	197.894	267.587	238.48
Csf1	0	0	3	2	4	5	0	0	2.79417	1.66297	4.23063	4.44925
Strip1	1591	1626	1886	2203	1664	1978	1856.45	1877.9	1756.6	1831.76	1759.94	1760.12
Kif1a	0	0	0	0	0	0	0	0	0	0	0	0
Alx3	0	0	0	0	0	0	0	0	0	0	0	0
Slc25a11	3180	2759	2937	2469	1632	2118	3710.57	3186.42	2735.49	2052.94	1726.1	1884.7
Chrne	0	0	1	1	0	1	0	0	0.931389	0.831486	0	0.889851
Cmc2	160	209	244	273	232	260	186.695	241.378	227.259	226.996	245.376	231.361
Chfr	507	557	730	848	679	879	591.591	643.289	679.914	705.1	718.149	782.179
Ceacam16	51	26	54	106	98	86	59.5092	30.0279	50.295	88.1375	103.65	76.5272
Hoxa2	2	5	3	4	4	7	2.33369	5.77459	2.79417	3.32594	4.23063	6.22895
Adam28	0	0	0	0	0	0	0	0	0	0	0	0
Ankrd53	11	7	16	20	24	12	12.8353	8.08442	14.9022	16.6297	25.3838	10.6782
Tex261	1086	853	991	1002	724	908	1267.2	985.145	923.007	833.149	765.743	807.984
Fam120b	283	242	387	499	441	495	330.217	279.49	360.448	414.911	466.427	440.476
Tbp	233	227	269	405	348	377	271.875	262.166	250.544	336.752	368.065	335.474
Psmb1	4520	4284	4736	4033	3114	3617	5274.14	4947.67	4411.06	3353.38	3293.54	3218.59
Pdcd2	0	0	0	0	0	0	0	0	0	0	0	0
Dll1	0	0	0	0	0	0	0	0	0	0	0	0
Nol3	0	1	0	0	0	0	0	1.15492	0	0	0	0
Fhod1	325	305	446	330	288	273	379.225	352.25	415.4	274.39	304.605	242.929
Plekhg4	3	3	2	10	4	11	3.50054	3.46475	1.86278	8.31486	4.23063	9.78836
Slc9a5	248	315	408	572	459	570	289.378	363.799	380.007	475.61	485.464	507.215
Elmo3	17	38	43	37	38	37	19.8364	43.8869	40.0497	30.765	40.191	32.9245
Stc1	0	0	0	1	0	0	0	0	0	0.831486	0	0
4931428F04Rik	54	66	56	105	64	79	63.0097	76.2246	52.1578	87.306	67.69	70.2982
Tppp3	3	3	4	7	9	10	3.50054	3.46475	3.72556	5.8204	9.51891	8.89851
Msh3	79	63	113	219	192	213	92.1809	72.7598	105.247	182.095	203.07	189.538
Adamts13	76	50	103	159	128	115	88.6803	57.7459	95.9331	132.206	135.38	102.333
Tmem208	356	341	431	322	256	331	415.397	393.827	401.429	267.738	270.76	294.541
E2f4	1096	1012	1142	1112	868	1057	1278.86	1168.78	1063.65	924.612	918.046	940.572
Surf4	3607	3473	4022	2947	2082	2678	4208.81	4011.03	3746.05	2450.39	2202.04	2383.02
Surf2	326	331	369	405	381	484	380.392	382.278	343.683	336.752	402.967	430.688
Dnajb9	155	148	171	146	112	156	180.861	170.928	159.268	121.397	118.458	138.817
Naf1	389	390	487	652	477	669	453.903	450.418	453.587	542.129	504.502	595.31
Yes1	0	0	0	0	0	0	0	0	0	0	0	0
Ppp1cb	1237	1723	1674	3068	2208	2652	1443.39	1989.92	1559.15	2551	2335.31	2359.88
Gorasp2	1899	1695	2058	1894	1341	1709	2215.84	1957.59	1916.8	1574.83	1418.32	1520.75
Tsen15	253	251	254	260	200	231	295.212	289.884	236.573	216.186	211.531	205.556
Oc90	0	0	0	0	0	3	0	0	0	0	0	2.66955
Efr3a	362	372	561	1232	1119	1347	422.398	429.629	522.509	1024.39	1183.52	1198.63
Trappc2l	808	720	903	600	505	590	942.812	831.541	841.045	498.892	534.117	525.012
Acsf3	206	274	266	235	220	228	240.37	316.447	247.75	195.399	232.684	202.886
Ddx19a	852	765	971	1107	762	1123	994.153	883.512	904.379	920.455	805.934	999.302
Galns	922	799	1020	751	507	678	1075.83	922.779	950.017	624.446	536.232	603.319
Gata2	4	5	1	0	2	1	4.66738	5.77459	0.931389	0	2.11531	0.889851
C8g	42	45	71	67	44	65	49.0075	51.9713	66.1286	55.7096	46.5369	57.8403
Entpd2	1	0	0	1	2	0	1.16685	0	0	0.831486	2.11531	0
Rabl6	2820	2541	3217	2948	2198	2568	3290.51	2934.65	2996.28	2451.22	2324.73	2285.14
Ptgds	2	0	1	0	0	1	2.33369	0	0.931389	0	0	0.889851
Edf1	2072	1795	1845	1588	1047	1145	2417.71	2073.08	1718.41	1320.4	1107.37	1018.88
Clic3	7	0	7	6	2	2	8.16792	0	6.51972	4.98892	2.11531	1.7797
Npdc1	5	1	2	4	1	4	5.83423	1.15492	1.86278	3.32594	1.05766	3.5594
Fbxw5	794	799	895	795	664	737	926.476	922.779	833.593	661.031	702.284	655.82
Slc25a13	954	958	1097	1555	1183	1457	1113.17	1106.41	1021.73	1292.96	1251.21	1296.51
Ube2i	2058	2000	2463	2928	2321	2820	2401.37	2309.84	2294.01	2434.59	2454.82	2509.38
Tsr3	304	355	433	400	277	367	354.721	409.996	403.292	332.594	292.971	326.575
Unkl	104	107	171	190	107	151	121.352	123.576	159.268	157.982	113.169	134.367
Lrrk1	851	867	1154	872	666	750	992.986	1001.31	1074.82	725.056	704.399	667.388
Aldh1a3	0	0	0	0	0	2	0	0	0	0	0	1.7797
Actn1	1313	1233	1342	1194	867	1107	1532.07	1424.01	1249.92	992.794	916.988	985.065
Sirt2	1827	1440	1689	1286	905	1024	2131.83	1663.08	1573.12	1069.29	957.179	911.207
Hnrnpl	3628	3551	4436	5592	4483	5519	4233.32	4101.11	4131.64	4649.67	4741.47	4911.09
Nolc1	2201	2043	1882	4046	2940	3515	2568.23	2359.5	1752.87	3364.19	3109.51	3127.83
Casd1	177	252	283	464	363	440	206.532	291.039	263.583	385.809	383.929	391.534
Cnksr3	48	49	63	37	37	43	56.0086	56.591	58.6775	30.765	39.1333	38.2636
Mtmr1	430	397	583	1033	811	996	501.744	458.502	543	858.925	857.76	886.291
Hmgb3	117	129	197	394	359	368	136.521	148.984	183.484	327.605	379.699	327.465
Map2	0	0	0	0	0	0	0	0	0	0	0	0
Cyp2j9	0	0	0	0	0	0	0	0	0	0	0	0
Nipsnap3a	0	0	0	0	0	0	0	0	0	0	0	0
Abca1	6	7	8	6	15	4	7.00108	8.08442	7.45111	4.98892	15.8649	3.5594
Nipsnap3b	383	377	406	334	285	340	446.902	435.404	378.144	277.716	301.432	302.549
Lage3	235	295	338	342	278	330	274.209	340.701	314.81	284.368	294.029	293.651
Ubl4a	702	627	589	518	432	487	819.126	724.133	548.588	430.71	456.908	433.357
Gdi1	1182	1139	1511	1406	1297	1388	1379.21	1315.45	1407.33	1169.07	1371.78	1235.11
Sash1	1047	1134	1663	1776	1250	1614	1221.69	1309.68	1548.9	1476.72	1322.07	1436.22
Gadd45b	540	476	572	482	341	431	630.097	549.741	532.755	400.776	360.661	383.526
Slamf6	0	0	0	0	0	2	0	0	0	0	0	1.7797
Slamf1	0	0	0	0	0	0	0	0	0	0	0	0
Zdhhc12	307	237	304	254	219	246	358.222	273.716	283.142	211.197	231.627	218.903
Endog	143	115	97	60	55	67	166.859	132.816	90.3448	49.8892	58.1711	59.62
Cybb	4283	4059	5507	8571	6483	7742	4997.6	4687.81	5129.16	7126.67	6856.79	6889.22
Golga7	1229	1362	1700	1710	1323	1609	1434.05	1573	1583.36	1421.84	1399.28	1431.77
Xk	28	14	24	59	45	45	32.6717	16.1688	22.3533	49.0577	47.5946	40.0433
Pcolce2	2	0	0	0	0	0	2.33369	0	0	0	0	0
Cd48	1	3	7	0	1	1	1.16685	3.46475	6.51972	0	1.05766	0.889851
Clpx	656	687	1007	1799	1497	1678	765.451	793.428	937.909	1495.84	1583.31	1493.17
Trabd	1818	1532	1802	1471	1072	1240	2121.33	1769.33	1678.36	1223.12	1133.81	1103.41
Mov10l1	0	0	0	0	0	0	0	0	0	0	0	0
Dennd6b	93	103	125	117	106	99	108.517	118.957	116.424	97.2839	112.112	88.0952
Cd83	1744	1545	1852	997	715	849	2034.98	1784.35	1724.93	828.992	756.225	755.483
Cltrn	0	0	1	0	0	0	0	0	0.931389	0	0	0
Ace2	0	0	0	0	0	0	0	0	0	0	0	0
Gzmb	0	0	0	0	0	0	0	0	0	0	0	0
Gzmf	0	0	0	0	0	0	0	0	0	0	0	0
Gzmn	0	0	0	0	0	0	0	0	0	0	0	0
Ager	11	4	6	11	7	16	12.8353	4.61967	5.58834	9.14635	7.4036	14.2376
Atf6b	3542	3329	4142	2899	2169	2728	4132.97	3844.72	3857.81	2410.48	2294.06	2427.51
Egfl8	11	10	21	23	13	9	12.8353	11.5492	19.5592	19.1242	13.7495	8.00866
Notch4	11	12	20	11	7	11	12.8353	13.859	18.6278	9.14635	7.4036	9.78836
Ppt2	561	579	635	418	291	369	654.601	668.697	591.432	347.561	307.778	328.355
Prrt1	22	41	41	29	31	28	25.6706	47.3516	38.187	24.1131	32.7874	24.9158
Rnf5	423	360	444	525	341	381	493.576	415.77	413.537	436.53	360.661	339.033
Fam163a	3	0	2	0	0	2	3.50054	0	1.86278	0	0	1.7797
Cacfd1	551	479	617	727	549	652	642.932	553.206	574.667	604.49	580.654	580.183
Hivep2	480	501	689	724	596	718	560.086	578.614	641.727	601.996	630.363	638.913
2310057J18Rik	0	0	0	0	0	0	0	0	0	0	0	0
Arnt	872	795	1195	1615	1245	1425	1017.49	918.16	1113.01	1342.85	1316.78	1268.04
Itga2	0	0	2	1	0	2	0	0	1.86278	0.831486	0	1.7797
Mocs2	143	160	254	266	237	265	166.859	184.787	236.573	221.175	250.665	235.81
Nat9	513	453	546	417	284	416	598.592	523.178	508.539	346.73	300.374	370.178
Lpl	16123	18138	21243	14218	12184	14466	18813.1	20947.9	19785.5	11822.1	12886.5	12872.6
Atp6v0e	4081	2888	2984	2388	1747	2082	4761.9	3335.4	2779.27	1985.59	1847.73	1852.67
Nkx2-5	0	0	0	0	0	0	0	0	0	0	0	0
Zfp318	322	290	416	765	554	698	375.724	334.926	387.458	636.087	585.942	621.116
Ttbk1	4	7	16	10	11	12	4.66738	8.08442	14.9022	8.31486	11.6342	10.6782
Srf	652	648	743	595	420	536	760.784	748.387	692.022	494.734	444.216	476.96
Gata3	4	8	14	8	11	8	4.66738	9.23934	13.0394	6.65189	11.6342	7.11881
Gata5	0	0	0	0	0	0	0	0	0	0	0	0
Lama5	1	1	0	0	1	0	1.16685	1.15492	0	0	1.05766	0
Steap1	0	0	0	0	0	0	0	0	0	0	0	0
Steap2	0	0	0	0	0	0	0	0	0	0	0	0
Hspa8	26196	23925	32660	36222	28638	34801	30566.7	27631.4	30419.2	30118.1	30289.2	30967.7
Serac1	59	36	104	164	137	200	68.8439	41.577	96.8645	136.364	144.899	177.97
Awat1	0	0	0	0	0	0	0	0	0	0	0	0
Pdzd11	331	284	378	384	305	352	386.226	327.997	352.065	319.291	322.585	313.227
Psma2	2377	2614	2711	2951	2419	2630	2773.59	3018.95	2525	2453.72	2558.47	2340.31
Mrpl32	733	775	645	777	601	699	855.298	895.061	600.746	646.065	635.652	622.006
Setdb1	874	846	1230	1745	1557	1775	1019.82	977.06	1145.61	1450.94	1646.77	1579.49
Anxa9	228	229	304	312	274	295	266.041	264.476	283.142	259.424	289.798	262.506
Arnt2	0	0	0	0	0	0	0	0	0	0	0	0
Prune1	1112	1040	1197	945	742	789	1297.53	1201.11	1114.87	785.754	784.781	702.092
Cers2	4013	4047	5002	4018	2999	3802	4682.55	4673.95	4658.81	3340.91	3171.91	3383.21
Nlrp5	0	0	0	0	0	0	0	0	0	0	0	0
Capza2	961	1196	1340	2109	1768	1939	1121.34	1381.28	1248.06	1753.6	1869.94	1725.42
Plekho1	5901	4665	5207	3164	2386	2795	6885.56	5387.69	4849.74	2630.82	2523.57	2487.13
Vps45	822	803	1076	1315	992	1167	959.148	927.399	1002.17	1093.4	1049.2	1038.46
Prpf3	417	370	463	933	760	934	486.575	427.32	431.233	775.776	803.819	831.121
Anp32e	1723	1793	2364	4835	3773	4961	2010.48	2070.77	2201.8	4020.23	3990.54	4414.55
Aph1a	2148	1774	2202	2036	1408	1809	2506.39	2048.82	2050.92	1692.91	1489.18	1609.74
Tab2	1002	1160	1335	2201	1644	2088	1169.18	1339.7	1243.4	1830.1	1738.79	1858.01
Ppil4	171	227	276	587	518	557	199.531	262.166	257.063	488.082	547.866	495.647
Cnih1	2258	2117	2131	2158	1604	1873	2634.74	2444.96	1984.79	1794.35	1696.48	1666.69
Eps8	717	696	891	1338	1062	1224	836.629	803.823	829.868	1112.53	1123.23	1089.18
Med22	1281	1324	1736	1253	938	1079	1494.73	1529.11	1616.89	1041.85	992.082	960.149
Abo	0	0	0	0	0	0	0	0	0	0	0	0
Surf1	621	849	866	737	583	680	724.612	980.525	806.583	612.805	616.614	605.098
Med28	934	916	935	1028	746	939	1089.83	1057.9	870.849	854.768	789.012	835.57
Qdpr	861	741	926	1061	776	857	1004.65	855.794	862.466	882.207	820.742	762.602
Gnrh1	14	4	20	34	30	23	16.3358	4.61967	18.6278	28.2705	31.7297	20.4666
Tnr	0	1	6	9	5	4	0	1.15492	5.58834	7.48337	5.28828	3.5594
Sqstm1	7703	7235	8453	5537	4130	4716	8988.22	8355.83	7873.03	4603.94	4368.12	4196.54
Nfe2l2	1631	1481	1743	1897	1420	1725	1903.13	1710.43	1623.41	1577.33	1501.87	1534.99
Rxrg	0	0	0	0	0	0	0	0	0	0	0	0
Rxra	49	61	84	50	27	50	57.1755	70.45	78.2367	41.5743	28.5567	44.4925
Adamtsl4	200	226	262	130	83	117	233.369	261.011	244.024	108.093	87.7855	104.113
Fcrls	0	0	0	0	0	0	0	0	0	0	0	0
Cd5l	106	67	118	62	46	36	123.686	77.3795	109.904	51.5521	48.6522	32.0346
Prpsap1	812	623	785	719	510	647	947.479	719.514	731.141	597.838	539.405	575.733
Fam184b	0	0	0	1	1	0	0	0	0	0.831486	1.05766	0
Ncapg	165	223	254	1014	873	1032	192.53	257.547	236.573	843.127	923.334	918.326
Lcorl	355	406	467	1278	1000	1128	414.23	468.897	434.959	1062.64	1057.66	1003.75
Lta4h	1392	1307	1455	1363	1070	1302	1624.25	1509.48	1355.17	1133.32	1131.69	1158.59
Amdhd1	0	0	0	0	0	0	0	0	0	0	0	0
Dstn	1040	1026	1212	2030	1653	1825	1213.52	1184.95	1128.84	1687.92	1748.31	1623.98
Macroh2a1	1543	1410	1640	2276	1658	2032	1800.44	1628.43	1527.48	1892.46	1753.59	1808.18
Gtf2ird2	298	347	427	337	241	338	347.72	400.756	397.703	280.211	254.895	300.77
Bola1	1103	843	871	728	543	624	1287.03	973.596	811.24	605.322	574.308	555.267
Castor2	1068	1051	1377	1332	951	1182	1246.19	1213.82	1282.52	1107.54	1005.83	1051.8
Fcgr1	176	267	280	239	198	222	205.365	308.363	260.789	198.725	209.416	197.547
Ncf1	12958	12255	14853	10298	7472	8676	15120	14153.5	13833.9	8562.64	7902.81	7720.34
Wnt11	0	0	0	0	0	0	0	0	0	0	0	0
Adss	1220	1361	1673	2486	2051	2381	1423.55	1571.84	1558.21	2067.07	2169.25	2118.73
1700016C15Rik	2	3	1	0	2	4	2.33369	3.46475	0.931389	0	2.11531	3.5594
Il17rb	0	0	0	0	0	1	0	0	0	0	0	0.889851
Cacna1d	75	92	152	148	115	118	87.5135	106.252	141.571	123.06	121.631	105.002
Chdh	0	0	0	0	0	0	0	0	0	0	0	0
Actr8	522	513	651	881	732	839	609.094	592.473	606.334	732.539	774.205	746.585
Lrrc27	168	156	210	210	167	143	196.03	180.167	195.592	174.612	176.629	127.249
Stk32c	0	0	1	1	0	0	0	0	0.931389	0.831486	0	0
Fnta	777	861	1074	1017	803	1037	906.64	994.384	1000.31	845.621	849.298	922.775
Mtrex	424	435	557	1315	1313	1421	494.743	502.389	518.784	1093.4	1388.7	1264.48
Lbp	0	0	0	0	0	0	0	0	0	0	0	0
Celsr1	12	17	14	47	56	36	14.0022	19.6336	13.0394	39.0798	59.2288	32.0346
Fli1	763	830	982	796	629	795	890.304	958.582	914.624	661.863	665.266	707.431
Stard13	0	0	0	0	0	0	0	0	0	0	0	0
Tenm1	0	0	0	0	0	0	0	0	0	0	0	0
Camk1g	0	0	0	0	0	0	0	0	0	0	0	0
Utp25	448	469	638	855	599	748	522.747	541.656	594.226	710.921	633.536	665.608
Hsd11b1	0	0	1	0	1	0	0	0	0.931389	0	1.05766	0
Syt14	3	0	0	0	0	0	3.50054	0	0	0	0	0
H2-M3	453	481	593	465	320	449	528.581	555.515	552.314	386.641	338.45	399.543
Lonrf3	269	237	336	627	480	556	313.882	273.716	312.947	521.342	507.675	494.757
Atp5e	3195	3358	3144	2314	1755	2156	3728.07	3878.21	2928.29	1924.06	1856.19	1918.52
Nelfcd	602	645	787	942	693	854	702.441	744.922	733.003	783.26	732.956	759.933
Tubb1	0	2	0	0	0	0	0	2.30984	0	0	0	0
Ctsz	8301	7775	9047	7248	5051	6354	9685.99	8979.49	8426.28	6026.61	5342.22	5654.11
Prelid3b	658	644	834	1037	947	1061	767.785	743.767	776.779	862.251	1001.6	944.132
Sertad4	0	0	0	0	0	0	0	0	0	0	0	0
H2-M2	0	0	0	0	0	0	0	0	0	0	0	0
Ube2a	977	1086	983	1048	782	1024	1140.01	1254.24	915.556	871.397	827.088	911.207
Slc25a5	10360	9820	11366	12604	9583	11536	12088.5	11341.3	10586.2	10480	10135.5	10265.3
Atp1b4	3	1	0	2	1	0	3.50054	1.15492	0	1.66297	1.05766	0
Ppdpf	763	747	692	564	420	464	890.304	862.724	644.521	468.958	444.216	412.891
Kcnq2	0	0	0	0	0	0	0	0	0	0	0	0
Eef1a2	0	1	0	0	0	0	0	1.15492	0	0	0	0
Col20a1	114	103	192	80	65	73	133.02	118.957	178.827	66.5189	68.7477	64.9591
Pls3	857	848	1306	1671	1738	1765	999.987	979.37	1216.39	1389.41	1838.21	1570.59
Mpped2	0	0	0	0	0	0	0	0	0	0	0	0
Nkap	285	286	390	678	448	598	332.551	330.306	363.242	563.747	473.83	532.131
Ndufa1	554	931	867	870	785	840	646.433	1075.23	807.514	723.393	830.26	747.475
Wt1	0	0	0	0	0	0	0	0	0	0	0	0
E2f3	333	294	358	450	362	498	388.56	339.546	333.437	374.169	382.872	443.146
Cr1l	947	963	1226	1236	947	1093	1105	1112.19	1141.88	1027.72	1001.6	972.607
Ppfibp1	649	681	785	1609	1372	1573	757.283	786.499	731.141	1337.86	1451.1	1399.74
Cd46	2	6	8	21	24	26	2.33369	6.92951	7.45111	17.4612	25.3838	23.1361
Cd34	0	0	0	0	0	0	0	0	0	0	0	0
Plgrkt	448	426	490	613	491	574	522.747	491.995	456.381	509.701	519.309	510.774
Cd274	36	43	74	123	65	83	42.0065	49.6615	68.9228	102.273	68.7477	73.8576
Pdcd1lg2	1	0	5	0	0	3	1.16685	0	4.65695	0	0	2.66955
Gtf3a	258	165	204	201	107	132	301.046	190.561	190.003	167.129	113.169	117.46
Mtif3	163	157	228	242	170	196	190.196	181.322	212.357	201.22	179.802	174.411
Lnx2	313	356	435	662	471	541	365.223	411.151	405.154	550.444	498.156	481.409
Il19	0	0	0	0	2	0	0	0	0	0	2.11531	0
Dyrk3	756	740	810	760	570	719	882.136	854.639	754.425	631.929	602.864	639.803
Mapkapk2	15960	13930	16275	11845	8279	10473	18622.9	16088	15158.4	9848.95	8756.34	9319.41
Il10	1	0	1	2	1	0	1.16685	0	0.931389	1.66297	1.05766	0
Lamp2	2387	2757	3139	4583	3800	4142	2785.26	3184.11	2923.63	3810.7	4019.1	3685.76
Atxn10	3051	2886	3071	3143	2292	2886	3560.05	3333.09	2860.3	2613.36	2424.15	2568.11
Foxred2	361	363	513	542	363	568	421.231	419.235	477.803	450.665	383.929	505.435
Eif3d	3512	2966	3487	3318	2423	2778	4097.96	3425.49	3247.75	2758.87	2562.7	2472.01
H3f3b	5982	6591	6676	6664	5639	6433	6980.07	7612.06	6217.95	5541.02	5964.13	5724.41
Nup50	799	739	1003	1221	959	1248	932.31	853.484	934.183	1015.24	1014.29	1110.53
Phf21b	16	6	20	21	16	25	18.6695	6.92951	18.6278	17.4612	16.9225	22.2463
Nlrp14	0	0	0	0	0	0	0	0	0	0	0	0
Ift27	131	111	136	165	109	163	152.857	128.196	126.669	137.195	115.285	145.046
Pacsin2	488	502	758	911	674	859	569.421	579.769	705.993	757.484	712.861	764.382
Cmah	39	42	54	31	18	31	45.507	48.5065	50.295	25.7761	19.0378	27.5854
Ttll12	1115	1035	1222	1051	702	948	1301.03	1195.34	1138.16	873.892	742.475	843.578
Bik	0	2	1	0	0	0	0	2.30984	0.931389	0	0	0
Scube1	0	0	0	0	0	0	0	0	0	0	0	0
Tox4	1155	1132	1600	1399	1088	1358	1347.71	1307.37	1490.22	1163.25	1150.73	1208.42
Mrps18c	156	155	127	196	176	135	182.028	179.012	118.286	162.971	186.148	120.13
Sulf1	0	0	0	0	0	0	0	0	0	0	0	0
Srsf6	2196	2288	2485	2067	1913	2226	2562.39	2642.45	2314.5	1718.68	2023.3	1980.81
Plcg1	675	620	858	805	644	797	787.621	716.049	799.132	669.346	681.131	709.211
Kctd2	352	312	344	332	246	336	410.73	360.334	320.398	276.053	260.184	298.99
Tmprss6	2	0	2	2	2	10	2.33369	0	1.86278	1.66297	2.11531	8.89851
Kctd5	542	530	690	672	492	695	632.431	612.106	642.659	558.759	520.367	618.446
Pom121l2	0	0	0	0	0	0	0	0	0	0	0	0
Etaa1	60	82	90	180	156	169	70.0108	94.7033	83.825	149.667	164.994	150.385
Matn4	0	0	0	1	1	0	0	0	0	0.831486	1.05766	0
Svs4	0	0	0	0	0	0	0	0	0	0	0	0
Svs6	0	0	0	0	0	0	0	0	0	0	0	0
Slpi	28	44	42	9	5	8	32.6717	50.8164	39.1183	7.48337	5.28828	7.11881
Svs3a	0	0	0	0	0	0	0	0	0	0	0	0
Svs5	0	0	0	0	0	0	0	0	0	0	0	0
Rbpjl	0	1	0	0	0	2	0	1.15492	0	0	0	1.7797
Sdc4	2833	3236	3670	3194	2318	2914	3305.68	3737.31	3418.2	2655.77	2451.65	2593.02
Ccdc70	0	0	0	0	0	0	0	0	0	0	0	0
Il13ra1	562	758	813	1030	923	1023	655.768	875.428	757.219	856.431	976.217	910.317
Prl5a1	0	0	0	0	0	0	0	0	0	0	0	0
Nbr1	789	687	976	1726	1684	1753	920.642	793.428	909.036	1435.14	1781.09	1559.91
Cyth1	487	409	534	453	354	363	568.254	472.361	497.362	376.663	374.41	323.016
Rnd3	0	4	4	0	0	0	0	4.61967	3.72556	0	0	0
Brca1	135	87	135	682	535	655	157.524	100.478	125.738	567.073	565.846	582.852
Gast	0	0	0	0	0	0	0	0	0	0	0	0
Cntnap1	345	294	497	465	419	430	402.562	339.546	462.9	386.641	443.158	382.636
Nt5c3b	184	220	253	231	161	198	214.7	254.082	235.641	192.073	170.283	176.19
Coa3	808	665	746	564	481	581	942.812	768.02	694.816	468.958	508.733	517.003
Zpbp2	0	0	0	0	0	0	0	0	0	0	0	0
Gsdma	0	0	0	0	0	0	0	0	0	0	0	0
Med24	972	972	1096	1107	842	890	1134.17	1122.58	1020.8	920.455	890.547	791.967
Gsdma2	0	0	0	0	0	0	0	0	0	0	0	0
Psmd3	2503	1987	2448	2358	1854	2054	2920.62	2294.82	2280.04	1960.64	1960.9	1827.75
Exosc10	1060	958	1325	1571	1249	1384	1236.86	1106.41	1234.09	1306.26	1321.01	1231.55
Glod4	1067	1134	1355	1587	1330	1406	1245.02	1309.68	1262.03	1319.57	1406.68	1251.13
Vps53	571	584	712	654	476	616	666.269	674.472	663.149	543.792	503.445	548.148
Taok1	592	565	827	1736	1343	1569	690.773	652.529	770.259	1443.46	1420.43	1396.18
Dnttip1	393	383	415	437	265	341	458.571	442.333	386.527	363.359	280.279	303.439
Tnnc2	0	0	0	0	0	0	0	0	0	0	0	0
Acot8	280	267	305	270	210	208	326.717	308.363	284.074	224.501	222.108	185.089
Cd300lg	7	7	9	2	4	1	8.16792	8.08442	8.3825	1.66297	4.23063	0.889851
Spint4	0	0	0	0	0	0	0	0	0	0	0	0
Pyy	0	0	0	0	0	0	0	0	0	0	0	0
Mpp2	0	1	0	0	0	0	0	1.15492	0	0	0	0
Ppy	0	0	0	0	0	0	0	0	0	0	0	0
Vtn	0	0	0	3	0	0	0	0	0	2.49446	0	0
Nlk	239	279	277	495	409	526	278.876	322.222	257.995	411.586	432.582	468.061
Traf4	303	279	302	418	278	342	353.554	322.222	281.28	347.561	294.029	304.329
Aldoc	9990	9061	10806	6877	5068	5921	11656.8	10464.7	10064.6	5718.13	5360.2	5268.81
Stac2	620	552	673	352	269	343	723.445	637.515	626.825	292.683	284.51	305.219
Rpl19	41448	35864	39301	27884	21264	24063	48363.4	41420	36604.5	23185.2	22490	21412.5
Nek8	119	133	160	101	76	99	138.855	153.604	149.022	83.9801	80.3819	88.0952
Cacnb4	3	0	0	4	1	0	3.50054	0	0	3.32594	1.05766	0
Plxdc1	20	22	18	17	3	8	23.3369	25.4082	16.765	14.1353	3.17297	7.11881
Arl5b	213	189	280	498	427	523	248.538	218.279	260.789	414.08	451.619	465.392
Zfp207	1260	1216	1606	3254	2838	3208	1470.23	1404.38	1495.81	2705.66	3001.63	2854.64
Psmd11	1701	1634	2135	2607	2034	2551	1984.81	1887.14	1988.52	2167.68	2151.27	2270.01
C1qtnf1	0	0	0	0	0	0	0	0	0	0	0	0
Pipox	0	0	0	0	0	0	0	0	0	0	0	0
Timp2	130	189	165	85	59	88	151.69	218.279	153.679	70.6763	62.4017	78.3069
Zc3h18	1006	978	1272	1669	1183	1413	1173.85	1129.51	1184.73	1387.75	1251.21	1257.36
Top2b	954	1120	1318	3011	2532	2641	1113.17	1293.51	1227.57	2503.6	2677.99	2350.1
Rarb	131	134	178	214	207	209	152.857	154.759	165.787	177.938	218.935	185.979
Igfbp4	1902	1723	1962	1126	806	1064	2219.34	1989.92	1827.39	936.253	852.471	946.801
Cdc6	189	159	232	444	310	426	220.534	183.632	216.082	369.18	327.874	379.076
Suz12	627	747	1008	2516	2122	2478	731.613	862.724	938.84	2092.02	2244.35	2205.05
Atad5	146	108	158	497	530	554	170.36	124.731	147.16	413.249	560.558	492.977
Crlf3	708	801	972	1646	1266	1589	826.127	925.089	905.31	1368.63	1338.99	1413.97
Krt27	0	0	0	0	0	0	0	0	0	0	0	0
Tns4	25	15	22	14	8	11	29.1712	17.3238	20.4906	11.6408	8.46125	9.78836
Tnfaip1	923	961	1303	1352	1059	1269	1077	1109.88	1213.6	1124.17	1120.06	1129.22
Abr	6898	7005	9386	10604	7757	9557	8048.91	8090.2	8742.02	8817.08	8204.24	8504.3
Rab11fip4	4	3	13	10	9	9	4.66738	3.46475	12.1081	8.31486	9.51891	8.00866
Cd40	303	284	312	303	208	309	353.554	327.997	290.593	251.94	219.993	274.964
Slc35c2	2496	2107	2410	1842	1394	1697	2912.45	2433.41	2244.65	1531.6	1474.37	1510.08
Zfp334	20	34	28	50	43	73	23.3369	39.2672	26.0789	41.5743	45.4792	64.9591
Elmo2	864	787	1153	955	699	762	1008.16	908.92	1073.89	794.069	739.302	678.066
Wsb1	1199	1402	1717	2022	1962	2140	1399.05	1619.19	1599.2	1681.26	2075.12	1904.28
Ttpal	679	739	1069	1310	1032	1249	792.289	853.484	995.655	1089.25	1091.5	1111.42
Rhot1	402	458	568	1132	911	1107	469.072	528.952	529.029	941.242	963.525	985.065
Hnf4g	0	0	0	0	0	0	0	0	0	0	0	0
Rhbdl3	0	0	0	1	0	1	0	0	0	0.831486	0	0.889851
Ada	312	319	310	271	149	261	364.056	368.419	288.731	225.333	157.591	232.251
Serinc3	10175	10508	13242	16165	13741	16140	11872.7	12135.9	12333.5	13441	14533.3	14362.2
Tha1	11	18	13	8	0	13	12.8353	20.7885	12.1081	6.65189	0	11.5681
Pgs1	1417	1485	1891	1588	1212	1374	1653.42	1715.05	1761.26	1320.4	1281.88	1222.65
Birc5	325	301	378	818	709	896	379.225	347.63	352.065	680.156	749.879	797.306
Afmid	59	97	105	99	90	95	68.8439	112.027	97.7959	82.3171	95.1891	84.5358
Trp53tg5	1	0	2	10	0	2	1.16685	0	1.86278	8.31486	0	1.7797
Pigt	1703	1589	1862	1334	1037	1173	1987.14	1835.16	1734.25	1109.2	1096.79	1043.79
Wfdc2	0	0	0	0	0	0	0	0	0	0	0	0
Etv4	14	15	23	39	16	42	16.3358	17.3238	21.422	32.428	16.9225	37.3737
Eppin	0	0	0	0	0	0	0	0	0	0	0	0
Dbndd2	15	31	24	20	24	18	17.5027	35.8024	22.3533	16.6297	25.3838	16.0173
Mmp9	772	705	749	797	517	667	900.805	814.217	697.611	662.694	546.809	593.53
Slc12a5	85	97	122	113	86	122	99.1819	112.027	113.629	93.9579	90.9585	108.562
Ghdc	414	340	413	370	258	310	483.074	392.672	384.664	307.65	272.875	275.854
Pltp	1691	1544	1995	1023	753	916	1973.14	1783.19	1858.12	850.61	796.415	815.103
Slc12a7	1078	1050	1668	1627	1305	1699	1257.86	1212.66	1553.56	1352.83	1380.24	1511.86
Ctsa	25634	24571	30464	18688	13757	18069	29910.9	28377.5	28373.8	15538.8	14550.2	16078.7
Zswim1	274	262	275	295	156	198	319.716	302.588	256.132	245.288	164.994	176.19
Slc12a4	842	917	1138	626	526	638	982.485	1059.06	1059.92	520.51	556.327	567.725
Spata25	7	1	1	1	2	1	8.16792	1.15492	0.931389	0.831486	2.11531	0.889851
Myo1c	5638	5377	6960	5014	3629	4459	6578.68	6209.99	6482.47	4169.07	3838.24	3967.84
Crk	654	737	1063	1159	1106	1212	763.117	851.174	990.067	963.692	1169.77	1078.5
Cox7c	3656	3326	3212	2765	2242	2536	4265.99	3841.26	2991.62	2299.06	2371.27	2256.66
Pitpna	4135	4280	5439	4239	3472	4426	4824.91	4943.05	5065.83	3524.67	3672.18	3938.48
Mlx	575	478	592	698	481	616	670.937	552.051	551.382	580.377	508.733	548.148
Retreg3	695	682	851	764	597	822	810.958	787.654	792.612	635.255	631.421	731.457
Jph2	0	0	0	0	0	0	0	0	0	0	0	0
Dhx58	575	486	576	592	404	494	670.937	561.29	536.48	492.24	427.293	439.586
Rab5a	456	506	652	829	644	811	532.082	584.388	607.266	689.302	681.131	721.669
Hspb9	3	4	0	4	4	0	3.50054	4.61967	0	3.32594	4.23063	0
Nkiras2	2237	1637	2111	1241	807	1059	2610.24	1890.6	1966.16	1031.87	853.529	942.352
Ppp2r5c	1826	2003	2556	3419	2848	3353	2130.66	2313.3	2380.63	2842.85	3012.21	2983.67
Ift52	696	671	921	1031	862	1160	812.125	774.95	857.81	857.262	911.7	1032.23
Mybl2	680	529	645	1450	1006	1443	793.455	610.951	600.746	1205.65	1064	1284.05
Sgk2	0	0	0	0	0	0	0	0	0	0	0	0
Eya2	0	0	0	0	0	0	0	0	0	0	0	0
Prl3c1	0	0	0	0	0	0	0	0	0	0	0	0
B4galt5	1307	1111	1614	1042	712	988	1525.07	1283.11	1503.26	866.408	753.052	879.172
Gdap1l1	1	1	2	2	0	1	1.16685	1.15492	1.86278	1.66297	0	0.889851
Hnf4a	0	0	0	0	2	1	0	0	0	0	2.11531	0.889851
Ptgis	0	0	0	0	0	0	0	0	0	0	0	0
Cadps2	0	0	0	0	0	0	0	0	0	0	0	0
Ddx27	724	697	731	1039	854	993	844.797	804.978	680.846	863.914	903.239	883.622
Cyth3	116	141	240	264	194	218	135.354	162.843	223.533	219.512	205.185	193.987
Cyth4	11897	11667	14290	6657	5271	6211	13882	13474.4	13309.6	5535.2	5574.91	5526.86
Rac3	38	37	40	14	21	13	44.3402	42.732	37.2556	11.6408	22.2108	11.5681
Rrp7a	1763	1446	1675	1444	940	1090	2057.15	1670.01	1560.08	1200.67	994.197	969.937
Cyb5r3	2080	1895	2097	2464	1799	2282	2427.04	2188.57	1953.12	2048.78	1902.72	2030.64
Ints2	147	192	238	589	514	566	171.526	221.744	221.671	489.745	543.636	503.655
Med13l	551	584	914	1093	844	979	642.932	674.472	851.29	908.814	892.662	871.164
H2bc4	107	84	93	97	48	51	124.853	97.0131	86.6192	80.6541	50.7675	45.3824
Baiap2l2	1	7	5	2	0	1	1.16685	8.08442	4.65695	1.66297	0	0.889851
Mafk	864	698	1057	617	462	530	1008.16	806.133	984.478	513.027	488.637	471.621
Med1	688	599	845	1613	1130	1456	802.79	691.796	787.024	1341.19	1195.15	1295.62
Erbb3	171	140	217	268	215	303	199.531	161.688	202.111	222.838	227.396	269.625
Stard3	1157	987	1265	946	775	849	1350.04	1139.9	1178.21	786.586	819.684	755.483
Ikzf3	0	0	0	0	0	0	0	0	0	0	0	0
Mfng	2790	2327	2679	1828	1356	1568	3255.5	2687.49	2495.19	1519.96	1434.18	1395.29
Vmp1	1508	1455	1955	1675	1314	1512	1759.6	1680.41	1820.87	1392.74	1389.76	1345.45
Uchl5	376	393	422	905	801	874	438.734	453.883	393.046	752.495	847.183	777.73
Glrx2	405	440	499	445	420	452	472.573	508.164	464.763	370.011	444.216	402.213
Ro60	551	760	695	1934	1475	1636	642.932	877.737	647.316	1608.09	1560.04	1455.8
Stk4	746	768	1112	1874	1495	1732	870.467	886.977	1035.7	1558.2	1581.2	1541.22
Wfdc15b	0	0	0	0	0	0	0	0	0	0	0	0
Pmp22	1075	901	1150	775	569	713	1254.36	1040.58	1071.1	644.402	601.807	634.464
Gdf9	5	0	1	5	2	0	5.83423	0	0.931389	4.15743	2.11531	0
Zcchc10	49	54	64	123	104	106	57.1755	62.3656	59.6089	102.273	109.996	94.3242
Prl8a2	0	0	0	0	0	0	0	0	0	0	0	0
Tbx5	0	0	0	0	0	0	0	0	0	0	0	0
Psmb6	1772	1670	1977	1821	1655	1857	2067.65	1928.71	1841.36	1514.14	1750.42	1652.45
Spag7	345	354	500	736	632	667	402.562	408.841	465.695	611.974	668.439	593.53
Pfn1	13657	11170	11796	8643	6307	7542	15935.6	12900.4	10986.7	7186.53	6670.64	6711.25
Tomm34	681	577	662	703	563	661	794.622	666.388	616.58	584.535	595.461	588.191
Ywhab	1646	1642	2273	2669	2094	2572	1920.63	1896.37	2117.05	2219.24	2214.73	2288.7
Ksr1	8	7	10	8	10	0	9.33477	8.08442	9.31389	6.65189	10.5766	0
Gpx3	3	6	1	2	2	1	3.50054	6.92951	0.931389	1.66297	2.11531	0.889851
Anxa6	2793	2469	3020	1815	1242	1600	3259	2851.49	2812.8	1509.15	1313.61	1423.76
Il12rb2	0	0	0	3	0	0	0	0	0	2.49446	0	0
Zkscan6	264	187	237	237	162	222	308.047	215.97	220.739	197.062	171.34	197.547
Kpna2	865	1055	1408	2219	2329	2399	1009.32	1218.44	1311.4	1845.07	2463.28	2134.75
Smurf2	214	270	368	619	490	608	249.705	311.828	342.751	514.69	518.252	541.029
Cep95	115	112	156	305	293	267	134.187	129.351	145.297	253.603	309.893	237.59
Vezf1	513	605	760	1004	812	1010	598.592	698.725	707.856	834.812	858.817	898.749
Cuedc1	509	530	665	395	323	322	593.925	612.106	619.374	328.437	341.623	286.532
Srsf1	1816	2349	2574	4517	4016	4785	2118.99	2712.9	2397.4	3755.82	4247.55	4257.94
Abi3	46	41	54	47	38	19	53.6749	47.3516	50.295	39.0798	40.191	16.9072
Shroom1	0	0	0	1	0	1	0	0	0	0.831486	0	0.889851
Kif3a	198	170	208	331	322	351	231.036	196.336	193.729	275.222	340.565	312.338
Septin8	677	720	878	902	744	813	789.955	831.541	817.76	750	786.897	723.449
Mtmr4	396	431	572	834	680	813	462.071	497.77	532.755	693.459	719.207	723.449
Mrm1	373	379	439	387	258	325	435.234	437.714	408.88	321.785	272.875	289.201
Mapt	3	1	8	5	1	6	3.50054	1.15492	7.45111	4.15743	1.05766	5.3391
Kansl1	500	540	700	830	607	710	583.423	623.656	651.972	690.133	641.998	631.794
Gid4	416	452	571	868	643	809	485.408	522.023	531.823	721.73	680.073	719.889
Myo1b	0	0	0	2	1	0	0	0	0	1.66297	1.05766	0
Dhx40	274	329	435	614	552	693	319.716	379.968	405.154	510.532	583.826	616.667
Ypel2	25	28	42	42	28	43	29.1712	32.3377	39.1183	34.9224	29.6144	38.2636
Akap1	593	620	776	855	590	800	691.94	716.049	722.758	710.921	624.017	711.881
Nol11	378	329	442	804	661	852	441.068	379.968	411.674	668.515	699.111	758.153
Derl2	626	624	751	818	642	729	730.446	720.669	699.473	680.156	679.016	648.701
C1qbp	5279	4956	5332	5663	3986	5187	6159.78	5723.77	4966.17	4708.71	4215.82	4615.66
Rpain	226	168	248	239	246	263	263.707	194.026	230.985	198.725	260.184	234.031
6330403K07Rik	1	0	0	2	1	3	1.16685	0	0	1.66297	1.05766	2.66955
Slc13a3	4	13	4	6	6	5	4.66738	15.0139	3.72556	4.98892	6.34594	4.44925
Kcnab3	93	116	99	70	60	46	108.517	133.97	92.2075	58.204	63.4594	40.9331
Chd3	1433	1523	2210	2472	1938	2322	1672.09	1758.94	2058.37	2055.43	2049.74	2066.23
Kdm6b	705	739	876	900	667	831	822.627	853.484	815.897	748.337	705.457	739.466
1700125H20Rik	0	0	0	0	0	1	0	0	0	0	0	0.889851
Appbp2	479	504	596	919	706	928	558.919	582.079	555.108	764.136	746.706	825.781
Wnt9b	0	0	0	0	0	0	0	0	0	0	0	0
Adora2b	115	102	101	57	73	104	134.187	117.802	94.0703	47.3947	77.2089	92.5445
Ncor1	1444	1502	1716	3703	2698	3231	1684.93	1734.69	1598.26	3078.99	2853.56	2875.11
Trpv2	2470	2194	2675	1971	1589	1717	2882.11	2533.89	2491.47	1638.86	1680.62	1527.87
Cenpv	428	353	403	462	339	404	499.41	407.686	375.35	384.147	358.546	359.5
Pcgf2	365	329	365	336	283	324	425.899	379.968	339.957	279.379	299.317	288.312
Cwc25	322	311	443	439	335	383	375.724	359.179	412.605	365.022	354.315	340.813
1700001P01Rik	10	5	6	2	3	5	11.6685	5.77459	5.58834	1.66297	3.17297	4.44925
Pip4k2b	1201	1292	1754	1824	1301	1698	1401.38	1492.15	1633.66	1516.63	1376.01	1510.97
Trim37	510	499	653	1717	1530	1725	595.092	576.304	608.197	1427.66	1618.21	1534.99
Ybx2	2	3	7	19	8	14	2.33369	3.46475	6.51972	15.7982	8.46125	12.4579
Ctdnep1	1636	1406	1641	1241	875	1108	1908.96	1623.81	1528.41	1031.87	925.45	985.955
Elp5	700	650	710	637	491	652	816.792	750.697	661.286	529.657	519.309	580.183
Slc2a4	3	12	13	9	6	15	3.50054	13.859	12.1081	7.48337	6.34594	13.3478
Gabarap	6824	5674	6175	4010	3189	3651	7962.56	6553	5751.33	3334.26	3372.87	3248.84
Cldn7	2	3	0	0	0	1	2.33369	3.46475	0	0	0	0.889851
2810408A11Rik	32	25	26	41	27	55	37.3391	28.8729	24.2161	34.0909	28.5567	48.9418
Phf23	1597	1471	1810	1365	1006	1169	1863.45	1698.88	1685.81	1134.98	1064	1040.24
Acadvl	767	722	983	885	697	865	894.971	833.851	915.556	735.865	737.187	769.721
Dnah11	0	0	2	0	3	4	0	0	1.86278	0	3.17297	3.5594
G3bp1	5133	4775	5798	8157	5903	7469	5989.42	5514.73	5400.19	6782.43	6243.35	6646.29
Atox1	1296	1215	1340	1129	1000	992	1512.23	1403.23	1248.06	938.748	1057.66	882.732
Glra2	0	0	0	0	0	0	0	0	0	0	0	0
Sparc	0	0	0	0	0	0	0	0	0	0	0	0
Glra4	3	0	0	5	3	4	3.50054	0	0	4.15743	3.17297	3.5594
Mief2	375	328	360	248	194	197	437.567	378.813	335.3	206.209	205.185	175.301
Tbx3	0	0	0	0	0	0	0	0	0	0	0	0
Mmp20	0	0	0	0	0	0	0	0	0	0	0	0
Mmp7	0	0	0	0	0	0	0	0	0	0	0	0
Crhr1	0	0	0	0	0	0	0	0	0	0	0	0
Dusp14	106	88	79	111	80	82	123.686	101.633	73.5798	92.2949	84.6125	72.9678
Tada2a	104	110	151	257	249	339	121.352	127.041	140.64	213.692	263.357	301.659
Ikzf1	1049	1130	1370	1459	1169	1560	1224.02	1305.06	1276	1213.14	1236.4	1388.17
Tcaf3	0	0	0	0	0	0	0	0	0	0	0	0
Pnpo	328	268	385	351	220	237	382.726	309.518	358.585	291.852	232.684	210.895
Cog1	508	491	511	428	295	348	592.758	567.065	475.94	355.876	312.009	309.668
Cbx1	497	474	683	1035	1010	1118	579.923	547.431	636.139	860.588	1068.23	994.853
Cdk5rap3	1389	1284	1435	1219	890	1066	1620.75	1482.91	1336.54	1013.58	941.314	948.581
Copz2	166	93	145	67	45	79	193.696	107.407	135.051	55.7096	47.5946	70.2982
Slc25a39	4824	3951	4225	3401	2450	3088	5628.87	4563.08	3935.12	2827.88	2591.26	2747.86
Sp2	315	254	319	329	231	334	367.557	293.349	297.113	273.559	244.319	297.21
Aatf	384	460	462	669	574	653	448.069	531.262	430.302	556.264	607.095	581.073
Lhx1	0	0	0	0	0	1	0	0	0	0	0	0.889851
Dync1h1	4264	4252	6443	7341	4911	6491	4975.43	4910.71	6000.94	6103.94	5194.15	5776.02
Cpsf4l	5	4	13	30	19	12	5.83423	4.61967	12.1081	24.9446	20.0955	10.6782
Pex12	129	147	140	249	172	207	150.523	169.773	130.394	207.04	181.917	184.199
Ndel1	557	530	731	708	480	720	649.933	612.106	680.846	588.692	507.675	640.693
Slc25a35	85	78	122	70	73	80	99.1819	90.0836	113.629	58.204	77.2089	71.1881
Zbtb4	1491	1556	2054	1261	964	1227	1739.77	1797.05	1913.07	1048.5	1019.58	1091.85
Tnfsfm13	5	5	6	7	0	1	5.83423	5.77459	5.58834	5.8204	0	0.889851
Mpdu1	638	480	556	426	333	414	744.448	554.361	517.852	354.213	352.2	368.398
Fxr2	1694	1626	1989	1919	1458	1809	1976.64	1877.9	1852.53	1595.62	1542.06	1609.74
Atp5g3	3918	3652	3673	3580	2916	3442	4571.7	4217.76	3420.99	2976.72	3084.13	3062.87
Cd68	15198	13501	14325	10525	7508	9731	17733.7	15592.5	13342.2	8751.39	7940.89	8659.14
Slc35g3	0	1	0	1	0	1	0	1.15492	0	0.831486	0	0.889851
Acsl1	491	526	662	805	597	751	572.921	607.487	616.58	669.346	631.421	668.278
Abca5	10	18	15	18	11	24	11.6685	20.7885	13.9708	14.9667	11.6342	21.3564
Smyd4	142	103	168	209	186	263	165.692	118.957	156.473	173.781	196.724	234.031
Lsp1	6911	6063	6365	4020	2767	3188	8064.07	7002.27	5928.29	3342.57	2926.54	2836.84
Zfyve27	547	430	646	473	390	504	638.265	496.615	601.677	393.293	412.486	448.485
Avpi1	1476	1295	1258	1180	770	918	1722.27	1495.62	1171.69	981.153	814.396	816.883
Sfrp5	0	0	0	1	0	0	0	0	0	0.831486	0	0
Myh11	0	0	0	0	3	1	0	0	0	0	3.17297	0.889851
Rad51d	629	611	620	726	581	636	733.946	705.655	577.461	603.659	614.499	565.945
Fndc8	1	0	2	0	2	4	1.16685	0	1.86278	0	2.11531	3.5594
Unc45b	0	0	0	0	0	0	0	0	0	0	0	0
Pank3	1167	1482	1988	3469	2603	3168	1361.71	1711.59	1851.6	2884.42	2753.08	2819.05
Rars	796	770	1210	1971	2153	2262	928.81	889.287	1126.98	1638.86	2277.13	2012.84
Wwc1	51	41	60	58	60	67	59.5092	47.3516	55.8834	48.2262	63.4594	59.62
[truncated: 19,836 more rows]
